# Supplementary material for: Recurrent hypoglycaemia promotes cardiomyopathy and cardiac vulnerability in a rodent model of type 1 diabetes
Source: Diabetologia. 2025 Nov 10;69(2):515–28. doi: 10.1007/s00125-025-06574-5 (PMC12779658; doi:10.1007/s00125-025-06574-5)
Supplement: Supplementary file 2 — ESM Data File (ZIP 72.0 MB) [file 125_2025_6574_MOESM2_ESM.zip]

Archive with 18 entries (17 files):
- Diab-25-1066_RNAseq_data/
- Diab-25-1066_RNAseq_data/AM11-10.counts.txt
- Diab-25-1066_RNAseq_data/AM11-11.counts.txt
- Diab-25-1066_RNAseq_data/AM11-14.counts.txt
- Diab-25-1066_RNAseq_data/AM11-15.counts.txt
- Diab-25-1066_RNAseq_data/AM11-16.counts.txt
- Diab-25-1066_RNAseq_data/AM11-17.counts.txt
- Diab-25-1066_RNAseq_data/AM11-19.counts.txt
- Diab-25-1066_RNAseq_data/AM11-20.counts.txt
- Diab-25-1066_RNAseq_data/AM11-23.counts.txt
- Diab-25-1066_RNAseq_data/AM11-24.counts.txt
- Diab-25-1066_RNAseq_data/AM11-25.counts.txt
- Diab-25-1066_RNAseq_data/AM11-26.counts.txt
- Diab-25-1066_RNAseq_data/AM11-29.counts.txt
- Diab-25-1066_RNAseq_data/AM11-30.counts.txt
- Diab-25-1066_RNAseq_data/AM11-32.counts.txt
- Diab-25-1066_RNAseq_data/AM11_ALL_LV_RNAseq_count_data.csv
- Diab-25-1066_RNAseq_data/unblinding.xlsx
