# Supplementary material for: Recurrent hypoglycaemia promotes cardiomyopathy and cardiac vulnerability in a rodent model of type 1 diabetes
Source: Diabetologia. 2025 Nov 10;69(2):515–28. doi: 10.1007/s00125-025-06574-5 (PMC12779658; doi:10.1007/s00125-025-06574-5)
Supplement: Supplementary file 2 — ESM Data File (ZIP 72.0 MB) [file 125_2025_6574_MOESM2_ESM.zip › Diab-25-1066_RNAseq_data/AM11-20.counts.txt]

Geneid	Chr	Start	End	Strand	Length	AM11-20
ENSMUSG00000102693	1	3073253	3074322	+	1070	0
ENSMUSG00000064842	1	3102016	3102125	+	110	0
ENSMUSG00000051951	1	3205901	3206522	-	622	1
ENSMUSG00000051951	1	3206523	3207317	-	795	0
ENSMUSG00000051951	1	3213439	3213608	-	170	0
ENSMUSG00000051951	1	3213609	3214481	-	873	0
ENSMUSG00000051951	1	3214482	3215632	-	1151	0
ENSMUSG00000051951	1	3215633	3216344	-	712	0
ENSMUSG00000051951	1	3216345	3216968	-	624	0
ENSMUSG00000051951	1	3421702	3421901	-	200	1
ENSMUSG00000051951	1	3670552	3671498	-	947	4
ENSMUSG00000102851	1	3252757	3253236	+	480	0
ENSMUSG00000103377	1	3365731	3368549	-	2819	0
ENSMUSG00000104017	1	3375556	3377788	-	2233	0
ENSMUSG00000103025	1	3464977	3467285	-	2309	0
ENSMUSG00000089699	1	3466587	3466687	+	101	0
ENSMUSG00000089699	1	3513405	3513553	+	149	0
ENSMUSG00000103201	1	3512451	3514507	-	2057	0
ENSMUSG00000103147	1	3531795	3532720	+	926	0
ENSMUSG00000103161	1	3592892	3595903	-	3012	1
ENSMUSG00000102331	1	3647309	3650509	-	3201	5
ENSMUSG00000102331	1	3658847	3658904	-	58	0
ENSMUSG00000102348	1	3680155	3681788	+	1634	0
ENSMUSG00000102592	1	3752010	3754360	+	2351	0
ENSMUSG00000088333	1	3783876	3783933	-	58	0
ENSMUSG00000102343	1	3905739	3906134	-	396	0
ENSMUSG00000102343	1	3984225	3984298	-	74	0
ENSMUSG00000102343	1	3985160	3985351	-	192	0
ENSMUSG00000102343	1	3985352	3985984	-	633	0
ENSMUSG00000102343	1	3986147	3986215	-	69	0
ENSMUSG00000025900	1	3999557	3999617	-	61	1
ENSMUSG00000025900	1	4007656	4007737	-	82	1
ENSMUSG00000025900	1	4019070	4019148	-	79	1
ENSMUSG00000025900	1	4024736	4024890	-	155	0
ENSMUSG00000025900	1	4041888	4042107	-	220	0
ENSMUSG00000025900	1	4092617	4092780	-	164	0
ENSMUSG00000025900	1	4119668	4119712	-	45	1
ENSMUSG00000025900	1	4120015	4120073	-	59	1
ENSMUSG00000025900	1	4142612	4142766	-	155	2
ENSMUSG00000025900	1	4147812	4147963	-	152	4
ENSMUSG00000025900	1	4148612	4148744	-	133	4
ENSMUSG00000025900	1	4163855	4163941	-	87	1
ENSMUSG00000025900	1	4170205	4170404	-	200	2
ENSMUSG00000025900	1	4197534	4197641	-	108	0
ENSMUSG00000025900	1	4206660	4206837	-	178	1
ENSMUSG00000025900	1	4226611	4226823	-	213	1
ENSMUSG00000025900	1	4228443	4228619	-	177	3
ENSMUSG00000025900	1	4231053	4231144	-	92	3
ENSMUSG00000025900	1	4243133	4243262	-	130	3
ENSMUSG00000025900	1	4243417	4243448	-	32	1
ENSMUSG00000025900	1	4243543	4243619	-	77	1
ENSMUSG00000025900	1	4245031	4245106	-	76	2
ENSMUSG00000025900	1	4261527	4261605	-	79	3
ENSMUSG00000025900	1	4267469	4267620	-	152	2
ENSMUSG00000025900	1	4284766	4284898	-	133	1
ENSMUSG00000025900	1	4290846	4292925	-	2080	0
ENSMUSG00000025900	1	4292926	4292980	-	55	1
ENSMUSG00000025900	1	4292981	4293012	-	32	1
ENSMUSG00000025900	1	4311270	4311433	-	164	1
ENSMUSG00000025900	1	4344146	4350091	-	5946	0
ENSMUSG00000025900	1	4351910	4352081	-	172	1
ENSMUSG00000025900	1	4352202	4352837	-	636	0
ENSMUSG00000025900	1	4360200	4360314	-	115	0
ENSMUSG00000025900	1	4409170	4409187	-	18	0
ENSMUSG00000025900	1	4409188	4409241	-	54	0
ENSMUSG00000102948	1	4256234	4256427	-	194	0
ENSMUSG00000102948	1	4258847	4260519	-	1673	0
ENSMUSG00000104123	1	4363346	4364829	-	1484	0
ENSMUSG00000025902	1	4490931	4491249	-	319	31
ENSMUSG00000025902	1	4491250	4491389	-	140	33
ENSMUSG00000025902	1	4491390	4491712	-	323	105
ENSMUSG00000025902	1	4491713	4492456	-	744	404
ENSMUSG00000025902	1	4492457	4492457	-	1	148
ENSMUSG00000025902	1	4492458	4492464	-	7	150
ENSMUSG00000025902	1	4492465	4492466	-	2	146
ENSMUSG00000025902	1	4492467	4492663	-	197	231
ENSMUSG00000025902	1	4492664	4492668	-	5	79
ENSMUSG00000025902	1	4492669	4493099	-	431	50
ENSMUSG00000025902	1	4493100	4493466	-	367	214
ENSMUSG00000025902	1	4493467	4493490	-	24	68
ENSMUSG00000025902	1	4493491	4493604	-	114	71
ENSMUSG00000025902	1	4493605	4493735	-	131	13
ENSMUSG00000025902	1	4493768	4493771	-	4	4
ENSMUSG00000025902	1	4493772	4493863	-	92	41
ENSMUSG00000025902	1	4495136	4495198	-	63	35
ENSMUSG00000025902	1	4495199	4495942	-	744	48
ENSMUSG00000025902	1	4496291	4496330	-	40	30
ENSMUSG00000025902	1	4496331	4496363	-	33	24
ENSMUSG00000025902	1	4496364	4496396	-	33	18
ENSMUSG00000025902	1	4496397	4496413	-	17	10
ENSMUSG00000025902	1	4496414	4496757	-	344	11
ENSMUSG00000025902	1	4496758	4497354	-	597	16
ENSMUSG00000104238	1	4496551	4497473	+	923	18
ENSMUSG00000104238	1	4497474	4497654	+	181	1
ENSMUSG00000104238	1	4497655	4498006	+	352	0
ENSMUSG00000104238	1	4498007	4498211	+	205	0
ENSMUSG00000104238	1	4498212	4499378	+	1167	1
ENSMUSG00000104238	1	4499470	4499558	+	89	1
ENSMUSG00000102269	1	4522905	4523603	+	699	0
ENSMUSG00000102269	1	4524446	4526737	+	2292	5
ENSMUSG00000096126	1	4529017	4529123	+	107	0
ENSMUSG00000103003	1	4534837	4535286	-	450	0
ENSMUSG00000104328	1	4583129	4585585	-	2457	1
ENSMUSG00000104328	1	4585937	4586252	-	316	0
ENSMUSG00000102735	1	4610471	4611406	+	936	0
ENSMUSG00000098104	1	4687934	4689403	-	1470	4
ENSMUSG00000102175	1	4692219	4693424	-	1206	0
ENSMUSG00000088000	1	4723277	4723379	-	103	0
ENSMUSG00000103265	1	4735046	4735676	-	631	0
ENSMUSG00000103922	1	4771131	4772199	+	1069	25
ENSMUSG00000033845	1	4773206	4773210	-	5	0
ENSMUSG00000033845	1	4773211	4774435	-	1225	10
ENSMUSG00000033845	1	4774436	4774516	-	81	9
ENSMUSG00000033845	1	4774517	4776376	-	1860	17
ENSMUSG00000033845	1	4776377	4776801	-	425	417
ENSMUSG00000033845	1	4777525	4777648	-	124	316
ENSMUSG00000033845	1	4779967	4781220	-	1254	7
ENSMUSG00000033845	1	4781221	4782301	-	1081	4
ENSMUSG00000033845	1	4782302	4782567	-	266	11
ENSMUSG00000033845	1	4782568	4782606	-	39	251
ENSMUSG00000033845	1	4782607	4782733	-	127	396
ENSMUSG00000033845	1	4782734	4783571	-	838	0
ENSMUSG00000033845	1	4783572	4783950	-	379	3
ENSMUSG00000033845	1	4783951	4784105	-	155	475
ENSMUSG00000033845	1	4784106	4784566	-	461	8
ENSMUSG00000033845	1	4785573	4785692	-	120	290
ENSMUSG00000033845	1	4785693	4785698	-	6	51
ENSMUSG00000033845	1	4785699	4785710	-	12	35
ENSMUSG00000033845	1	4785711	4785739	-	29	22
ENSMUSG00000102275	1	4778063	4779212	-	1150	16
ENSMUSG00000033813+ENSMUSG00000025903+ENSMUSG00000104217	1	4807788	4807822	+	35	2
ENSMUSG00000033813+ENSMUSG00000025903+ENSMUSG00000104217	1	4807823	4807829	+	7	5
ENSMUSG00000033813+ENSMUSG00000025903+ENSMUSG00000104217	1	4807830	4807891	+	62	16
ENSMUSG00000033813+ENSMUSG00000025903+ENSMUSG00000104217	1	4807892	4807895	+	4	18
ENSMUSG00000033813+ENSMUSG00000025903+ENSMUSG00000104217	1	4807896	4807897	+	2	19
ENSMUSG00000033813+ENSMUSG00000025903+ENSMUSG00000104217	1	4807898	4807910	+	13	62
ENSMUSG00000033813+ENSMUSG00000025903+ENSMUSG00000104217	1	4807911	4807982	+	72	183
ENSMUSG00000033813+ENSMUSG00000025903+ENSMUSG00000104217	1	4808237	4808365	+	129	1
ENSMUSG00000033813+ENSMUSG00000025903+ENSMUSG00000104217	1	4808455	4808486	+	32	192
ENSMUSG00000033813+ENSMUSG00000025903+ENSMUSG00000104217	1	4828584	4828649	+	66	248
ENSMUSG00000033813+ENSMUSG00000025903+ENSMUSG00000104217	1	4830268	4830315	+	48	161
ENSMUSG00000033813+ENSMUSG00000025903+ENSMUSG00000104217	1	4832311	4832368	+	58	181
ENSMUSG00000033813+ENSMUSG00000025903+ENSMUSG00000104217	1	4832369	4832381	+	13	139
ENSMUSG00000033813+ENSMUSG00000025903+ENSMUSG00000104217	1	4836905	4837000	+	96	4
ENSMUSG00000033813+ENSMUSG00000025903+ENSMUSG00000104217	1	4837001	4837074	+	74	180
ENSMUSG00000033813+ENSMUSG00000025903+ENSMUSG00000104217	1	4837075	4839386	+	2312	19
ENSMUSG00000033813+ENSMUSG00000025903+ENSMUSG00000104217	1	4839387	4839488	+	102	205
ENSMUSG00000033813+ENSMUSG00000025903+ENSMUSG00000104217	1	4840956	4840969	+	14	165
ENSMUSG00000033813+ENSMUSG00000025903+ENSMUSG00000104217	1	4840970	4841093	+	124	292
ENSMUSG00000033813+ENSMUSG00000025903+ENSMUSG00000104217	1	4841094	4841106	+	13	181
ENSMUSG00000033813+ENSMUSG00000025903+ENSMUSG00000104217	1	4841107	4841132	+	26	196
ENSMUSG00000033813+ENSMUSG00000025903+ENSMUSG00000104217	1	4841133	4841286	+	154	13
ENSMUSG00000033813+ENSMUSG00000025903+ENSMUSG00000104217	1	4841287	4842827	+	1541	6
ENSMUSG00000033813+ENSMUSG00000025903+ENSMUSG00000104217	1	4844963	4845174	+	212	298
ENSMUSG00000033813+ENSMUSG00000025903+ENSMUSG00000104217	1	4845175	4845352	+	178	226
ENSMUSG00000033813+ENSMUSG00000025903+ENSMUSG00000104217	1	4845353	4846739	+	1387	838
ENSMUSG00000033813+ENSMUSG00000025903+ENSMUSG00000104217	1	4846784	4846883	+	100	0
ENSMUSG00000033813+ENSMUSG00000025903+ENSMUSG00000104217	1	4848140	4848410	+	271	4
ENSMUSG00000033813+ENSMUSG00000025903+ENSMUSG00000104217	1	4857814	4857976	+	163	195
ENSMUSG00000033813+ENSMUSG00000025903+ENSMUSG00000104217	1	4858038	4858503	+	466	3
ENSMUSG00000033813+ENSMUSG00000025903+ENSMUSG00000104217	1	4867470	4867532	+	63	167
ENSMUSG00000033813+ENSMUSG00000025903+ENSMUSG00000104217	1	4878027	4878132	+	106	149
ENSMUSG00000033813+ENSMUSG00000025903+ENSMUSG00000104217	1	4886744	4886770	+	27	105
ENSMUSG00000033813+ENSMUSG00000025903+ENSMUSG00000104217	1	4886771	4886831	+	61	113
ENSMUSG00000033813+ENSMUSG00000025903+ENSMUSG00000104217	1	4889457	4889602	+	146	139
ENSMUSG00000033813+ENSMUSG00000025903+ENSMUSG00000104217	1	4890740	4890796	+	57	102
ENSMUSG00000033813+ENSMUSG00000025903+ENSMUSG00000104217	1	4891915	4892069	+	155	147
ENSMUSG00000033813+ENSMUSG00000025903+ENSMUSG00000104217	1	4893417	4893563	+	147	150
ENSMUSG00000033813+ENSMUSG00000025903+ENSMUSG00000104217	1	4894934	4895005	+	72	122
ENSMUSG00000033813+ENSMUSG00000025903+ENSMUSG00000104217	1	4896356	4897905	+	1550	284
ENSMUSG00000033813+ENSMUSG00000025903+ENSMUSG00000104217	1	4897906	4897909	+	4	1
ENSMUSG00000062588	1	4880049	4880651	-	603	3
ENSMUSG00000103280	1	4905751	4906861	-	1111	1
ENSMUSG00000002459	1	4909576	4910401	-	826	1
ENSMUSG00000002459	1	4910402	4910473	-	72	0
ENSMUSG00000002459	1	4910474	4910662	-	189	0
ENSMUSG00000002459	1	4912314	4912341	-	28	0
ENSMUSG00000002459	1	4912342	4912548	-	207	1
ENSMUSG00000002459	1	4916897	4916980	-	84	0
ENSMUSG00000002459	1	4922528	4923846	-	1319	0
ENSMUSG00000002459	1	4923847	4923989	-	143	0
ENSMUSG00000002459	1	5018576	5018735	-	160	0
ENSMUSG00000002459	1	5019311	5019379	-	69	1
ENSMUSG00000002459	1	5019380	5019539	-	160	1
ENSMUSG00000002459	1	5020738	5021037	-	300	0
ENSMUSG00000002459	1	5062779	5063184	-	406	0
ENSMUSG00000002459	1	5070010	5070273	-	264	0
ENSMUSG00000002459	1	5070274	5070282	-	9	0
ENSMUSG00000002459	1	5070283	5070285	-	3	0
ENSMUSG00000091305	1	4927028	4927299	-	272	0
ENSMUSG00000102653	1	4938576	4940710	-	2135	0
ENSMUSG00000085623	1	4970857	4971128	+	272	0
ENSMUSG00000085623	1	4971632	4971828	+	197	0
ENSMUSG00000085623	1	4973565	4976820	+	3256	0
ENSMUSG00000091665	1	5063060	5064647	+	1588	0
ENSMUSG00000033793	1	5070018	5070144	+	127	0
ENSMUSG00000033793	1	5083080	5083109	+	30	1
ENSMUSG00000033793	1	5083110	5083123	+	14	2
ENSMUSG00000033793	1	5083124	5083131	+	8	4
ENSMUSG00000033793	1	5083132	5083153	+	22	16
ENSMUSG00000033793	1	5083154	5083163	+	10	34
ENSMUSG00000033793	1	5083164	5083278	+	115	62
ENSMUSG00000033793	1	5083279	5083625	+	347	22
ENSMUSG00000033793	1	5084417	5084563	+	147	92
ENSMUSG00000033793	1	5084564	5086779	+	2216	13
ENSMUSG00000033793	1	5089009	5089111	+	103	77
ENSMUSG00000033793	1	5093363	5093452	+	90	42
ENSMUSG00000033793	1	5093453	5095614	+	2162	14
ENSMUSG00000033793	1	5095615	5095659	+	45	81
ENSMUSG00000033793	1	5095660	5095728	+	69	93
ENSMUSG00000033793	1	5098029	5098133	+	105	89
ENSMUSG00000033793	1	5098134	5099777	+	1644	2
ENSMUSG00000033793	1	5101070	5101123	+	54	40
ENSMUSG00000033793	1	5117390	5117487	+	98	108
ENSMUSG00000033793	1	5124277	5124469	+	193	141
ENSMUSG00000033793	1	5133084	5133262	+	179	114
ENSMUSG00000033793	1	5135812	5135937	+	126	135
ENSMUSG00000033793	1	5143750	5143851	+	102	126
ENSMUSG00000033793	1	5143852	5145052	+	1201	8
ENSMUSG00000033793	1	5149948	5150061	+	114	113
ENSMUSG00000033793	1	5162105	5162340	+	236	92
ENSMUSG00000033793	1	5162341	5162419	+	79	34
ENSMUSG00000033793	1	5162420	5162529	+	110	8
ENSMUSG00000104352	1	5276106	5276762	-	657	0
ENSMUSG00000104352	1	5277263	5277337	-	75	0
ENSMUSG00000104046	1	5307739	5310017	+	2279	0
ENSMUSG00000102907	1	5403547	5405578	+	2032	1
ENSMUSG00000025905	1	5588466	5588492	+	27	0
ENSMUSG00000025905	1	5588493	5588556	+	64	0
ENSMUSG00000025905	1	5588557	5588663	+	107	0
ENSMUSG00000025905	1	5588664	5588940	+	277	0
ENSMUSG00000025905	1	5588941	5589004	+	64	0
ENSMUSG00000025905	1	5589005	5589034	+	30	0
ENSMUSG00000025905	1	5589035	5589305	+	271	0
ENSMUSG00000025905	1	5589306	5591311	+	2006	0
ENSMUSG00000025905	1	5596518	5598589	+	2072	0
ENSMUSG00000025905	1	5598590	5598942	+	353	0
ENSMUSG00000025905	1	5602252	5602866	+	615	0
ENSMUSG00000025905	1	5602867	5603153	+	287	0
ENSMUSG00000025905	1	5603154	5604014	+	861	0
ENSMUSG00000025905	1	5604015	5606131	+	2117	0
ENSMUSG00000103936	1	5617837	5618230	-	394	0
ENSMUSG00000093015	1	5644645	5644745	-	101	0
ENSMUSG00000103519	1	5842874	5844672	-	1799	1
ENSMUSG00000033774	1	5913707	5917398	-	3692	0
ENSMUSG00000103090	1	6048963	6050045	-	1083	0
ENSMUSG00000025907	1	6206197	6206226	+	30	2
ENSMUSG00000025907	1	6206227	6206270	+	44	1
ENSMUSG00000025907	1	6214645	6214662	+	18	0
ENSMUSG00000025907	1	6214663	6214957	+	295	23
ENSMUSG00000025907	1	6215008	6215252	+	245	0
ENSMUSG00000025907	1	6223599	6223745	+	147	0
ENSMUSG00000025907	1	6227940	6228001	+	62	17
ENSMUSG00000025907	1	6228002	6228049	+	48	13
ENSMUSG00000025907	1	6229959	6230073	+	115	13
ENSMUSG00000025907	1	6230074	6230704	+	631	0
ENSMUSG00000025907	1	6233961	6234010	+	50	8
ENSMUSG00000025907	1	6234011	6234087	+	77	13
ENSMUSG00000025907	1	6234229	6234278	+	50	14
ENSMUSG00000025907	1	6234279	6234311	+	33	16
ENSMUSG00000025907	1	6234312	6234399	+	88	16
ENSMUSG00000025907	1	6238262	6238384	+	123	13
ENSMUSG00000025907	1	6238385	6238464	+	80	9
ENSMUSG00000025907	1	6239952	6240190	+	239	24
ENSMUSG00000025907	1	6240191	6240304	+	114	12
ENSMUSG00000025907	1	6240305	6240378	+	74	13
ENSMUSG00000025907	1	6240970	6244104	+	3135	0
ENSMUSG00000025907	1	6244105	6244275	+	171	21
ENSMUSG00000025907	1	6244795	6244928	+	134	20
ENSMUSG00000025907	1	6244929	6244979	+	51	21
ENSMUSG00000025907	1	6245158	6245344	+	187	32
ENSMUSG00000025907	1	6245425	6245506	+	82	29
ENSMUSG00000025907	1	6245598	6245659	+	62	21
ENSMUSG00000025907	1	6247706	6247809	+	104	25
ENSMUSG00000025907	1	6248066	6248192	+	127	35
ENSMUSG00000025907	1	6248276	6248358	+	83	36
ENSMUSG00000025907	1	6248359	6249029	+	671	111
ENSMUSG00000025907	1	6249030	6249087	+	58	41
ENSMUSG00000025907	1	6249088	6249976	+	889	288
ENSMUSG00000025907	1	6249977	6250094	+	118	112
ENSMUSG00000025907	1	6250095	6250167	+	73	111
ENSMUSG00000025907	1	6250931	6251258	+	328	17
ENSMUSG00000025907	1	6260785	6260929	+	145	6
ENSMUSG00000025907	1	6260930	6261095	+	166	148
ENSMUSG00000025907	1	6262834	6262854	+	21	87
ENSMUSG00000025907	1	6262855	6262902	+	48	92
ENSMUSG00000025907	1	6262903	6262932	+	30	89
ENSMUSG00000025907	1	6262933	6262942	+	10	79
ENSMUSG00000025907	1	6263024	6263264	+	241	172
ENSMUSG00000025907	1	6264542	6264590	+	49	103
ENSMUSG00000025907	1	6264591	6264893	+	303	0
ENSMUSG00000025907	1	6265574	6265605	+	32	118
ENSMUSG00000025907	1	6265606	6265621	+	16	100
ENSMUSG00000025907	1	6265622	6265810	+	189	3
ENSMUSG00000025907	1	6268698	6268756	+	59	114
ENSMUSG00000025907	1	6270678	6270690	+	13	1
ENSMUSG00000025907	1	6270691	6270818	+	128	151
ENSMUSG00000025907	1	6270819	6270827	+	9	73
ENSMUSG00000025907	1	6270828	6272700	+	1873	29
ENSMUSG00000025907	1	6272701	6272765	+	65	113
ENSMUSG00000025907	1	6272766	6272771	+	6	83
ENSMUSG00000025907	1	6274198	6274489	+	292	182
ENSMUSG00000025907	1	6274490	6274490	+	1	42
ENSMUSG00000025907	1	6274491	6275575	+	1085	202
ENSMUSG00000025907	1	6275576	6275577	+	2	4
ENSMUSG00000025907	1	6275578	6276648	+	1071	13
ENSMUSG00000090031	1	6209866	6213292	-	3427	29
ENSMUSG00000090031	1	6213293	6213347	-	55	3
ENSMUSG00000090031	1	6213348	6214232	-	885	15
ENSMUSG00000090031	1	6214233	6214590	-	358	4
ENSMUSG00000090031	1	6214591	6214611	-	21	0
ENSMUSG00000090031	1	6214612	6215292	-	681	23
ENSMUSG00000090031	1	6215293	6215293	-	1	0
ENSMUSG00000087247	1	6359218	6359514	+	297	0
ENSMUSG00000087247	1	6388573	6388626	+	54	0
ENSMUSG00000087247	1	6389440	6389520	+	81	0
ENSMUSG00000087247	1	6391040	6391116	+	77	0
ENSMUSG00000087247	1	6394270	6394731	+	462	0
ENSMUSG00000103355	1	6380394	6381032	+	639	0
ENSMUSG00000102706	1	6382634	6383106	-	473	0
ENSMUSG00000103845	1	6429655	6430374	-	720	0
ENSMUSG00000103845	1	6437487	6441296	-	3810	0
ENSMUSG00000033740	1	6487231	6487330	+	100	0
ENSMUSG00000033740	1	6487331	6487405	+	75	0
ENSMUSG00000033740	1	6487618	6487741	+	124	0
ENSMUSG00000033740	1	6730051	6730052	+	2	0
ENSMUSG00000033740	1	6730053	6730069	+	17	0
ENSMUSG00000033740	1	6730070	6730100	+	31	0
ENSMUSG00000033740	1	6730101	6730101	+	1	0
ENSMUSG00000033740	1	6730102	6730240	+	139	0
ENSMUSG00000033740	1	6734870	6734972	+	103	0
ENSMUSG00000033740	1	6737575	6737579	+	5	0
ENSMUSG00000033740	1	6737580	6737657	+	78	0
ENSMUSG00000033740	1	6752296	6752368	+	73	0
ENSMUSG00000033740	1	6752994	6753036	+	43	0
ENSMUSG00000033740	1	6753556	6753602	+	47	0
ENSMUSG00000033740	1	6768898	6768952	+	55	0
ENSMUSG00000033740	1	6770944	6770974	+	31	0
ENSMUSG00000033740	1	6795386	6795425	+	40	0
ENSMUSG00000033740	1	6795426	6795550	+	125	0
ENSMUSG00000033740	1	6795551	6795576	+	26	0
ENSMUSG00000033740	1	6802320	6802688	+	369	0
ENSMUSG00000033740	1	6802689	6802790	+	102	0
ENSMUSG00000033740	1	6802791	6803105	+	315	0
ENSMUSG00000033740	1	6803574	6803718	+	145	0
ENSMUSG00000033740	1	6807543	6807677	+	135	0
ENSMUSG00000033740	1	6809277	6809365	+	89	0
ENSMUSG00000033740	1	6809366	6809367	+	2	0
ENSMUSG00000033740	1	6810574	6810678	+	105	0
ENSMUSG00000033740	1	6817600	6817602	+	3	0
ENSMUSG00000033740	1	6817603	6817796	+	194	0
ENSMUSG00000033740	1	6819934	6820145	+	212	0
ENSMUSG00000033740	1	6827776	6827896	+	121	0
ENSMUSG00000033740	1	6827897	6828021	+	125	0
ENSMUSG00000033740	1	6833563	6833598	+	36	0
ENSMUSG00000033740	1	6833599	6833678	+	80	0
ENSMUSG00000033740	1	6842139	6842201	+	63	0
ENSMUSG00000033740	1	6842873	6842941	+	69	0
ENSMUSG00000033740	1	6844121	6844183	+	63	0
ENSMUSG00000033740	1	6844291	6844371	+	81	0
ENSMUSG00000033740	1	6845571	6845792	+	222	0
ENSMUSG00000033740	1	6848907	6848984	+	78	0
ENSMUSG00000033740	1	6848985	6848995	+	11	0
ENSMUSG00000033740	1	6855369	6855472	+	104	0
ENSMUSG00000033740	1	6857300	6857340	+	41	0
ENSMUSG00000033740	1	6857341	6857443	+	103	0
ENSMUSG00000033740	1	6858460	6858813	+	354	0
ENSMUSG00000033740	1	6858814	6858987	+	174	0
ENSMUSG00000033740	1	6858988	6859470	+	483	0
ENSMUSG00000033740	1	6859471	6859604	+	134	0
ENSMUSG00000033740	1	6859605	6860934	+	1330	0
ENSMUSG00000033740	1	6860935	6860940	+	6	0
ENSMUSG00000103329	1	6861237	6864151	-	2915	0
ENSMUSG00000104385	1	6910560	6911222	+	663	0
ENSMUSG00000102135	1	6916559	6916995	+	437	1
ENSMUSG00000102135	1	6923400	6923588	+	189	1
ENSMUSG00000103282	1	6929759	6929788	+	30	0
ENSMUSG00000102534	1	6998217	6998541	+	325	0
ENSMUSG00000102213	1	7013762	7013920	+	159	0
ENSMUSG00000103629	1	7035915	7036392	+	478	0
ENSMUSG00000103629	1	7037055	7037217	+	163	0
ENSMUSG00000051285	1	7088920	7088929	+	10	0
ENSMUSG00000051285	1	7088930	7089103	+	174	21
ENSMUSG00000051285	1	7089104	7089165	+	62	37
ENSMUSG00000051285	1	7089166	7089216	+	51	50
ENSMUSG00000051285	1	7120194	7120615	+	422	180
ENSMUSG00000051285	1	7147637	7147739	+	103	99
ENSMUSG00000051285	1	7154867	7155079	+	213	2
ENSMUSG00000051285	1	7155080	7155271	+	192	4
ENSMUSG00000051285	1	7160085	7160556	+	472	10
ENSMUSG00000051285	1	7160557	7160891	+	335	7
ENSMUSG00000051285	1	7160892	7160902	+	11	78
ENSMUSG00000051285	1	7160903	7161063	+	161	118
ENSMUSG00000051285	1	7163248	7163371	+	124	135
ENSMUSG00000051285	1	7166309	7166518	+	210	2
ENSMUSG00000051285	1	7169515	7169598	+	84	111
ENSMUSG00000051285	1	7169599	7170076	+	478	248
ENSMUSG00000051285	1	7170077	7172122	+	2046	728
ENSMUSG00000051285	1	7172123	7172618	+	496	381
ENSMUSG00000051285	1	7172619	7172659	+	41	83
ENSMUSG00000051285	1	7172660	7173628	+	969	174
ENSMUSG00000098201	1	7136199	7136586	-	388	0
ENSMUSG00000103509	1	7148110	7152137	+	4028	13
ENSMUSG00000048538	1	7177739	7179037	+	1299	2
ENSMUSG00000103709	1	7189742	7189919	-	178	0
ENSMUSG00000077244	1	7265803	7265932	+	130	0
ENSMUSG00000102768	1	7315451	7316462	+	1012	0
ENSMUSG00000097797	1	7349406	7350390	-	985	3
ENSMUSG00000097797	1	7351771	7351894	-	124	0
ENSMUSG00000097797	1	7375886	7375887	-	2	0
ENSMUSG00000097797	1	7375888	7376007	-	120	0
ENSMUSG00000097797	1	7378687	7380385	-	1699	1
ENSMUSG00000097797	1	7380386	7380491	-	106	0
ENSMUSG00000097797	1	7380492	7381389	-	898	0
ENSMUSG00000097797	1	7382027	7382082	-	56	0
ENSMUSG00000097797	1	7383644	7383840	-	197	0
ENSMUSG00000097797	1	7397718	7397795	-	78	0
ENSMUSG00000097797	1	7397796	7397801	-	6	0
ENSMUSG00000097797	1	7397802	7397869	-	68	0
ENSMUSG00000103498	1	7410679	7410951	+	273	0
ENSMUSG00000103498	1	7411143	7411993	+	851	0
ENSMUSG00000103067	1	7497968	7498462	+	495	0
ENSMUSG00000103067	1	7500585	7500709	+	125	0
ENSMUSG00000103067	1	7516174	7518149	+	1976	0
ENSMUSG00000102320	1	7591646	7591931	+	286	0
ENSMUSG00000104226	1	7597379	7599473	+	2095	0
ENSMUSG00000103903	1	7664081	7664961	+	881	0
ENSMUSG00000103557	1	7728861	7729992	-	1132	0
ENSMUSG00000103557	1	7730484	7730565	-	82	0
ENSMUSG00000025909	1	8361475	8362677	-	1203	1
ENSMUSG00000025909	1	8362678	8363182	-	505	0
ENSMUSG00000025909	1	8363183	8363424	-	242	0
ENSMUSG00000025909	1	8363425	8363474	-	50	0
ENSMUSG00000025909	1	8363475	8363633	-	159	0
ENSMUSG00000025909	1	8414203	8414313	-	111	0
ENSMUSG00000025909	1	8445027	8445119	-	93	0
ENSMUSG00000025909	1	8447980	8448132	-	153	0
ENSMUSG00000025909	1	8463394	8463465	-	72	0
ENSMUSG00000025909	1	8465437	8465553	-	117	0
ENSMUSG00000025909	1	8470411	8470479	-	69	0
ENSMUSG00000025909	1	8470480	8470520	-	41	0
ENSMUSG00000025909	1	8554725	8554763	-	39	0
ENSMUSG00000025909	1	8583205	8583334	-	130	0
ENSMUSG00000025909	1	8595412	8595542	-	131	0
ENSMUSG00000025909	1	8607070	8607152	-	83	0
ENSMUSG00000025909	1	8624779	8624881	-	103	0
ENSMUSG00000025909	1	8675973	8677806	-	1834	0
ENSMUSG00000025909	1	8677807	8677848	-	42	0
ENSMUSG00000025909	1	8677937	8677977	-	41	0
ENSMUSG00000025909	1	8677978	8677980	-	3	0
ENSMUSG00000025909	1	8679073	8679130	-	58	0
ENSMUSG00000025909	1	8681973	8682029	-	57	0
ENSMUSG00000025909	1	8781531	8782762	-	1232	0
ENSMUSG00000025909	1	8782763	8782782	-	20	0
ENSMUSG00000025909	1	8782783	8782897	-	115	0
ENSMUSG00000025909	1	8803917	8803943	-	27	0
ENSMUSG00000025909	1	8803944	8803970	-	27	0
ENSMUSG00000025909	1	8882161	8882214	-	54	0
ENSMUSG00000025909	1	8950310	8950571	-	262	0
ENSMUSG00000025909	1	8950572	8950890	-	319	0
ENSMUSG00000025909	1	8950891	8952422	-	1532	0
ENSMUSG00000025909	1	8999186	8999249	-	64	0
ENSMUSG00000025909	1	9203179	9203260	-	82	0
ENSMUSG00000025909	1	9249319	9249410	-	92	0
ENSMUSG00000025909	1	9298133	9298236	-	104	0
ENSMUSG00000025909	1	9298237	9298573	-	337	0
ENSMUSG00000025909	1	9298574	9298864	-	291	0
ENSMUSG00000025909	1	9298865	9299238	-	374	0
ENSMUSG00000025909	1	9299239	9299282	-	44	0
ENSMUSG00000025909	1	9299283	9299509	-	227	0
ENSMUSG00000025909	1	9299510	9299878	-	369	0
ENSMUSG00000102647	1	8450960	8453491	-	2532	0
ENSMUSG00000086235	1	8468426	8468825	-	400	0
ENSMUSG00000102253	1	8527780	8531313	-	3534	0
ENSMUSG00000093970	1	8588615	8588724	-	110	0
ENSMUSG00000103884	1	8643696	8644859	-	1164	0
ENSMUSG00000084353	1	8791923	8792162	-	240	0
ENSMUSG00000103933	1	8815842	8816039	+	198	1
ENSMUSG00000076135	1	8816138	8816247	+	110	1
ENSMUSG00000086195	1	8855928	8856267	-	340	0
ENSMUSG00000104504	1	8856763	8857102	+	340	0
ENSMUSG00000066693	1	8962996	8963621	-	626	0
ENSMUSG00000102316	1	9191067	9192116	-	1050	0
ENSMUSG00000103819	1	9258617	9259134	-	518	0
ENSMUSG00000102871	1	9286922	9290180	+	3259	0
ENSMUSG00000101571	1	9396773	9396981	-	209	0
ENSMUSG00000101571	1	9397140	9397419	-	280	0
ENSMUSG00000101571	1	9398217	9398687	-	471	0
ENSMUSG00000104428	1	9439741	9440376	-	636	0
ENSMUSG00000102272	1	9450579	9451748	+	1170	0
ENSMUSG00000065625	1	9458670	9458772	+	103	0
ENSMUSG00000103411	1	9499338	9499926	-	589	0
ENSMUSG00000103411	1	9500482	9500715	-	234	0
ENSMUSG00000103411	1	9500940	9501522	-	583	0
ENSMUSG00000061024	1	9545408	9547455	+	2048	664
ENSMUSG00000025911	1	9547948	9548054	+	107	1
ENSMUSG00000025911	1	9548055	9548091	+	37	47
ENSMUSG00000025911	1	9548092	9548106	+	15	83
ENSMUSG00000025911	1	9548107	9548118	+	12	100
ENSMUSG00000025911	1	9548119	9548151	+	33	151
ENSMUSG00000025911	1	9549907	9549944	+	38	181
ENSMUSG00000025911	1	9550561	9550647	+	87	1
ENSMUSG00000025911	1	9551717	9551757	+	41	174
ENSMUSG00000025911	1	9552923	9552976	+	54	192
ENSMUSG00000025911	1	9553318	9553472	+	155	271
ENSMUSG00000025911	1	9553623	9553687	+	65	217
ENSMUSG00000025911	1	9553688	9553819	+	132	297
ENSMUSG00000025911	1	9555538	9555568	+	31	180
ENSMUSG00000025911	1	9555569	9555615	+	47	204
ENSMUSG00000025911	1	9557000	9557105	+	106	325
ENSMUSG00000025911	1	9558133	9558285	+	153	368
ENSMUSG00000025911	1	9560109	9560207	+	99	230
ENSMUSG00000025911	1	9563509	9563587	+	79	215
ENSMUSG00000025911	1	9563797	9563893	+	97	244
ENSMUSG00000025911	1	9566781	9566938	+	158	251
ENSMUSG00000025911	1	9576191	9576469	+	279	369
ENSMUSG00000025911	1	9576470	9576901	+	432	234
ENSMUSG00000025911	1	9576902	9577970	+	1069	15
ENSMUSG00000025911	1	9580220	9580673	+	454	6
ENSMUSG00000079671	1	9560832	9561778	-	947	15
ENSMUSG00000079671	1	9563505	9563822	-	318	234
ENSMUSG00000079671	1	9563823	9563871	-	49	210
ENSMUSG00000079671	1	9600413	9601017	-	605	0
ENSMUSG00000079671	1	9601018	9601281	-	264	6
ENSMUSG00000079671	1	9601282	9603434	-	2153	11
ENSMUSG00000079671	1	9603435	9603675	-	241	1
ENSMUSG00000079671	1	9619550	9619639	-	90	5
ENSMUSG00000079671	1	9620955	9621082	-	128	5
ENSMUSG00000079671	1	9631061	9631092	-	32	4
ENSMUSG00000079671	1	9631093	9631137	-	45	1
ENSMUSG00000079671	1	9631138	9631144	-	7	1
ENSMUSG00000079671	1	9631145	9631164	-	20	1
ENSMUSG00000079671	1	9631165	9631175	-	11	0
ENSMUSG00000081441	1	9574548	9575649	+	1102	12
ENSMUSG00000067879	1	9601199	9601650	+	452	5
ENSMUSG00000067879	1	9606974	9607029	+	56	0
ENSMUSG00000067879	1	9613312	9613474	+	163	0
ENSMUSG00000067879	1	9619836	9619897	+	62	0
ENSMUSG00000067879	1	9622593	9622684	+	92	0
ENSMUSG00000067879	1	9624713	9627143	+	2431	1
ENSMUSG00000099827	1	9639255	9639309	-	55	0
ENSMUSG00000099827	1	9639571	9640582	-	1012	0
ENSMUSG00000025912	1	9667415	9669536	-	2122	19
ENSMUSG00000025912	1	9669537	9670012	-	476	5
ENSMUSG00000025912	1	9671579	9671758	-	180	3
ENSMUSG00000025912	1	9672212	9672316	-	105	2
ENSMUSG00000025912	1	9672540	9672656	-	117	2
ENSMUSG00000025912	1	9673101	9673215	-	115	1
ENSMUSG00000025912	1	9673745	9673887	-	143	1
ENSMUSG00000025912	1	9675967	9676131	-	165	1
ENSMUSG00000025912	1	9676132	9676335	-	204	2
ENSMUSG00000025912	1	9678272	9678505	-	234	1
ENSMUSG00000025912	1	9678506	9678610	-	105	0
ENSMUSG00000025912	1	9681785	9681862	-	78	1
ENSMUSG00000025912	1	9681863	9681889	-	27	0
ENSMUSG00000025912	1	9683097	9683168	-	72	0
ENSMUSG00000025912	1	9683169	9683452	-	284	0
ENSMUSG00000025912	1	9685636	9685810	-	175	1
ENSMUSG00000025912	1	9687561	9687781	-	221	2
ENSMUSG00000025912	1	9690081	9690173	-	93	1
ENSMUSG00000025912	1	9692718	9692789	-	72	0
ENSMUSG00000025912	1	9693287	9693392	-	106	0
ENSMUSG00000025912	1	9699622	9699654	-	33	0
ENSMUSG00000025912	1	9699935	9700024	-	90	2
ENSMUSG00000025912	1	9700025	9700209	-	185	2
ENSMUSG00000045210	1	9718622	9725350	-	6729	342
ENSMUSG00000045210	1	9736966	9737052	-	87	14
ENSMUSG00000045210	1	9745450	9748382	-	2933	133
ENSMUSG00000097893	1	9747648	9747955	+	308	29
ENSMUSG00000097893	1	9747956	9748480	+	525	22
ENSMUSG00000097893	1	9748481	9748586	+	106	0
ENSMUSG00000097893	1	9748587	9748588	+	2	0
ENSMUSG00000097893	1	9748589	9748604	+	16	0
ENSMUSG00000097893	1	9748605	9748625	+	21	1
ENSMUSG00000097893	1	9748626	9748645	+	20	1
ENSMUSG00000097893	1	9750358	9750405	+	48	0
ENSMUSG00000097893	1	9751809	9751928	+	120	0
ENSMUSG00000097893	1	9752449	9752564	+	116	2
ENSMUSG00000097893	1	9770672	9770751	+	80	1
ENSMUSG00000097893	1	9770752	9770795	+	44	1
ENSMUSG00000097893	1	9770960	9771095	+	136	0
ENSMUSG00000097893	1	9771096	9771256	+	161	0
ENSMUSG00000097893	1	9780333	9780431	+	99	0
ENSMUSG00000097893	1	9780730	9780813	+	84	0
ENSMUSG00000097893	1	9781533	9781608	+	76	0
ENSMUSG00000097893	1	9783778	9783991	+	214	0
ENSMUSG00000097893	1	9789656	9789780	+	125	1
ENSMUSG00000097893	1	9791125	9791164	+	40	1
ENSMUSG00000097893	1	9791165	9791318	+	154	0
ENSMUSG00000097893	1	9791319	9791922	+	604	0
ENSMUSG00000097893	1	9791923	9791924	+	2	0
ENSMUSG00000025915	1	9798107	9798142	+	36	9
ENSMUSG00000025915	1	9798143	9798157	+	15	9
ENSMUSG00000025915	1	9798158	9798184	+	27	12
ENSMUSG00000025915	1	9798185	9798207	+	23	17
ENSMUSG00000025915	1	9798208	9798246	+	39	22
ENSMUSG00000025915	1	9827013	9827119	+	107	15
ENSMUSG00000025915	1	9827120	9830338	+	3219	1
ENSMUSG00000025915	1	9848272	9848320	+	49	0
ENSMUSG00000025915	1	9848321	9848385	+	65	0
ENSMUSG00000025915	1	9848397	9848548	+	152	0
ENSMUSG00000025915	1	9865131	9865348	+	218	42
ENSMUSG00000025915	1	9865463	9865631	+	169	0
ENSMUSG00000025915	1	9868383	9868466	+	84	31
ENSMUSG00000025915	1	9868467	9868688	+	222	1
ENSMUSG00000025915	1	9871630	9871702	+	73	23
ENSMUSG00000025915	1	9872258	9872333	+	76	25
ENSMUSG00000025915	1	9872334	9872554	+	221	1
ENSMUSG00000025915	1	9877166	9877253	+	88	26
ENSMUSG00000025915	1	9879026	9879075	+	50	28
ENSMUSG00000025915	1	9880332	9880389	+	58	28
ENSMUSG00000025915	1	9881578	9881661	+	84	25
ENSMUSG00000025915	1	9881760	9881891	+	132	23
ENSMUSG00000025915	1	9883467	9883500	+	34	0
ENSMUSG00000025915	1	9884407	9884519	+	113	27
ENSMUSG00000025915	1	9884625	9884661	+	37	20
ENSMUSG00000025915	1	9885667	9885753	+	87	27
ENSMUSG00000025915	1	9885754	9885988	+	235	0
ENSMUSG00000025915	1	9885989	9886046	+	58	1
ENSMUSG00000025915	1	9886047	9886142	+	96	26
ENSMUSG00000025915	1	9886143	9888869	+	2727	20
ENSMUSG00000025915	1	9888870	9889025	+	156	44
ENSMUSG00000025915	1	9889026	9889077	+	52	0
ENSMUSG00000025915	1	9891361	9891450	+	90	41
ENSMUSG00000025915	1	9895427	9898719	+	3293	13
ENSMUSG00000025915	1	9898720	9899174	+	455	86
ENSMUSG00000025915	1	9899175	9899618	+	444	59
ENSMUSG00000025915	1	9899619	9899853	+	235	22
ENSMUSG00000025915	1	9899854	9900008	+	155	8
ENSMUSG00000025915	1	9900009	9900770	+	762	28
ENSMUSG00000025915	1	9900771	9900843	+	73	1
ENSMUSG00000025915	1	9900844	9900845	+	2	0
ENSMUSG00000046334	1	9802197	9802553	-	357	0
ENSMUSG00000088916	1	9834498	9834602	-	105	0
ENSMUSG00000046101	1	9908638	9908667	+	30	0
ENSMUSG00000046101	1	9908668	9908669	+	2	0
ENSMUSG00000046101	1	9908670	9908690	+	21	0
ENSMUSG00000046101	1	9908691	9908708	+	18	0
ENSMUSG00000046101	1	9911314	9911600	+	287	1
ENSMUSG00000046101	1	9911601	9911674	+	74	0
ENSMUSG00000046101	1	9911675	9911700	+	26	0
ENSMUSG00000046101	1	9911701	9911812	+	112	0
ENSMUSG00000046101	1	9911910	9912040	+	131	0
ENSMUSG00000046101	1	9912114	9912155	+	42	0
ENSMUSG00000046101	1	9912156	9912173	+	18	0
ENSMUSG00000046101	1	9915474	9915669	+	196	0
ENSMUSG00000046101	1	9916316	9916438	+	123	0
ENSMUSG00000046101	1	9916550	9916654	+	105	0
ENSMUSG00000046101	1	9919020	9919145	+	126	0
ENSMUSG00000046101	1	9920435	9920672	+	238	0
ENSMUSG00000046101	1	9920673	9920827	+	155	1
ENSMUSG00000046101	1	9920828	9921266	+	439	1
ENSMUSG00000046101	1	9921267	9922525	+	1259	0
ENSMUSG00000046101	1	9924057	9924262	+	206	0
ENSMUSG00000046101	1	9930781	9930947	+	167	1
ENSMUSG00000046101	1	9932002	9932119	+	118	1
ENSMUSG00000046101	1	9932120	9932181	+	62	1
ENSMUSG00000046101	1	9933923	9934065	+	143	1
ENSMUSG00000046101	1	9936996	9937105	+	110	1
ENSMUSG00000046101	1	9940378	9940452	+	75	2
ENSMUSG00000046101	1	9940453	9940533	+	81	3
ENSMUSG00000046101	1	9940534	9940910	+	377	4
ENSMUSG00000046101	1	9940911	9940954	+	44	0
ENSMUSG00000046101	1	9940955	9942085	+	1131	23
ENSMUSG00000098234	1	9941959	9942022	-	64	1
ENSMUSG00000098234	1	9942023	9942024	-	2	6
ENSMUSG00000098234	1	9942025	9942149	-	125	62
ENSMUSG00000098234	1	9942150	9942155	-	6	53
ENSMUSG00000098234	1	9942156	9942322	-	167	5
ENSMUSG00000098234	1	9942323	9942391	-	69	69
ENSMUSG00000098234	1	9942610	9942717	-	108	107
ENSMUSG00000098234	1	9942718	9942897	-	180	8
ENSMUSG00000098234	1	9942898	9943223	-	326	11
ENSMUSG00000098234	1	9944020	9944103	-	84	86
ENSMUSG00000098234	1	9944104	9944117	-	14	7
ENSMUSG00000098234	1	9944118	9944118	-	1	1
ENSMUSG00000093178	1	9942463	9942549	-	87	3
ENSMUSG00000099032	1	9960163	9960170	-	8	0
ENSMUSG00000099032	1	9960171	9962809	-	2639	9
ENSMUSG00000099032	1	9962810	9963521	-	712	3
ENSMUSG00000099032	1	9967099	9967932	-	834	8
ENSMUSG00000104025	1	9967314	9968687	+	1374	7
ENSMUSG00000025916	1	9968624	9968824	-	201	0
ENSMUSG00000025916	1	9968825	9968931	-	107	0
ENSMUSG00000025916	1	9976587	9976699	-	113	0
ENSMUSG00000025916	1	9976700	9976746	-	47	0
ENSMUSG00000025916	1	9978816	9978947	-	132	0
ENSMUSG00000025916	1	9985592	9985692	-	101	1
ENSMUSG00000025916	1	9985693	9985709	-	17	1
ENSMUSG00000025916	1	9995063	9995145	-	83	0
ENSMUSG00000025916	1	9995146	9995262	-	117	1
ENSMUSG00000025916	1	9995263	9995277	-	15	0
ENSMUSG00000025916	1	9999401	9999539	-	139	1
ENSMUSG00000025916	1	9999971	10000137	-	167	1
ENSMUSG00000025916	1	10003235	10003453	-	219	0
ENSMUSG00000025916	1	10009072	10009130	-	59	0
ENSMUSG00000025916	1	10009131	10009136	-	6	0
ENSMUSG00000087199	1	9982387	9982439	+	53	0
ENSMUSG00000087199	1	9991764	9992366	+	603	0
ENSMUSG00000095780	1	10009814	10009917	-	104	0
ENSMUSG00000025917	1	10024601	10024842	-	242	28
ENSMUSG00000025917	1	10024843	10025063	-	221	214
ENSMUSG00000025917	1	10027103	10027197	-	95	200
ENSMUSG00000025917	1	10027198	10027251	-	54	223
ENSMUSG00000025917	1	10030599	10030686	-	88	244
ENSMUSG00000025917	1	10030687	10030710	-	24	191
ENSMUSG00000025917	1	10030920	10032338	-	1419	18
ENSMUSG00000025917	1	10032339	10032424	-	86	285
ENSMUSG00000025917	1	10033040	10033257	-	218	4
ENSMUSG00000025917	1	10033258	10033323	-	66	273
ENSMUSG00000025917	1	10034008	10034136	-	129	372
ENSMUSG00000025917	1	10034929	10035128	-	200	483
ENSMUSG00000025917	1	10035129	10035163	-	35	317
ENSMUSG00000025917	1	10037280	10037661	-	382	5
ENSMUSG00000025917	1	10037662	10037669	-	8	15
ENSMUSG00000025917	1	10037670	10037918	-	249	529
ENSMUSG00000025917	1	10037919	10037938	-	20	78
ENSMUSG00000025917	1	10037939	10037941	-	3	12
ENSMUSG00000025917	1	10037942	10037945	-	4	13
ENSMUSG00000025917	1	10037946	10038127	-	182	26
ENSMUSG00000025917	1	10038128	10038149	-	22	15
ENSMUSG00000025917	1	10038150	10038168	-	19	3
ENSMUSG00000056763	1	10037987	10038005	+	19	14
ENSMUSG00000056763	1	10038006	10038130	+	125	22
ENSMUSG00000056763	1	10038131	10038216	+	86	14
ENSMUSG00000056763	1	10038217	10038225	+	9	0
ENSMUSG00000056763	1	10038226	10038248	+	23	0
ENSMUSG00000056763	1	10038249	10038261	+	13	0
ENSMUSG00000056763	1	10038262	10038344	+	83	2
ENSMUSG00000056763	1	10038345	10039342	+	998	0
ENSMUSG00000056763	1	10039767	10039772	+	6	0
ENSMUSG00000056763	1	10039773	10039776	+	4	0
ENSMUSG00000056763	1	10039777	10039784	+	8	0
ENSMUSG00000056763	1	10039785	10039822	+	38	1
ENSMUSG00000056763	1	10039823	10039879	+	57	1
ENSMUSG00000056763	1	10039880	10039887	+	8	0
ENSMUSG00000056763	1	10040155	10040283	+	129	0
ENSMUSG00000056763	1	10045076	10045184	+	109	4
ENSMUSG00000056763	1	10045185	10045193	+	9	0
ENSMUSG00000056763	1	10046493	10046555	+	63	0
ENSMUSG00000056763	1	10047424	10047526	+	103	4
ENSMUSG00000056763	1	10047527	10047534	+	8	1
ENSMUSG00000056763	1	10056924	10056947	+	24	0
ENSMUSG00000056763	1	10058720	10058823	+	104	3
ENSMUSG00000056763	1	10058824	10058858	+	35	0
ENSMUSG00000056763	1	10058859	10058872	+	14	0
ENSMUSG00000056763	1	10058873	10059048	+	176	0
ENSMUSG00000056763	1	10059049	10059823	+	775	0
ENSMUSG00000056763	1	10059824	10059847	+	24	0
ENSMUSG00000056763	1	10059848	10059991	+	144	0
ENSMUSG00000056763	1	10059992	10061771	+	1780	3
ENSMUSG00000056763	1	10064333	10064413	+	81	3
ENSMUSG00000056763	1	10065323	10065421	+	99	3
ENSMUSG00000056763	1	10066426	10066575	+	150	7
ENSMUSG00000056763	1	10066576	10066820	+	245	16
ENSMUSG00000056763	1	10066821	10067102	+	282	1
ENSMUSG00000056763	1	10067103	10067118	+	16	2
ENSMUSG00000056763	1	10067119	10067976	+	858	5
ENSMUSG00000056763	1	10067977	10068333	+	357	1
ENSMUSG00000056763	1	10071183	10074381	+	3199	8
ENSMUSG00000056763	1	10074382	10074859	+	478	4
ENSMUSG00000056763	1	10074860	10074912	+	53	6
ENSMUSG00000056763	1	10074913	10074946	+	34	5
ENSMUSG00000056763	1	10074947	10076191	+	1245	6
ENSMUSG00000056763	1	10077172	10077242	+	71	4
ENSMUSG00000056763	1	10082253	10082346	+	94	4
ENSMUSG00000056763	1	10083501	10083558	+	58	4
ENSMUSG00000056763	1	10083559	10084073	+	515	1
ENSMUSG00000056763	1	10085747	10085817	+	71	2
ENSMUSG00000056763	1	10085818	10085952	+	135	9
ENSMUSG00000056763	1	10087747	10088050	+	304	0
ENSMUSG00000056763	1	10088051	10088184	+	134	9
ENSMUSG00000056763	1	10088882	10088960	+	79	6
ENSMUSG00000056763	1	10090188	10090255	+	68	3
ENSMUSG00000056763	1	10090256	10090317	+	62	3
ENSMUSG00000056763	1	10095864	10095865	+	2	0
ENSMUSG00000056763	1	10095866	10096013	+	148	14
ENSMUSG00000056763	1	10104212	10104227	+	16	13
ENSMUSG00000056763	1	10104228	10104364	+	137	18
ENSMUSG00000056763	1	10108369	10108481	+	113	15
ENSMUSG00000056763	1	10108482	10108543	+	62	0
ENSMUSG00000056763	1	10108544	10108554	+	11	0
ENSMUSG00000056763	1	10112393	10112542	+	150	20
ENSMUSG00000056763	1	10112876	10113022	+	147	34
ENSMUSG00000056763	1	10113603	10113707	+	105	30
ENSMUSG00000056763	1	10115425	10116017	+	593	2
ENSMUSG00000056763	1	10116018	10116084	+	67	23
ENSMUSG00000056763	1	10116614	10116731	+	118	19
ENSMUSG00000056763	1	10125984	10126339	+	356	9
ENSMUSG00000056763	1	10126340	10126479	+	140	15
ENSMUSG00000056763	1	10127423	10127563	+	141	16
ENSMUSG00000056763	1	10129959	10129985	+	27	0
ENSMUSG00000056763	1	10129986	10130018	+	33	11
ENSMUSG00000056763	1	10130019	10130032	+	14	8
ENSMUSG00000056763	1	10130033	10130085	+	53	0
ENSMUSG00000056763	1	10132454	10132517	+	64	14
ENSMUSG00000056763	1	10133164	10133273	+	110	15
ENSMUSG00000056763	1	10133274	10133461	+	188	3
ENSMUSG00000056763	1	10133970	10134091	+	122	2
ENSMUSG00000056763	1	10134092	10134173	+	82	21
ENSMUSG00000056763	1	10134174	10134230	+	57	19
ENSMUSG00000056763	1	10135934	10136145	+	212	26
ENSMUSG00000056763	1	10136146	10136322	+	177	22
ENSMUSG00000056763	1	10136323	10136768	+	446	18
ENSMUSG00000102356	1	10057025	10057944	-	920	0
ENSMUSG00000067851	1	10137571	10138689	-	1119	664
ENSMUSG00000067851	1	10138690	10138996	-	307	278
ENSMUSG00000067851	1	10140467	10140584	-	118	162
ENSMUSG00000067851	1	10141559	10141697	-	139	196
ENSMUSG00000067851	1	10141698	10141701	-	4	3
ENSMUSG00000067851	1	10142576	10142744	-	169	216
ENSMUSG00000067851	1	10144718	10144857	-	140	178
ENSMUSG00000067851	1	10147403	10147404	-	2	98
ENSMUSG00000067851	1	10147405	10147535	-	131	154
ENSMUSG00000067851	1	10151801	10151873	-	73	105
ENSMUSG00000067851	1	10153386	10153524	-	139	139
ENSMUSG00000067851	1	10153607	10153742	-	136	145
ENSMUSG00000067851	1	10154281	10154410	-	130	126
ENSMUSG00000067851	1	10154411	10154530	-	120	8
ENSMUSG00000067851	1	10156399	10156913	-	515	13
ENSMUSG00000067851	1	10156914	10157044	-	131	132
ENSMUSG00000067851	1	10157045	10157899	-	855	13
ENSMUSG00000067851	1	10157900	10158060	-	161	117
ENSMUSG00000067851	1	10158061	10159567	-	1507	1
ENSMUSG00000067851	1	10159568	10159740	-	173	86
ENSMUSG00000067851	1	10159877	10160028	-	152	76
ENSMUSG00000067851	1	10160029	10160060	-	32	2
ENSMUSG00000067851	1	10160701	10160756	-	56	53
ENSMUSG00000067851	1	10160757	10160870	-	114	65
ENSMUSG00000067851	1	10160963	10161003	-	41	51
ENSMUSG00000067851	1	10161004	10161306	-	303	2
ENSMUSG00000067851	1	10163697	10163787	-	91	59
ENSMUSG00000067851	1	10172834	10172984	-	151	75
ENSMUSG00000067851	1	10173075	10173193	-	119	2
ENSMUSG00000067851	1	10173194	10173352	-	159	56
ENSMUSG00000067851	1	10174067	10174195	-	129	47
ENSMUSG00000067851	1	10179826	10179977	-	152	47
ENSMUSG00000067851	1	10180870	10181041	-	172	46
ENSMUSG00000067851	1	10183663	10183747	-	85	30
ENSMUSG00000067851	1	10183976	10184181	-	206	34
ENSMUSG00000067851	1	10184386	10184497	-	112	33
ENSMUSG00000067851	1	10188757	10188958	-	202	46
ENSMUSG00000067851	1	10189227	10189335	-	109	28
ENSMUSG00000067851	1	10189439	10189678	-	240	28
ENSMUSG00000067851	1	10194257	10194491	-	235	27
ENSMUSG00000067851	1	10198843	10198976	-	134	22
ENSMUSG00000067851	1	10199729	10199904	-	176	27
ENSMUSG00000067851	1	10204808	10204909	-	102	14
ENSMUSG00000067851	1	10208946	10209160	-	215	1
ENSMUSG00000067851	1	10209161	10209424	-	264	1
ENSMUSG00000067851	1	10209425	10209701	-	277	24
ENSMUSG00000067851	1	10209702	10210107	-	406	0
ENSMUSG00000067851	1	10213044	10213223	-	180	25
ENSMUSG00000067851	1	10214125	10214213	-	89	18
ENSMUSG00000067851	1	10214214	10214271	-	58	14
ENSMUSG00000067851	1	10215837	10215993	-	157	20
ENSMUSG00000067851	1	10216529	10216559	-	31	9
ENSMUSG00000067851	1	10232371	10232670	-	300	39
ENSMUSG00000088153	1	10166539	10166778	+	240	3
ENSMUSG00000102556	1	10197081	10198802	-	1722	1
ENSMUSG00000042501	1	10324720	10324726	-	7	0
ENSMUSG00000042501	1	10324727	10325311	-	585	0
ENSMUSG00000042501	1	10329473	10329557	-	85	0
ENSMUSG00000042501	1	10337267	10337469	-	203	0
ENSMUSG00000042501	1	10408269	10408359	-	91	0
ENSMUSG00000042501	1	10409257	10409367	-	111	0
ENSMUSG00000042501	1	10472475	10477024	-	4550	0
ENSMUSG00000042501	1	10477025	10477129	-	105	0
ENSMUSG00000042501	1	10477727	10477823	-	97	0
ENSMUSG00000042501	1	10481014	10481115	-	102	0
ENSMUSG00000042501	1	10483949	10484063	-	115	0
ENSMUSG00000042501	1	10488825	10488949	-	125	0
ENSMUSG00000042501	1	10595366	10595619	-	254	0
ENSMUSG00000042501	1	10595620	10595695	-	76	0
ENSMUSG00000042501	1	10719612	10719905	-	294	0
ENSMUSG00000042501	1	10719906	10719945	-	40	0
ENSMUSG00000103810	1	10449245	10451989	-	2745	0
ENSMUSG00000083422	1	10554098	10555553	-	1456	0
ENSMUSG00000094979	1	10555554	10555660	-	107	0
ENSMUSG00000081417	1	10695123	10695614	+	492	0
ENSMUSG00000103448	1	10782456	10784377	-	1922	0
ENSMUSG00000100212	1	10805281	10806522	+	1242	0
ENSMUSG00000100648	1	10868688	10869446	+	759	0
ENSMUSG00000088585	1	10921670	10921760	+	91	0
ENSMUSG00000048960	1	10993465	10993517	+	53	4
ENSMUSG00000048960	1	10993518	10993909	+	392	24
ENSMUSG00000048960	1	10993910	10996601	+	2692	18
ENSMUSG00000048960	1	11061326	11061397	+	72	8
ENSMUSG00000048960	1	11065794	11065916	+	123	9
ENSMUSG00000048960	1	11068011	11068115	+	105	10
ENSMUSG00000048960	1	11080023	11080124	+	102	7
ENSMUSG00000048960	1	11089717	11089878	+	162	6
ENSMUSG00000048960	1	11098463	11098529	+	67	6
ENSMUSG00000048960	1	11098530	11098596	+	67	6
ENSMUSG00000048960	1	11101064	11101167	+	104	7
ENSMUSG00000048960	1	11107603	11107752	+	150	7
ENSMUSG00000048960	1	11110282	11110426	+	145	11
ENSMUSG00000048960	1	11112743	11112843	+	101	13
ENSMUSG00000048960	1	11123121	11123224	+	104	9
ENSMUSG00000048960	1	11123814	11123863	+	50	2
ENSMUSG00000048960	1	11132338	11132413	+	76	4
ENSMUSG00000048960	1	11136765	11136837	+	73	4
ENSMUSG00000048960	1	11139956	11140098	+	143	3
ENSMUSG00000048960	1	11140236	11140328	+	93	3
ENSMUSG00000048960	1	11140691	11142648	+	1958	0
ENSMUSG00000048960	1	11142649	11142797	+	149	6
ENSMUSG00000048960	1	11149810	11149895	+	86	5
ENSMUSG00000048960	1	11149896	11150071	+	176	0
ENSMUSG00000048960	1	11153543	11153679	+	137	6
ENSMUSG00000048960	1	11156241	11156358	+	118	7
ENSMUSG00000048960	1	11160096	11160280	+	185	4
ENSMUSG00000048960	1	11160281	11160596	+	316	0
ENSMUSG00000048960	1	11162240	11162401	+	162	0
ENSMUSG00000048960	1	11169853	11170075	+	223	3
ENSMUSG00000048960	1	11170584	11170791	+	208	9
ENSMUSG00000048960	1	11181855	11182034	+	180	14
ENSMUSG00000048960	1	11184446	11184540	+	95	12
ENSMUSG00000048960	1	11185130	11185212	+	83	16
ENSMUSG00000048960	1	11185887	11185977	+	91	11
ENSMUSG00000048960	1	11186637	11186765	+	129	11
ENSMUSG00000048960	1	11193513	11193554	+	42	12
ENSMUSG00000048960	1	11199835	11200052	+	218	22
ENSMUSG00000048960	1	11204066	11204168	+	103	15
ENSMUSG00000048960	1	11208512	11208655	+	144	12
ENSMUSG00000048960	1	11231682	11231796	+	115	7
ENSMUSG00000048960	1	11258067	11258105	+	39	0
ENSMUSG00000048960	1	11258106	11258172	+	67	0
ENSMUSG00000048960	1	11263963	11264095	+	133	0
ENSMUSG00000048960	1	11265679	11265745	+	67	8
ENSMUSG00000048960	1	11265969	11265993	+	25	8
ENSMUSG00000048960	1	11265994	11266159	+	166	7
ENSMUSG00000048960	1	11283993	11284167	+	175	0
ENSMUSG00000048960	1	11285057	11285159	+	103	7
ENSMUSG00000048960	1	11289253	11289320	+	68	7
ENSMUSG00000048960	1	11297708	11297898	+	191	13
ENSMUSG00000048960	1	11297899	11298005	+	107	10
ENSMUSG00000048960	1	11298006	11298204	+	199	10
ENSMUSG00000048960	1	11298205	11299594	+	1390	29
ENSMUSG00000048960	1	11299595	11303681	+	4087	242
ENSMUSG00000077318	1	11134111	11134238	-	128	0
ENSMUSG00000101827	1	11223566	11224174	-	609	0
ENSMUSG00000103494	1	11363926	11366964	-	3039	0
ENSMUSG00000057715	1	11414105	11414111	+	7	0
ENSMUSG00000057715	1	11414112	11414268	+	157	0
ENSMUSG00000057715	1	11414269	11414508	+	240	0
ENSMUSG00000057715	1	11414509	11414637	+	129	0
ENSMUSG00000057715	1	11511918	11512065	+	148	0
ENSMUSG00000057715	1	11518578	11518670	+	93	0
ENSMUSG00000057715	1	11518671	11518709	+	39	0
ENSMUSG00000057715	1	11537015	11537707	+	693	0
ENSMUSG00000057715	1	11545154	11545282	+	129	0
ENSMUSG00000057715	1	11562963	11562991	+	29	0
ENSMUSG00000057715	1	11579306	11579339	+	34	0
ENSMUSG00000057715	1	11588374	11588542	+	169	0
ENSMUSG00000057715	1	11588543	11588546	+	4	0
ENSMUSG00000057715	1	11588547	11588571	+	25	0
ENSMUSG00000057715	1	11596151	11596317	+	167	0
ENSMUSG00000057715	1	11596318	11596631	+	314	0
ENSMUSG00000057715	1	11596632	11596964	+	333	0
ENSMUSG00000057715	1	11596965	11599993	+	3029	0
ENSMUSG00000057715	1	11599994	11601621	+	1628	0
ENSMUSG00000057715	1	11601622	11601811	+	190	0
ENSMUSG00000057715	1	11747965	11748091	+	127	0
ENSMUSG00000057715	1	11748092	11748100	+	9	0
ENSMUSG00000057715	1	11798481	11798566	+	86	0
ENSMUSG00000057715	1	11829815	11829891	+	77	0
ENSMUSG00000057715	1	11933544	11933591	+	48	0
ENSMUSG00000057715	1	11933592	11933740	+	149	0
ENSMUSG00000057715	1	11950963	11951056	+	94	0
ENSMUSG00000057715	1	11972046	11972102	+	57	0
ENSMUSG00000057715	1	11974923	11975397	+	475	0
ENSMUSG00000057715	1	11975398	11975901	+	504	0
ENSMUSG00000103825	1	11416918	11419388	+	2471	0
ENSMUSG00000099845	1	11608139	11608400	-	262	0
ENSMUSG00000103561	1	11704207	11706350	+	2144	0
ENSMUSG00000101610	1	12120960	12121832	+	873	0
ENSMUSG00000093864	1	12374936	12375042	+	107	0
ENSMUSG00000098555	1	12425986	12426106	+	121	0
ENSMUSG00000097628	1	12565577	12566383	+	807	1
ENSMUSG00000098163	1	12655867	12656553	+	687	0
ENSMUSG00000097171	1	12667563	12669092	+	1530	0
ENSMUSG00000097171	1	12671316	12671355	+	40	0
ENSMUSG00000097171	1	12671461	12673090	+	1630	0
ENSMUSG00000101314	1	12670324	12671176	-	853	0
ENSMUSG00000016918	1	12692277	12692322	+	46	0
ENSMUSG00000016918	1	12692323	12692531	+	209	1
ENSMUSG00000016918	1	12692532	12692684	+	153	12
ENSMUSG00000016918	1	12718459	12718528	+	70	3
ENSMUSG00000016918	1	12718529	12718783	+	255	4
ENSMUSG00000016918	1	12719464	12719579	+	116	1
ENSMUSG00000016918	1	12728119	12728593	+	475	1
ENSMUSG00000016918	1	12728594	12728688	+	95	11
ENSMUSG00000016918	1	12785443	12785599	+	157	0
ENSMUSG00000016918	1	12786079	12786151	+	73	11
ENSMUSG00000016918	1	12786468	12786549	+	82	12
ENSMUSG00000016918	1	12786550	12786639	+	90	14
ENSMUSG00000016918	1	12786640	12786698	+	59	12
ENSMUSG00000016918	1	12786699	12788818	+	2120	0
ENSMUSG00000016918	1	12796766	12797005	+	240	16
ENSMUSG00000016918	1	12805180	12805331	+	152	15
ENSMUSG00000016918	1	12807854	12808023	+	170	20
ENSMUSG00000016918	1	12817338	12817488	+	151	19
ENSMUSG00000016918	1	12818378	12818553	+	176	28
ENSMUSG00000016918	1	12820401	12820529	+	129	22
ENSMUSG00000016918	1	12820795	12820851	+	57	17
ENSMUSG00000016918	1	12821970	12822099	+	130	27
ENSMUSG00000016918	1	12822100	12822916	+	817	0
ENSMUSG00000016918	1	12836028	12836112	+	85	0
ENSMUSG00000016918	1	12836113	12836329	+	217	26
ENSMUSG00000016918	1	12838359	12838611	+	253	22
ENSMUSG00000016918	1	12839829	12839925	+	97	19
ENSMUSG00000016918	1	12840403	12840497	+	95	23
ENSMUSG00000016918	1	12841443	12841508	+	66	22
ENSMUSG00000016918	1	12842649	12842790	+	142	40
ENSMUSG00000016918	1	12842791	12842824	+	34	28
ENSMUSG00000016918	1	12848095	12848237	+	143	37
ENSMUSG00000016918	1	12848331	12848454	+	124	25
ENSMUSG00000016918	1	12850760	12850793	+	34	20
ENSMUSG00000016918	1	12850889	12852489	+	1601	2
ENSMUSG00000016918	1	12858812	12860371	+	1560	151
ENSMUSG00000016918	1	12860372	12860377	+	6	30
ENSMUSG00000016918	1	12860378	12861192	+	815	52
ENSMUSG00000025938	1	12866549	12866551	-	3	0
ENSMUSG00000025938	1	12866552	12871347	-	4796	289
ENSMUSG00000025938	1	12871348	12872328	-	981	6
ENSMUSG00000025938	1	12876310	12876374	-	65	1
ENSMUSG00000025938	1	12878595	12879137	-	543	5
ENSMUSG00000025938	1	12879138	12879379	-	242	2
ENSMUSG00000025938	1	12879380	12879682	-	303	1
ENSMUSG00000025938	1	12879683	12881292	-	1610	6
ENSMUSG00000025938	1	12881293	12881329	-	37	1
ENSMUSG00000025938	1	12881330	12881452	-	123	2
ENSMUSG00000025938	1	12894427	12894625	-	199	1
ENSMUSG00000025938	1	12921038	12921202	-	165	0
ENSMUSG00000025938	1	12924871	12925043	-	173	1
ENSMUSG00000025938	1	12938989	12939200	-	212	3
ENSMUSG00000025938	1	12943980	12944112	-	133	3
ENSMUSG00000025938	1	12975819	12977649	-	1831	1
ENSMUSG00000025938	1	12989580	12990914	-	1335	10
ENSMUSG00000025938	1	12990915	12990963	-	49	5
ENSMUSG00000025938	1	12990964	12991104	-	141	0
ENSMUSG00000025938	1	12991105	12991135	-	31	0
ENSMUSG00000025938	1	12991136	12991177	-	42	0
ENSMUSG00000025938	1	12992528	12992650	-	123	4
ENSMUSG00000104518	1	13059401	13059951	-	551	0
ENSMUSG00000069620	1	13062025	13062345	+	321	0
ENSMUSG00000099498	1	13068838	13068862	+	25	0
ENSMUSG00000099498	1	13074694	13074779	+	86	0
ENSMUSG00000099498	1	13076354	13076473	+	120	0
ENSMUSG00000099498	1	13078606	13078662	+	57	0
ENSMUSG00000042414	1	13113457	13114487	-	1031	0
ENSMUSG00000042414	1	13115780	13115881	-	102	0
ENSMUSG00000042414	1	13118763	13118965	-	203	0
ENSMUSG00000042414	1	13122361	13122631	-	271	0
ENSMUSG00000042414	1	13124363	13124520	-	158	0
ENSMUSG00000042414	1	13124619	13124672	-	54	0
ENSMUSG00000042414	1	13125166	13125856	-	691	0
ENSMUSG00000042414	1	13127110	13127163	-	54	0
ENSMUSG00000005886	1	13139105	13139158	-	54	10
ENSMUSG00000005886	1	13139159	13142474	-	3316	669
ENSMUSG00000005886	1	13142475	13142772	-	298	56
ENSMUSG00000005886	1	13145301	13146598	-	1298	0
ENSMUSG00000005886	1	13146599	13146630	-	32	0
ENSMUSG00000005886	1	13146631	13146874	-	244	0
ENSMUSG00000005886	1	13146875	13146964	-	90	35
ENSMUSG00000005886	1	13148317	13148428	-	112	43
ENSMUSG00000005886	1	13148429	13148507	-	79	41
ENSMUSG00000005886	1	13148508	13148515	-	8	24
ENSMUSG00000005886	1	13148931	13149108	-	178	42
ENSMUSG00000005886	1	13150690	13150918	-	229	66
ENSMUSG00000005886	1	13150919	13151018	-	100	1
ENSMUSG00000005886	1	13152379	13152456	-	78	49
ENSMUSG00000005886	1	13152797	13153075	-	279	52
ENSMUSG00000005886	1	13156370	13156535	-	166	28
ENSMUSG00000005886	1	13160161	13160290	-	130	30
ENSMUSG00000005886	1	13162073	13162288	-	216	37
ENSMUSG00000005886	1	13164501	13164895	-	395	4
ENSMUSG00000005886	1	13164896	13165102	-	207	23
ENSMUSG00000005886	1	13165925	13166895	-	971	10
ENSMUSG00000005886	1	13166896	13167106	-	211	36
ENSMUSG00000005886	1	13174079	13175348	-	1270	85
ENSMUSG00000005886	1	13177074	13177221	-	148	20
ENSMUSG00000005886	1	13180481	13180624	-	144	25
ENSMUSG00000005886	1	13181216	13181317	-	102	25
ENSMUSG00000005886	1	13182284	13184174	-	1891	5
ENSMUSG00000005886	1	13184175	13184363	-	189	25
ENSMUSG00000005886	1	13184606	13186732	-	2127	2
ENSMUSG00000005886	1	13186733	13186910	-	178	20
ENSMUSG00000005886	1	13190087	13190105	-	19	16
ENSMUSG00000005886	1	13190106	13190190	-	85	18
ENSMUSG00000005886	1	13221307	13221479	-	173	20
ENSMUSG00000005886	1	13224609	13224713	-	105	10
ENSMUSG00000005886	1	13285969	13286025	-	57	9
ENSMUSG00000005886	1	13299663	13299722	-	60	3
ENSMUSG00000005886	1	13372183	13372429	-	247	1
ENSMUSG00000005886	1	13372430	13372439	-	10	0
ENSMUSG00000005886	1	13373938	13374029	-	92	6
ENSMUSG00000005886	1	13374030	13374083	-	54	1
ENSMUSG00000103506	1	13177462	13179714	-	2253	0
ENSMUSG00000103495	1	13234809	13236434	-	1626	4
ENSMUSG00000099183	1	13262198	13262279	+	82	1
ENSMUSG00000102639	1	13289812	13290506	-	695	0
ENSMUSG00000104170	1	13297036	13298907	-	1872	1
ENSMUSG00000087782	1	13334498	13334609	-	112	0
ENSMUSG00000103085	1	13343563	13348204	-	4642	2
ENSMUSG00000102664	1	13354483	13356730	-	2248	7
ENSMUSG00000101476	1	13376070	13376305	+	236	1
ENSMUSG00000101476	1	13387969	13388413	+	445	0
ENSMUSG00000101171	1	13407012	13407655	-	644	0
ENSMUSG00000025935	1	13564698	13566396	-	1699	446
ENSMUSG00000025935	1	13569471	13569631	-	161	120
ENSMUSG00000025935	1	13569939	13570082	-	144	94
ENSMUSG00000025935	1	13571803	13571907	-	105	69
ENSMUSG00000025935	1	13572004	13572074	-	71	82
ENSMUSG00000025935	1	13576144	13576367	-	224	3
ENSMUSG00000025935	1	13576368	13576452	-	85	98
ENSMUSG00000025935	1	13578100	13578117	-	18	74
ENSMUSG00000025935	1	13578118	13578158	-	41	89
ENSMUSG00000025935	1	13579450	13579566	-	117	120
ENSMUSG00000025935	1	13579690	13579798	-	109	103
ENSMUSG00000025935	1	13579799	13579811	-	13	75
ENSMUSG00000025935	1	13581023	13581086	-	64	90
ENSMUSG00000025935	1	13589600	13589875	-	276	165
ENSMUSG00000025935	1	13589876	13589910	-	35	6
ENSMUSG00000025937	1	13623330	13626904	-	3575	333
ENSMUSG00000025937	1	13627356	13627437	-	82	56
ENSMUSG00000025937	1	13629995	13630064	-	70	1
ENSMUSG00000025937	1	13630065	13630213	-	149	93
ENSMUSG00000025937	1	13638231	13638409	-	179	103
ENSMUSG00000025937	1	13638410	13638411	-	2	3
ENSMUSG00000025937	1	13647385	13647511	-	127	73
ENSMUSG00000025937	1	13650721	13650884	-	164	106
ENSMUSG00000025937	1	13660329	13660546	-	218	89
ENSMUSG00000102982	1	13641483	13642748	-	1266	1
ENSMUSG00000067813	1	13668771	13668867	+	97	0
ENSMUSG00000067813	1	13672126	13672764	+	639	0
ENSMUSG00000067813	1	13684056	13684276	+	221	0
ENSMUSG00000067813	1	13700755	13701723	+	969	0
ENSMUSG00000077368	1	13774334	13774464	-	131	0
ENSMUSG00000097711	1	13785883	13786879	-	997	0
ENSMUSG00000102166	1	13846871	13849119	-	2249	1
ENSMUSG00000089358	1	13932378	13932685	+	308	0
ENSMUSG00000104209	1	14109215	14112819	-	3605	0
ENSMUSG00000025932	1	14168954	14168957	-	4	0
ENSMUSG00000025932	1	14168958	14169665	-	708	4
ENSMUSG00000025932	1	14169666	14170642	-	977	10
ENSMUSG00000025932	1	14170643	14170996	-	354	6
ENSMUSG00000025932	1	14179480	14179580	-	101	3
ENSMUSG00000025932	1	14183157	14183278	-	122	0
ENSMUSG00000025932	1	14183381	14183495	-	115	0
ENSMUSG00000025932	1	14184349	14184509	-	161	0
ENSMUSG00000025932	1	14184626	14184684	-	59	0
ENSMUSG00000025932	1	14207926	14208101	-	176	0
ENSMUSG00000025932	1	14208895	14208984	-	90	0
ENSMUSG00000025932	1	14229493	14229576	-	84	0
ENSMUSG00000025932	1	14231413	14231492	-	80	1
ENSMUSG00000025932	1	14231493	14231552	-	60	1
ENSMUSG00000025932	1	14252428	14252599	-	172	2
ENSMUSG00000025932	1	14252600	14252614	-	15	1
ENSMUSG00000025932	1	14253020	14253102	-	83	1
ENSMUSG00000025932	1	14270705	14270706	-	2	1
ENSMUSG00000025932	1	14270707	14270774	-	68	1
ENSMUSG00000025932	1	14270775	14270827	-	53	2
ENSMUSG00000025932	1	14270828	14270842	-	15	0
ENSMUSG00000025932	1	14274065	14274143	-	79	1
ENSMUSG00000025932	1	14274144	14274207	-	64	1
ENSMUSG00000025932	1	14274208	14274210	-	3	1
ENSMUSG00000025932	1	14274534	14274603	-	70	2
ENSMUSG00000025932	1	14283121	14283198	-	78	2
ENSMUSG00000025932	1	14301204	14302769	-	1566	0
ENSMUSG00000025932	1	14302770	14302897	-	128	3
ENSMUSG00000025932	1	14302898	14304424	-	1527	0
ENSMUSG00000025932	1	14304425	14304474	-	50	1
ENSMUSG00000025932	1	14304475	14304570	-	96	0
ENSMUSG00000025932	1	14304571	14304572	-	2	0
ENSMUSG00000025932	1	14304573	14304619	-	47	0
ENSMUSG00000025932	1	14304620	14304628	-	9	0
ENSMUSG00000025932	1	14309646	14309836	-	191	0
ENSMUSG00000025932	1	14309837	14310051	-	215	0
ENSMUSG00000025932	1	14310052	14310119	-	68	0
ENSMUSG00000025932	1	14310120	14310200	-	81	0
ENSMUSG00000025932	1	14310201	14310235	-	35	0
ENSMUSG00000095853	1	14182578	14182677	+	100	0
ENSMUSG00000102588	1	14255552	14255990	-	439	1
ENSMUSG00000054493	1	14752937	14752973	+	37	0
ENSMUSG00000054493	1	14755454	14756196	+	743	21
ENSMUSG00000054493	1	14756197	14756237	+	41	0
ENSMUSG00000054493	1	14756238	14758373	+	2136	1
ENSMUSG00000054493	1	14773817	14773937	+	121	0
ENSMUSG00000054493	1	14775530	14775608	+	79	1
ENSMUSG00000054493	1	14776523	14776931	+	409	1
ENSMUSG00000025930	1	14753346	14753745	-	400	9
ENSMUSG00000025930	1	14753746	14753934	-	189	12
ENSMUSG00000025930	1	14753935	14754325	-	391	23
ENSMUSG00000025930	1	14754326	14754505	-	180	3
ENSMUSG00000025930	1	14754506	14754542	-	37	4
ENSMUSG00000025930	1	14754543	14754665	-	123	5
ENSMUSG00000025930	1	14754767	14755229	-	463	8
ENSMUSG00000025930	1	14755230	14755353	-	124	17
ENSMUSG00000025930	1	14755354	14755990	-	637	24
ENSMUSG00000025930	1	14755991	14755992	-	2	2
ENSMUSG00000103492	1	14788645	14792965	+	4321	0
ENSMUSG00000081201	1	14839869	14840156	-	288	0
ENSMUSG00000082193	1	14865072	14865965	+	894	1
ENSMUSG00000032769	1	14872648	14873728	-	1081	1
ENSMUSG00000032769	1	14874364	14874461	-	98	0
ENSMUSG00000032769	1	14875849	14875959	-	111	0
ENSMUSG00000032769	1	14880199	14880267	-	69	0
ENSMUSG00000032769	1	14881597	14881779	-	183	0
ENSMUSG00000032769	1	14882112	14882241	-	130	0
ENSMUSG00000032769	1	14884110	14884279	-	170	0
ENSMUSG00000032769	1	14885750	14885839	-	90	0
ENSMUSG00000032769	1	14886887	14887052	-	166	0
ENSMUSG00000032769	1	14887595	14887665	-	71	0
ENSMUSG00000032769	1	14889394	14889492	-	99	0
ENSMUSG00000032769	1	14890395	14890454	-	60	0
ENSMUSG00000032769	1	14891305	14891398	-	94	0
ENSMUSG00000032769	1	14893183	14893349	-	167	0
ENSMUSG00000032769	1	14896492	14896606	-	115	0
ENSMUSG00000032769	1	14898009	14898173	-	165	0
ENSMUSG00000032769	1	14898256	14898425	-	170	0
ENSMUSG00000032769	1	14899347	14899447	-	101	0
ENSMUSG00000032769	1	14900065	14900164	-	100	0
ENSMUSG00000032769	1	14901862	14901910	-	49	0
ENSMUSG00000032769	1	14903146	14903282	-	137	0
ENSMUSG00000032769	1	14904147	14904292	-	146	0
ENSMUSG00000032769	1	14904453	14904561	-	109	0
ENSMUSG00000032769	1	14905923	14906030	-	108	0
ENSMUSG00000032769	1	14910730	14910905	-	176	0
ENSMUSG00000032769	1	14912360	14912519	-	160	0
ENSMUSG00000032769	1	14918725	14918862	-	138	0
ENSMUSG00000088159	1	15019040	15019159	-	120	0
ENSMUSG00000073737	1	15268802	15269797	-	996	0
ENSMUSG00000092083	1	15287254	15287484	+	231	0
ENSMUSG00000092083	1	15312363	15312451	+	89	0
ENSMUSG00000092083	1	15312452	15313030	+	579	0
ENSMUSG00000092083	1	15709485	15712548	+	3064	0
ENSMUSG00000092083	1	15712549	15723750	+	11202	0
ENSMUSG00000102937	1	15364302	15365834	+	1533	0
ENSMUSG00000104149	1	15556249	15558337	+	2089	0
ENSMUSG00000088829	1	15685935	15686046	-	112	0
ENSMUSG00000077377	1	15757832	15757963	+	132	0
ENSMUSG00000101652	1	15760122	15760263	-	142	0
ENSMUSG00000101652	1	15760560	15760668	-	109	0
ENSMUSG00000100814	1	15760761	15760860	+	100	0
ENSMUSG00000025925	1	15805646	15805656	+	11	2
ENSMUSG00000025925	1	15805657	15805663	+	7	3
ENSMUSG00000025925	1	15805664	15805957	+	294	45
ENSMUSG00000025925	1	15807641	15807736	+	96	26
ENSMUSG00000025925	1	15813041	15813162	+	122	20
ENSMUSG00000025925	1	15815886	15815972	+	87	17
ENSMUSG00000025925	1	15818934	15819083	+	150	29
ENSMUSG00000025925	1	15819651	15819763	+	113	40
ENSMUSG00000025925	1	15819764	15821916	+	2153	3
ENSMUSG00000025925	1	15821917	15822015	+	99	0
ENSMUSG00000025925	1	15822016	15822103	+	88	0
ENSMUSG00000025925	1	15831507	15831566	+	60	35
ENSMUSG00000025925	1	15833401	15833489	+	89	29
ENSMUSG00000025925	1	15838182	15838288	+	107	30
ENSMUSG00000025925	1	15842921	15843470	+	550	49
ENSMUSG00000025925	1	15843471	15844052	+	582	7
ENSMUSG00000104379	1	15853331	15856499	+	3169	6
ENSMUSG00000032719	1	15853862	15855862	-	2001	4
ENSMUSG00000032719	1	15858889	15859065	-	177	1
ENSMUSG00000032719	1	15860261	15860351	-	91	3
ENSMUSG00000032719	1	15883646	15883840	-	195	2
ENSMUSG00000032719	1	15892439	15892722	-	284	2
ENSMUSG00000088943	1	15879530	15879832	+	303	0
ENSMUSG00000100652	1	16053335	16053887	+	553	0
ENSMUSG00000067795	1	16065979	16066274	-	296	0
ENSMUSG00000067795	1	16068800	16068855	-	56	0
ENSMUSG00000067795	1	16078568	16078700	-	133	0
ENSMUSG00000067795	1	16080830	16080993	-	164	0
ENSMUSG00000067795	1	16080994	16081212	-	219	0
ENSMUSG00000067795	1	16081668	16082510	-	843	0
ENSMUSG00000067795	1	16092974	16093325	-	352	0
ENSMUSG00000043716	1	16101295	16101305	-	11	66
ENSMUSG00000043716	1	16101306	16101359	-	54	393
ENSMUSG00000043716	1	16101360	16101527	-	168	8
ENSMUSG00000043716	1	16101528	16101726	-	199	22
ENSMUSG00000043716	1	16101727	16101779	-	53	736
ENSMUSG00000043716	1	16101780	16101936	-	157	1591
ENSMUSG00000043716	1	16101937	16102082	-	146	8
ENSMUSG00000043716	1	16102083	16102489	-	407	9
ENSMUSG00000043716	1	16102490	16102490	-	1	1110
ENSMUSG00000043716	1	16102491	16102599	-	109	2259
ENSMUSG00000043716	1	16102692	16102829	-	138	2901
ENSMUSG00000043716	1	16102830	16102848	-	19	13
ENSMUSG00000043716	1	16102849	16103167	-	319	1
ENSMUSG00000043716	1	16103168	16103334	-	167	3103
ENSMUSG00000043716	1	16103335	16103509	-	175	2
ENSMUSG00000043716	1	16103510	16103684	-	175	2138
ENSMUSG00000043716	1	16104137	16104227	-	91	2
ENSMUSG00000043716	1	16104365	16104384	-	20	665
ENSMUSG00000043716	1	16104385	16104402	-	18	55
ENSMUSG00000043716	1	16104403	16104662	-	260	4
ENSMUSG00000025921	1	16105774	16106306	+	533	48
ENSMUSG00000025921	1	16107795	16108030	+	236	33
ENSMUSG00000025921	1	16128165	16128263	+	99	20
ENSMUSG00000025921	1	16129196	16129341	+	146	27
ENSMUSG00000025921	1	16130502	16131074	+	573	7
ENSMUSG00000025921	1	16131075	16131206	+	132	23
ENSMUSG00000025921	1	16131294	16132547	+	1254	78
ENSMUSG00000025921	1	16132548	16133734	+	1187	23
ENSMUSG00000104165	1	16208197	16210517	-	2321	3
ENSMUSG00000100868	1	16228506	16228662	+	157	1
ENSMUSG00000100868	1	16241904	16241974	+	71	0
ENSMUSG00000100868	1	16242776	16244062	+	1287	1
ENSMUSG00000025920	1	16228674	16228800	-	127	1
ENSMUSG00000025920	1	16228801	16228803	-	3	3
ENSMUSG00000025920	1	16228804	16228809	-	6	7
ENSMUSG00000025920	1	16228810	16228815	-	6	7
ENSMUSG00000025920	1	16228816	16229866	-	1051	351
ENSMUSG00000025920	1	16231003	16231091	-	89	96
ENSMUSG00000025920	1	16343407	16343485	-	79	0
ENSMUSG00000025920	1	16343486	16343570	-	85	3
ENSMUSG00000025920	1	16343571	16344197	-	627	31
ENSMUSG00000025920	1	16344198	16344290	-	93	13
ENSMUSG00000025920	1	16344291	16344298	-	8	10
ENSMUSG00000025920	1	16344299	16345593	-	1295	70
ENSMUSG00000025920	1	16345594	16345703	-	110	20
ENSMUSG00000025920	1	16345704	16346011	-	308	217
ENSMUSG00000025920	1	16366079	16366139	-	61	135
ENSMUSG00000025920	1	16369755	16369886	-	132	162
ENSMUSG00000025920	1	16374674	16374811	-	138	162
ENSMUSG00000025920	1	16375343	16375395	-	53	0
ENSMUSG00000025920	1	16389821	16390033	-	213	193
ENSMUSG00000025920	1	16392517	16392624	-	108	155
ENSMUSG00000025920	1	16394051	16394142	-	92	150
ENSMUSG00000025920	1	16394143	16394210	-	68	114
ENSMUSG00000025920	1	16427546	16427657	-	112	0
ENSMUSG00000025920	1	16440323	16440441	-	119	162
ENSMUSG00000025920	1	16440442	16440458	-	17	120
ENSMUSG00000025920	1	16459715	16460103	-	389	1
ENSMUSG00000025920	1	16460104	16460212	-	109	1
ENSMUSG00000025920	1	16460213	16460419	-	207	5
ENSMUSG00000025920	1	16463035	16463194	-	160	259
ENSMUSG00000025920	1	16486020	16486150	-	131	76
ENSMUSG00000025920	1	16487615	16487969	-	355	0
ENSMUSG00000025920	1	16509342	16509408	-	67	190
ENSMUSG00000025920	1	16511930	16512011	-	82	0
ENSMUSG00000025920	1	16519173	16519211	-	39	132
ENSMUSG00000025920	1	16519212	16519228	-	17	114
ENSMUSG00000025920	1	16519229	16519240	-	12	108
ENSMUSG00000025920	1	16519241	16519247	-	7	86
ENSMUSG00000025920	1	16519248	16519253	-	6	70
ENSMUSG00000025920	1	16519254	16519260	-	7	59
ENSMUSG00000025920	1	16519261	16519270	-	10	52
ENSMUSG00000025920	1	16519271	16519306	-	36	32
ENSMUSG00000025920	1	16519307	16519307	-	1	9
ENSMUSG00000025920	1	16520001	16520020	-	20	0
ENSMUSG00000025920	1	16520021	16520021	-	1	0
ENSMUSG00000025920	1	16520022	16520067	-	46	0
ENSMUSG00000025920	1	16520068	16520080	-	13	0
ENSMUSG00000025920	1	16520081	16520112	-	32	0
ENSMUSG00000089982	1	16253592	16253628	+	37	1
ENSMUSG00000089982	1	16253629	16253641	+	13	1
ENSMUSG00000089982	1	16253831	16253901	+	71	0
ENSMUSG00000089982	1	16253902	16254045	+	144	3
ENSMUSG00000089982	1	16258712	16258857	+	146	1
ENSMUSG00000089982	1	16258858	16258861	+	4	0
ENSMUSG00000089982	1	16263165	16263201	+	37	0
ENSMUSG00000089982	1	16267371	16267921	+	551	1
ENSMUSG00000025939	1	16540790	16541789	-	1000	1
ENSMUSG00000025939	1	16543949	16544032	-	84	0
ENSMUSG00000025939	1	16564338	16564468	-	131	5
ENSMUSG00000025939	1	16569085	16569165	-	81	1
ENSMUSG00000025939	1	16569782	16571282	-	1501	296
ENSMUSG00000025939	1	16581927	16581935	-	9	49
ENSMUSG00000025939	1	16581936	16582002	-	67	63
ENSMUSG00000025939	1	16584158	16585275	-	1118	6
ENSMUSG00000025939	1	16585276	16585352	-	77	53
ENSMUSG00000025939	1	16585353	16585398	-	46	38
ENSMUSG00000025939	1	16585399	16585431	-	33	33
ENSMUSG00000025939	1	16586086	16586137	-	52	2
ENSMUSG00000025939	1	16597951	16598053	-	103	74
ENSMUSG00000025939	1	16601979	16602261	-	283	2
ENSMUSG00000025939	1	16602262	16602353	-	92	67
ENSMUSG00000025939	1	16619237	16619259	-	23	35
ENSMUSG00000025939	1	16619260	16619284	-	25	10
ENSMUSG00000025939	1	16619285	16619312	-	28	2
ENSMUSG00000025939	1	16619313	16619489	-	177	2
ENSMUSG00000102457	1	16618560	16621539	+	2980	35
ENSMUSG00000079658	1	16641725	16642766	-	1042	139
ENSMUSG00000079658	1	16642767	16643141	-	375	137
ENSMUSG00000079658	1	16643142	16643168	-	27	79
ENSMUSG00000079658	1	16643169	16643190	-	22	73
ENSMUSG00000079658	1	16643191	16643341	-	151	260
ENSMUSG00000079658	1	16643342	16643471	-	130	500
ENSMUSG00000079658	1	16643472	16643478	-	7	366
ENSMUSG00000079658	1	16645686	16645829	-	144	718
ENSMUSG00000079658	1	16646836	16646954	-	119	10
ENSMUSG00000079658	1	16646955	16646987	-	33	11
ENSMUSG00000079658	1	16646988	16647053	-	66	22
ENSMUSG00000079658	1	16647681	16647735	-	55	0
ENSMUSG00000079658	1	16647736	16647954	-	219	0
ENSMUSG00000079658	1	16647955	16648007	-	53	501
ENSMUSG00000079658	1	16648008	16648039	-	32	17
ENSMUSG00000079658	1	16656296	16656459	-	164	15
ENSMUSG00000079658	1	16656460	16656625	-	166	7
ENSMUSG00000079658	1	16656822	16656878	-	57	220
ENSMUSG00000079658	1	16656879	16656884	-	6	27
ENSMUSG00000079658	1	16656885	16656900	-	16	16
ENSMUSG00000079658	1	16656901	16656911	-	11	1
ENSMUSG00000079658	1	16656912	16656914	-	3	15
ENSMUSG00000079658	1	16656915	16656915	-	1	15
ENSMUSG00000079658	1	16656916	16656991	-	76	15
ENSMUSG00000079658	1	16656992	16657018	-	27	74
ENSMUSG00000079658	1	16657019	16657038	-	20	29
ENSMUSG00000079658	1	16657039	16657042	-	4	10
ENSMUSG00000097744	1	16657552	16659778	+	2227	0
ENSMUSG00000097744	1	16660021	16660228	+	208	0
ENSMUSG00000097744	1	16660555	16660649	+	95	0
ENSMUSG00000097744	1	16662021	16662278	+	258	0
ENSMUSG00000100959	1	16662980	16663662	-	683	0
ENSMUSG00000025940	1	16665207	16665209	+	3	19
ENSMUSG00000025940	1	16665210	16665235	+	26	58
ENSMUSG00000025940	1	16665236	16665372	+	137	412
ENSMUSG00000025940	1	16665373	16665505	+	133	622
ENSMUSG00000025940	1	16665708	16665811	+	104	1
ENSMUSG00000025940	1	16667665	16667667	+	3	40
ENSMUSG00000025940	1	16667668	16667773	+	106	639
ENSMUSG00000025940	1	16676968	16677215	+	248	811
ENSMUSG00000025940	1	16677216	16678195	+	980	983
ENSMUSG00000025940	1	16678196	16678275	+	80	4
ENSMUSG00000025779	1	16688051	16688169	+	119	1
ENSMUSG00000025779	1	16688337	16688432	+	96	1
ENSMUSG00000025779	1	16688433	16688507	+	75	13
ENSMUSG00000025779	1	16688508	16688619	+	112	21
ENSMUSG00000025779	1	16691684	16691773	+	90	20
ENSMUSG00000025779	1	16691774	16691947	+	174	2
ENSMUSG00000025779	1	16700795	16700848	+	54	9
ENSMUSG00000025779	1	16700849	16700923	+	75	11
ENSMUSG00000025779	1	16706173	16706225	+	53	13
ENSMUSG00000025779	1	16709439	16709537	+	99	16
ENSMUSG00000025779	1	16709538	16709611	+	74	8
ENSMUSG00000100093	1	16758205	16758623	-	419	1
ENSMUSG00000091020	1	16768279	16770138	-	1860	0
ENSMUSG00000101640	1	16898185	16898217	+	33	0
ENSMUSG00000101640	1	17034577	17034685	+	109	0
ENSMUSG00000101640	1	17091598	17091631	+	34	32
ENSMUSG00000104133	1	16930970	16931796	+	827	0
ENSMUSG00000042686	1	16964560	16964577	-	18	0
ENSMUSG00000042686	1	16977398	16977568	-	171	0
ENSMUSG00000042686	1	16994938	16997463	-	2526	328
ENSMUSG00000042686	1	16997464	16997559	-	96	41
ENSMUSG00000042686	1	17003891	17004219	-	329	83
ENSMUSG00000042686	1	17004220	17004534	-	315	113
ENSMUSG00000042686	1	17016039	17016157	-	119	79
ENSMUSG00000042686	1	17091298	17092057	-	760	206
ENSMUSG00000042686	1	17097226	17097889	-	664	177
ENSMUSG00000100110	1	17124747	17124866	+	120	0
ENSMUSG00000100110	1	17128718	17128956	+	239	0
ENSMUSG00000025777	1	17145362	17145403	+	42	0
ENSMUSG00000025777	1	17145404	17145467	+	64	0
ENSMUSG00000025777	1	17145468	17145588	+	121	0
ENSMUSG00000025777	1	17146936	17146983	+	48	0
ENSMUSG00000025777	1	17146984	17147128	+	145	0
ENSMUSG00000025777	1	17156961	17157134	+	174	0
ENSMUSG00000025777	1	17157135	17158369	+	1235	0
ENSMUSG00000025777	1	17158370	17158408	+	39	0
ENSMUSG00000025777	1	17158409	17158503	+	95	0
ENSMUSG00000025777	1	17158504	17158744	+	241	0
ENSMUSG00000025777	1	17158745	17159923	+	1179	0
ENSMUSG00000025777	1	17159924	17160038	+	115	0
ENSMUSG00000025777	1	17160039	17161126	+	1088	0
ENSMUSG00000025777	1	17161127	17161631	+	505	0
ENSMUSG00000025777	1	17161632	17162049	+	418	0
ENSMUSG00000025777	1	17162050	17164271	+	2222	0
ENSMUSG00000099899	1	17168403	17168525	+	123	0
ENSMUSG00000099899	1	17169812	17170152	+	341	0
ENSMUSG00000099899	1	17171795	17171961	+	167	0
ENSMUSG00000099899	1	17172724	17173103	+	380	0
ENSMUSG00000100272	1	17250114	17250492	-	379	0
ENSMUSG00000100398	1	17394958	17395429	+	472	0
ENSMUSG00000101589	1	17397412	17400281	-	2870	1
ENSMUSG00000102048	1	17429043	17429528	-	486	0
ENSMUSG00000089534	1	17520001	17520111	+	111	0
ENSMUSG00000067780	1	17601901	17602042	+	142	0
ENSMUSG00000067780	1	17602577	17602884	+	308	0
ENSMUSG00000067780	1	17619783	17619901	+	119	0
ENSMUSG00000067780	1	17621401	17621533	+	133	0
ENSMUSG00000067780	1	17621647	17621762	+	116	0
ENSMUSG00000067780	1	17624835	17630939	+	6105	44
ENSMUSG00000100053	1	17615084	17615311	-	228	0
ENSMUSG00000100053	1	17621695	17621922	-	228	0
ENSMUSG00000100053	1	17637059	17637145	-	87	0
ENSMUSG00000100053	1	17637407	17641081	-	3675	2
ENSMUSG00000085125	1	17676027	17677104	-	1078	0
ENSMUSG00000085125	1	17692904	17696995	-	4092	0
ENSMUSG00000085125	1	17696996	17697153	-	158	0
ENSMUSG00000085125	1	17707670	17707726	-	57	0
ENSMUSG00000085125	1	17709686	17709895	-	210	0
ENSMUSG00000085125	1	17712450	17712594	-	145	1
ENSMUSG00000085125	1	17724522	17724589	-	68	0
ENSMUSG00000085125	1	17724984	17726972	-	1989	1
ENSMUSG00000085125	1	17727099	17727255	-	157	1
ENSMUSG00000085125	1	17727256	17727284	-	29	0
ENSMUSG00000085125	1	17727285	17727646	-	362	7
ENSMUSG00000025776	1	17727045	17727058	+	14	0
ENSMUSG00000025776	1	17727059	17727087	+	29	0
ENSMUSG00000025776	1	17727088	17727134	+	47	1
ENSMUSG00000025776	1	17727135	17727581	+	447	8
ENSMUSG00000025776	1	17727582	17727763	+	182	7
ENSMUSG00000025776	1	17728594	17728914	+	321	11
ENSMUSG00000025776	1	17745354	17745472	+	119	8
ENSMUSG00000025776	1	17745780	17745893	+	114	11
ENSMUSG00000025776	1	17745894	17745912	+	19	5
ENSMUSG00000025776	1	17746731	17746846	+	116	5
ENSMUSG00000025776	1	17747501	17747601	+	101	6
ENSMUSG00000025776	1	17749507	17749647	+	141	10
ENSMUSG00000025776	1	17750265	17750325	+	61	7
ENSMUSG00000025776	1	17750434	17750500	+	67	4
ENSMUSG00000025776	1	17750734	17750864	+	131	9
ENSMUSG00000025776	1	17752838	17752881	+	44	9
ENSMUSG00000025776	1	17752968	17753040	+	73	10
ENSMUSG00000025776	1	17756258	17756333	+	76	8
ENSMUSG00000025776	1	17762112	17762242	+	131	8
ENSMUSG00000025776	1	17764063	17765575	+	1513	24
ENSMUSG00000025776	1	17765576	17766344	+	769	6
ENSMUSG00000099895	1	17741915	17742345	-	431	0
ENSMUSG00000099895	1	17751819	17751934	-	116	0
ENSMUSG00000099895	1	17805336	17805417	-	82	0
ENSMUSG00000100554	1	17947041	17948439	+	1399	0
ENSMUSG00000101717+ENSMUSG00000099473+ENSMUSG00000109887	1	17993010	17993192	-	183	0
ENSMUSG00000101717+ENSMUSG00000099473+ENSMUSG00000109887	1	17993626	17993778	-	153	0
ENSMUSG00000101717+ENSMUSG00000099473+ENSMUSG00000109887	1	17994462	17995681	-	1220	0
ENSMUSG00000101717+ENSMUSG00000099473+ENSMUSG00000109887	1	17999360	17999372	-	13	0
ENSMUSG00000101717+ENSMUSG00000099473+ENSMUSG00000109887	1	17999373	17999622	-	250	0
ENSMUSG00000101717+ENSMUSG00000099473+ENSMUSG00000109887	1	17999623	17999660	-	38	0
ENSMUSG00000101717+ENSMUSG00000099473+ENSMUSG00000109887	1	18034810	18034817	-	8	0
ENSMUSG00000101717+ENSMUSG00000099473+ENSMUSG00000109887	1	18034818	18034893	-	76	0
ENSMUSG00000101717+ENSMUSG00000099473+ENSMUSG00000109887	1	18034894	18035002	-	109	0
ENSMUSG00000101717+ENSMUSG00000099473+ENSMUSG00000109887	1	18048100	18048174	-	75	0
ENSMUSG00000101717+ENSMUSG00000099473+ENSMUSG00000109887	1	18058201	18058202	-	2	0
ENSMUSG00000101717+ENSMUSG00000099473+ENSMUSG00000109887	1	18058203	18058269	-	67	0
ENSMUSG00000101717+ENSMUSG00000099473+ENSMUSG00000109887	1	18058270	18058790	-	521	0
ENSMUSG00000101717+ENSMUSG00000099473+ENSMUSG00000109887	1	18058791	18059056	-	266	0
ENSMUSG00000099591	1	17993813	17994455	+	643	0
ENSMUSG00000099591	1	17995570	17997483	+	1914	0
ENSMUSG00000102001	1	18005961	18006009	-	49	0
ENSMUSG00000102001	1	18012339	18012422	-	84	0
ENSMUSG00000102001	1	18016121	18016186	-	66	0
ENSMUSG00000025774	1	18115191	18115203	-	13	0
ENSMUSG00000025774	1	18115204	18115599	-	396	0
ENSMUSG00000025774	1	18115600	18115756	-	157	0
ENSMUSG00000025774	1	18122738	18122826	-	89	0
ENSMUSG00000025774	1	18124232	18124329	-	98	0
ENSMUSG00000025774	1	18128642	18128790	-	149	0
ENSMUSG00000025774	1	18128791	18130158	-	1368	0
ENSMUSG00000025774	1	18130159	18130249	-	91	0
ENSMUSG00000025774	1	18134039	18134173	-	135	0
ENSMUSG00000025774	1	18136988	18137051	-	64	0
ENSMUSG00000025774	1	18137052	18137052	-	1	0
ENSMUSG00000025774	1	18141416	18141532	-	117	0
ENSMUSG00000025774	1	18145844	18145896	-	53	0
ENSMUSG00000025774	1	18145897	18145902	-	6	0
ENSMUSG00000070977	1	18210053	18210230	-	178	0
ENSMUSG00000070977	1	18223524	18223564	-	41	0
ENSMUSG00000073735	1	18236473	18236660	-	188	0
ENSMUSG00000073735	1	18237374	18237443	-	70	0
ENSMUSG00000067773	1	18250980	18251333	-	354	0
ENSMUSG00000067773	1	18260524	18260666	-	143	0
ENSMUSG00000067773	1	18265026	18265080	-	55	0
ENSMUSG00000067773	1	18265081	18265138	-	58	0
ENSMUSG00000101685	1	18262395	18263379	-	985	0
ENSMUSG00000101738	1	18307984	18308080	+	97	0
ENSMUSG00000101738	1	18313584	18313686	+	103	0
ENSMUSG00000101306	1	18708428	18709336	+	909	0
ENSMUSG00000088800	1	18969762	18969833	-	72	0
ENSMUSG00000101644	1	19037266	19037377	+	112	0
ENSMUSG00000099433	1	19062857	19063135	+	279	0
ENSMUSG00000089787	1	19063300	19063524	-	225	0
ENSMUSG00000089787	1	19064883	19065041	-	159	0
ENSMUSG00000089787	1	19075102	19075464	-	363	0
ENSMUSG00000089787	1	19104670	19104840	-	171	0
ENSMUSG00000042596	1	19103022	19103294	+	273	0
ENSMUSG00000042596	1	19104364	19104861	+	498	0
ENSMUSG00000042596	1	19107181	19107373	+	193	0
ENSMUSG00000042596	1	19108250	19108310	+	61	0
ENSMUSG00000042596	1	19118830	19118995	+	166	1
ENSMUSG00000042596	1	19119162	19119280	+	119	1
ENSMUSG00000042596	1	19142837	19142978	+	142	0
ENSMUSG00000042596	1	19148304	19148367	+	64	0
ENSMUSG00000042596	1	19148368	19148417	+	50	0
ENSMUSG00000042596	1	19165959	19166346	+	388	0
ENSMUSG00000100720	1	19153422	19153966	-	545	1
ENSMUSG00000025927	1	19208914	19208959	+	46	0
ENSMUSG00000025927	1	19208960	19209248	+	289	0
ENSMUSG00000025927	1	19212054	19212305	+	252	0
ENSMUSG00000025927	1	19212306	19212423	+	118	0
ENSMUSG00000025927	1	19213879	19213950	+	72	0
ENSMUSG00000025927	1	19213951	19214409	+	459	0
ENSMUSG00000025927	1	19214410	19214442	+	33	0
ENSMUSG00000025927	1	19219193	19219253	+	61	0
ENSMUSG00000025927	1	19226436	19226655	+	220	0
ENSMUSG00000025927	1	19228442	19228560	+	119	0
ENSMUSG00000025927	1	19231013	19231154	+	142	0
ENSMUSG00000025927	1	19234050	19234306	+	257	0
ENSMUSG00000025927	1	19234307	19234624	+	318	0
ENSMUSG00000025927	1	19234625	19236607	+	1983	2
ENSMUSG00000025927	1	19236608	19238083	+	1476	2
ENSMUSG00000025927	1	19238084	19238576	+	493	0
ENSMUSG00000100538	1	19242725	19242778	+	54	0
ENSMUSG00000100538	1	19243622	19243769	+	148	1
ENSMUSG00000101117	1	19320226	19320697	-	472	0
ENSMUSG00000100204	1	19330939	19333184	+	2246	1
ENSMUSG00000084668	1	19513855	19513919	-	65	0
ENSMUSG00000102597	1	19614269	19616767	+	2499	0
ENSMUSG00000043760	1	20057779	20058710	-	932	0
ENSMUSG00000043760	1	20070378	20070500	-	123	0
ENSMUSG00000043760	1	20073457	20073615	-	159	0
ENSMUSG00000043760	1	20081186	20081293	-	108	0
ENSMUSG00000043760	1	20103215	20103302	-	88	0
ENSMUSG00000043760	1	20104542	20104677	-	136	0
ENSMUSG00000043760	1	20116930	20117947	-	1018	0
ENSMUSG00000043760	1	20198018	20198175	-	158	0
ENSMUSG00000043760	1	20199342	20199510	-	169	0
ENSMUSG00000043760	1	20200520	20201395	-	876	0
ENSMUSG00000043760	1	20209161	20209313	-	153	0
ENSMUSG00000043760	1	20211837	20211991	-	155	0
ENSMUSG00000043760	1	20220039	20220126	-	88	0
ENSMUSG00000043760	1	20222859	20222972	-	114	0
ENSMUSG00000043760	1	20239301	20239438	-	138	0
ENSMUSG00000043760	1	20275519	20275647	-	129	0
ENSMUSG00000043760	1	20288196	20288261	-	66	0
ENSMUSG00000043760	1	20310525	20310720	-	196	0
ENSMUSG00000043760	1	20312033	20312210	-	178	0
ENSMUSG00000043760	1	20347211	20347457	-	247	0
ENSMUSG00000043760	1	20350413	20350545	-	133	0
ENSMUSG00000043760	1	20358840	20358974	-	135	0
ENSMUSG00000043760	1	20360986	20361091	-	106	0
ENSMUSG00000043760	1	20364119	20364231	-	113	0
ENSMUSG00000043760	1	20373856	20373986	-	131	0
ENSMUSG00000043760	1	20374712	20374721	-	10	0
ENSMUSG00000043760	1	20374722	20374768	-	47	0
ENSMUSG00000043760	1	20377375	20377500	-	126	0
ENSMUSG00000043760	1	20381403	20381594	-	192	0
ENSMUSG00000043760	1	20391465	20391622	-	158	0
ENSMUSG00000043760	1	20392012	20392219	-	208	0
ENSMUSG00000043760	1	20409357	20409448	-	92	0
ENSMUSG00000043760	1	20414221	20414433	-	213	0
ENSMUSG00000043760	1	20450221	20450377	-	157	0
ENSMUSG00000043760	1	20502942	20503092	-	151	0
ENSMUSG00000043760	1	20508893	20509112	-	220	0
ENSMUSG00000043760	1	20520154	20520297	-	144	0
ENSMUSG00000043760	1	20522664	20524265	-	1602	1
ENSMUSG00000043760	1	20533843	20533910	-	68	1
ENSMUSG00000043760	1	20534536	20534731	-	196	0
ENSMUSG00000043760	1	20537273	20537408	-	136	0
ENSMUSG00000043760	1	20540314	20540444	-	131	0
ENSMUSG00000043760	1	20547269	20547544	-	276	0
ENSMUSG00000043760	1	20548091	20548196	-	106	0
ENSMUSG00000043760	1	20549686	20549808	-	123	0
ENSMUSG00000043760	1	20550847	20551031	-	185	0
ENSMUSG00000043760	1	20553469	20553596	-	128	0
ENSMUSG00000043760	1	20555078	20555216	-	139	0
ENSMUSG00000043760	1	20558588	20558763	-	176	0
ENSMUSG00000043760	1	20559421	20559548	-	128	0
ENSMUSG00000043760	1	20562360	20562502	-	143	0
ENSMUSG00000043760	1	20563623	20563713	-	91	0
ENSMUSG00000043760	1	20563801	20563890	-	90	0
ENSMUSG00000043760	1	20565599	20565877	-	279	0
ENSMUSG00000043760	1	20566758	20566872	-	115	0
ENSMUSG00000043760	1	20567448	20567589	-	142	0
ENSMUSG00000043760	1	20569829	20569924	-	96	0
ENSMUSG00000043760	1	20571339	20571440	-	102	0
ENSMUSG00000043760	1	20584060	20584130	-	71	0
ENSMUSG00000043760	1	20585158	20585197	-	40	0
ENSMUSG00000043760	1	20585647	20585711	-	65	0
ENSMUSG00000043760	1	20586824	20586898	-	75	0
ENSMUSG00000043760	1	20588485	20588563	-	79	0
ENSMUSG00000043760	1	20592953	20593910	-	958	1
ENSMUSG00000043760	1	20593911	20593968	-	58	0
ENSMUSG00000043760	1	20606297	20606621	-	325	0
ENSMUSG00000043760	1	20608319	20608427	-	109	0
ENSMUSG00000043760	1	20612702	20612843	-	142	0
ENSMUSG00000043760	1	20613395	20613472	-	78	0
ENSMUSG00000043760	1	20615269	20615405	-	137	0
ENSMUSG00000043760	1	20617911	20618040	-	130	0
ENSMUSG00000043760	1	20618041	20618064	-	24	0
ENSMUSG00000104095	1	20062070	20065548	-	3479	0
ENSMUSG00000089914	1	20356452	20356705	+	254	0
ENSMUSG00000089914	1	20381095	20381219	+	125	0
ENSMUSG00000089914	1	20391892	20392300	+	409	0
ENSMUSG00000090142	1	20444258	20444810	-	553	0
ENSMUSG00000070175	1	20444811	20444912	-	102	0
ENSMUSG00000099906+ENSMUSG00000065559+ENSMUSG00000065480	1	20679010	20679022	+	13	0
ENSMUSG00000099906+ENSMUSG00000065559+ENSMUSG00000065480	1	20679023	20679082	+	60	0
ENSMUSG00000099906+ENSMUSG00000065559+ENSMUSG00000065480	1	20679083	20682768	+	3686	0
ENSMUSG00000099906+ENSMUSG00000065559+ENSMUSG00000065480	1	20682769	20682887	+	119	0
ENSMUSG00000099906+ENSMUSG00000065559+ENSMUSG00000065480	1	20682888	20684298	+	1411	0
ENSMUSG00000025929	1	20730905	20730988	+	84	0
ENSMUSG00000025929	1	20732096	20732307	+	212	0
ENSMUSG00000025929	1	20733622	20734496	+	875	0
ENSMUSG00000041872	1	20777146	20777678	-	533	0
ENSMUSG00000041872	1	20777679	20777782	-	104	0
ENSMUSG00000041872	1	20777783	20778004	-	222	0
ENSMUSG00000041872	1	20779291	20779511	-	221	0
ENSMUSG00000041872	1	20779512	20779554	-	43	0
ENSMUSG00000041872	1	20784173	20784259	-	87	0
ENSMUSG00000041872	1	20784260	20784270	-	11	0
ENSMUSG00000041872	1	20784495	20784659	-	165	0
ENSMUSG00000041872	1	20787479	20787834	-	356	0
ENSMUSG00000041872	1	20788606	20788755	-	150	0
ENSMUSG00000041872	1	20790488	20790585	-	98	0
ENSMUSG00000041872	1	20790586	20790617	-	32	0
ENSMUSG00000041859	1	20802968	20802972	-	5	4
ENSMUSG00000041859	1	20802973	20803005	-	33	4
ENSMUSG00000041859	1	20803006	20803164	-	159	7
ENSMUSG00000041859	1	20803165	20803654	-	490	39
ENSMUSG00000041859	1	20803655	20803721	-	67	0
ENSMUSG00000041859	1	20804686	20804816	-	131	0
ENSMUSG00000041859	1	20804817	20804907	-	91	30
ENSMUSG00000041859	1	20804908	20804933	-	26	0
ENSMUSG00000041859	1	20805263	20805339	-	77	28
ENSMUSG00000041859	1	20805340	20805796	-	457	3
ENSMUSG00000041859	1	20805797	20805900	-	104	31
ENSMUSG00000041859	1	20805901	20805940	-	40	0
ENSMUSG00000041859	1	20806742	20806882	-	141	31
ENSMUSG00000041859	1	20808721	20808871	-	151	26
ENSMUSG00000041859	1	20809596	20809722	-	127	17
ENSMUSG00000041859	1	20810058	20810232	-	175	22
ENSMUSG00000041859	1	20811965	20812173	-	209	22
ENSMUSG00000041859	1	20812564	20812695	-	132	27
ENSMUSG00000041859	1	20812961	20813114	-	154	28
ENSMUSG00000041859	1	20814399	20814507	-	109	17
ENSMUSG00000041859	1	20814689	20814927	-	239	22
ENSMUSG00000041859	1	20816649	20816779	-	131	20
ENSMUSG00000041859	1	20817243	20817451	-	209	22
ENSMUSG00000041859	1	20817793	20817905	-	113	23
ENSMUSG00000041859	1	20820131	20820260	-	130	20
ENSMUSG00000041859	1	20820261	20820312	-	52	1
ENSMUSG00000099714	1	20821331	20822516	+	1186	0
ENSMUSG00000102121	1	20836661	20836957	+	297	0
ENSMUSG00000102121	1	20838847	20839079	+	233	0
ENSMUSG00000102121	1	20839387	20839689	+	303	0
ENSMUSG00000088858	1	20842535	20842666	-	132	0
ENSMUSG00000097934	1	20888650	20889139	-	490	1
ENSMUSG00000097934	1	20889476	20889655	-	180	2
ENSMUSG00000097934	1	20889846	20889929	-	84	0
ENSMUSG00000097934	1	20890108	20890473	-	366	0
ENSMUSG00000025931	1	20890606	20890686	+	81	1
ENSMUSG00000025931	1	20917840	20917873	+	34	0
ENSMUSG00000025931	1	20917874	20917889	+	16	0
ENSMUSG00000025931	1	20922259	20922366	+	108	0
ENSMUSG00000025931	1	20932060	20932239	+	180	2
ENSMUSG00000025931	1	20934582	20935749	+	1168	7
ENSMUSG00000025931	1	20935750	20935756	+	7	1
ENSMUSG00000025931	1	20935757	20939055	+	3299	40
ENSMUSG00000025931	1	20939056	20939650	+	595	2
ENSMUSG00000077314	1	20915410	20915540	-	131	1
ENSMUSG00000100929	1	20945711	20946401	+	691	0
ENSMUSG00000100929	1	20946748	20946914	+	167	0
ENSMUSG00000041809	1	20951626	20951687	+	62	0
ENSMUSG00000041809	1	20951688	20951796	+	109	0
ENSMUSG00000041809	1	20955335	20955341	+	7	0
ENSMUSG00000041809	1	20955342	20955527	+	186	0
ENSMUSG00000041809	1	20955528	20955556	+	29	0
ENSMUSG00000041809	1	20960130	20960417	+	288	1
ENSMUSG00000041809	1	20961153	20961302	+	150	3
ENSMUSG00000041809	1	20967324	20967516	+	193	1
ENSMUSG00000041809	1	20972775	20972995	+	221	3
ENSMUSG00000041809	1	20974899	20975039	+	141	2
ENSMUSG00000041809	1	20978643	20978856	+	214	1
ENSMUSG00000041809	1	20979410	20979557	+	148	0
ENSMUSG00000041809	1	20989368	20989602	+	235	1
ENSMUSG00000041809	1	20990617	20990841	+	225	1
ENSMUSG00000041779	1	20996299	21001635	-	5337	203
ENSMUSG00000041779	1	21002970	21003133	-	164	21
ENSMUSG00000041779	1	21003838	21003981	-	144	16
ENSMUSG00000041779	1	21004226	21004312	-	87	17
ENSMUSG00000041779	1	21004313	21004330	-	18	13
ENSMUSG00000041779	1	21005567	21005637	-	71	13
ENSMUSG00000041779	1	21006150	21006158	-	9	10
ENSMUSG00000041779	1	21006159	21006234	-	76	15
ENSMUSG00000041779	1	21006853	21006911	-	59	16
ENSMUSG00000041779	1	21012793	21012909	-	117	23
ENSMUSG00000041779	1	21013402	21013511	-	110	22
ENSMUSG00000041779	1	21037397	21037460	-	64	24
ENSMUSG00000041779	1	21043488	21043656	-	169	0
ENSMUSG00000041779	1	21078994	21079229	-	236	32
ENSMUSG00000099971	1	21080114	21080371	+	258	0
ENSMUSG00000099971	1	21080670	21080821	+	152	0
ENSMUSG00000099971	1	21081613	21081748	+	136	0
ENSMUSG00000100819	1	21178988	21179033	+	46	0
ENSMUSG00000100819	1	21180470	21180603	+	134	0
ENSMUSG00000100819	1	21182543	21182683	+	141	0
ENSMUSG00000100819	1	21185993	21186124	+	132	0
ENSMUSG00000100819	1	21187310	21187427	+	118	6
ENSMUSG00000025933	1	21218575	21218661	+	87	8
ENSMUSG00000025933	1	21218662	21218889	+	228	24
ENSMUSG00000025933	1	21225558	21225643	+	86	25
ENSMUSG00000025933	1	21225945	21226046	+	102	32
ENSMUSG00000025933	1	21226592	21226679	+	88	31
ENSMUSG00000025933	1	21229408	21229590	+	183	8
ENSMUSG00000025933	1	21229591	21230164	+	574	41
ENSMUSG00000025933	1	21230165	21230167	+	3	1
ENSMUSG00000102633	1	21234722	21236821	+	2100	1
ENSMUSG00000025934	1	21240589	21240606	+	18	0
ENSMUSG00000025934	1	21240607	21240628	+	22	2
ENSMUSG00000025934	1	21240629	21240659	+	31	7
ENSMUSG00000025934	1	21244938	21245032	+	95	2
ENSMUSG00000025934	1	21249751	21249858	+	108	45
ENSMUSG00000025934	1	21253521	21254683	+	1163	0
ENSMUSG00000025934	1	21254684	21254823	+	140	2
ENSMUSG00000025934	1	21254824	21256312	+	1489	1
ENSMUSG00000025934	1	21257331	21257382	+	52	53
ENSMUSG00000025934	1	21258848	21258980	+	133	89
ENSMUSG00000025934	1	21260048	21260189	+	142	68
ENSMUSG00000025934	1	21262793	21262924	+	132	42
ENSMUSG00000025934	1	21264843	21264846	+	4	31
ENSMUSG00000025934	1	21264847	21265021	+	175	51
ENSMUSG00000025934	1	21265022	21265661	+	640	26
ENSMUSG00000099343	1	21250359	21250812	-	454	1
ENSMUSG00000099343	1	21271415	21271593	-	179	0
ENSMUSG00000096375	1	21272403	21272681	+	279	0
ENSMUSG00000096375	1	21272820	21272906	+	87	0
ENSMUSG00000025936	1	21285246	21285607	-	362	6
ENSMUSG00000025936	1	21285608	21285733	-	126	5
ENSMUSG00000025936	1	21288142	21288273	-	132	3
ENSMUSG00000025936	1	21289985	21290130	-	146	3
ENSMUSG00000025936	1	21291295	21291365	-	71	2
ENSMUSG00000025936	1	21291366	21291436	-	71	1
ENSMUSG00000025936	1	21293480	21293612	-	133	4
ENSMUSG00000025936	1	21294926	21294977	-	52	4
ENSMUSG00000025936	1	21298041	21298127	-	87	4
ENSMUSG00000025936	1	21298128	21298247	-	120	5
ENSMUSG00000025936	1	21298248	21298312	-	65	1
ENSMUSG00000093963	1	21312517	21312642	-	126	0
ENSMUSG00000093963	1	21313452	21313593	-	142	0
ENSMUSG00000093963	1	21315259	21315380	-	122	0
ENSMUSG00000093963	1	21316272	21316320	-	49	0
ENSMUSG00000067750	1	21349641	21350119	+	479	0
ENSMUSG00000067750	1	21350258	21350440	+	183	0
ENSMUSG00000067750	1	21350876	21352200	+	1325	3
ENSMUSG00000086194	1	21354005	21354102	+	98	0
ENSMUSG00000086194	1	21354401	21354582	+	182	0
ENSMUSG00000086194	1	21355026	21355116	+	91	0
ENSMUSG00000094436	1	21364803	21365030	+	228	0
ENSMUSG00000041722	1	21368331	21368757	+	427	0
ENSMUSG00000041722	1	21368892	21369074	+	183	0
ENSMUSG00000041722	1	21369510	21370845	+	1336	0
ENSMUSG00000085507	1	21372670	21372742	+	73	0
ENSMUSG00000085507	1	21373038	21373218	+	181	0
ENSMUSG00000085507	1	21373669	21373764	+	96	0
ENSMUSG00000094926	1	21379555	21379782	+	228	0
ENSMUSG00000085079	1	21383556	21384036	+	481	0
ENSMUSG00000085079	1	21384175	21384357	+	183	0
ENSMUSG00000085079	1	21384802	21386373	+	1572	0
ENSMUSG00000085679	1	21390906	21391101	+	196	0
ENSMUSG00000028033	1	21398403	21398407	-	5	0
ENSMUSG00000028033	1	21398408	21402162	-	3755	6
ENSMUSG00000028033	1	21402163	21403125	-	963	0
ENSMUSG00000028033	1	21404932	21405058	-	127	0
ENSMUSG00000028033	1	21405793	21405924	-	132	0
ENSMUSG00000028033	1	21424049	21424157	-	109	0
ENSMUSG00000028033	1	21457404	21457624	-	221	1
ENSMUSG00000028033	1	21461551	21461607	-	57	0
ENSMUSG00000028033	1	21466245	21466382	-	138	0
ENSMUSG00000028033	1	21466383	21466409	-	27	1
ENSMUSG00000028033	1	21469470	21469564	-	95	1
ENSMUSG00000028033	1	21479374	21479469	-	96	0
ENSMUSG00000028033	1	21487223	21487333	-	111	1
ENSMUSG00000028033	1	21505300	21505425	-	126	1
ENSMUSG00000028033	1	21505684	21505859	-	176	0
ENSMUSG00000028033	1	21535061	21535187	-	127	0
ENSMUSG00000028033	1	21577644	21578023	-	380	0
ENSMUSG00000028033	1	21593524	21593614	-	91	0
ENSMUSG00000028033	1	21835883	21835916	-	34	0
ENSMUSG00000028033	1	21837694	21837792	-	99	0
ENSMUSG00000028033	1	21855845	21855902	-	58	0
ENSMUSG00000028033	1	21961181	21961581	-	401	0
ENSMUSG00000028033	1	21961582	21961665	-	84	0
ENSMUSG00000028033	1	21961666	21961942	-	277	0
ENSMUSG00000104138	1	21454691	21457017	-	2327	0
ENSMUSG00000082935	1	21511933	21513056	-	1124	2
ENSMUSG00000103748	1	21838948	21840514	-	1567	1
ENSMUSG00000097109	1	21959842	21961060	+	1219	0
ENSMUSG00000097109	1	21961130	21961347	+	218	0
ENSMUSG00000097109	1	21961873	21962530	+	658	0
ENSMUSG00000099692	1	22030064	22030615	-	552	0
ENSMUSG00000100418	1	22237849	22238295	+	447	0
ENSMUSG00000041670	1	22286251	22286914	-	664	0
ENSMUSG00000041670	1	22286915	22288421	-	1507	0
ENSMUSG00000041670	1	22288422	22288640	-	219	0
ENSMUSG00000041670	1	22290060	22290199	-	140	0
ENSMUSG00000041670	1	22291013	22291114	-	102	0
ENSMUSG00000041670	1	22292822	22292934	-	113	0
ENSMUSG00000041670	1	22296858	22296996	-	139	0
ENSMUSG00000041670	1	22315732	22315805	-	74	0
ENSMUSG00000041670	1	22346293	22346528	-	236	0
ENSMUSG00000041670	1	22373344	22373510	-	167	0
ENSMUSG00000041670	1	22379428	22379540	-	113	0
ENSMUSG00000041670	1	22397451	22397563	-	113	0
ENSMUSG00000041670	1	22398599	22398781	-	183	0
ENSMUSG00000041670	1	22404444	22404515	-	72	0
ENSMUSG00000041670	1	22412211	22412294	-	84	0
ENSMUSG00000041670	1	22421741	22421830	-	90	0
ENSMUSG00000041670	1	22425871	22425933	-	63	0
ENSMUSG00000041670	1	22427462	22427587	-	126	0
ENSMUSG00000041670	1	22428465	22428621	-	157	0
ENSMUSG00000041670	1	22432772	22432841	-	70	0
ENSMUSG00000041670	1	22432842	22432843	-	2	0
ENSMUSG00000041670	1	22432844	22432921	-	78	0
ENSMUSG00000041670	1	22432923	22432988	-	66	0
ENSMUSG00000041670	1	22468041	22468097	-	57	0
ENSMUSG00000041670	1	22468100	22468109	-	10	0
ENSMUSG00000041670	1	22468191	22468321	-	131	0
ENSMUSG00000041670	1	22472725	22472837	-	113	0
ENSMUSG00000041670	1	22475688	22475734	-	47	0
ENSMUSG00000041670	1	22479435	22479558	-	124	0
ENSMUSG00000041670	1	22483154	22483253	-	100	0
ENSMUSG00000041670	1	22484642	22484752	-	111	0
ENSMUSG00000041670	1	22486588	22486652	-	65	0
ENSMUSG00000041670	1	22533399	22533468	-	70	0
ENSMUSG00000041670	1	22533469	22533795	-	327	0
ENSMUSG00000041670	1	22533796	22533796	-	1	0
ENSMUSG00000041670	1	22533797	22534003	-	207	0
ENSMUSG00000041670	1	22534004	22534240	-	237	0
ENSMUSG00000041670	1	22538286	22538623	-	338	0
ENSMUSG00000041670	1	22592304	22592309	-	6	0
ENSMUSG00000041670	1	22593033	22593044	-	12	0
ENSMUSG00000041670	1	22594093	22594104	-	12	0
ENSMUSG00000041670	1	22596365	22596370	-	6	0
ENSMUSG00000041670	1	22596371	22596584	-	214	0
ENSMUSG00000041670	1	22630412	22630480	-	69	0
ENSMUSG00000041670	1	22726930	22727010	-	81	0
ENSMUSG00000041670	1	22805561	22805724	-	164	0
ENSMUSG00000097642	1	22740764	22741565	+	802	0
ENSMUSG00000101468	1	22984863	22985217	-	355	0
ENSMUSG00000101468	1	22986298	22986538	-	241	0
ENSMUSG00000101468	1	22986801	22987125	-	325	0
ENSMUSG00000101227	1	23048295	23050173	-	1879	0
ENSMUSG00000101227	1	23173171	23173251	-	81	0
ENSMUSG00000101227	1	23214671	23214725	-	55	0
ENSMUSG00000101227	1	23235611	23235673	-	63	0
ENSMUSG00000073730	1	23100473	23102253	-	1781	0
ENSMUSG00000089553	1	23245211	23245331	+	121	0
ENSMUSG00000102766	1	23255685	23255986	-	302	0
ENSMUSG00000102766	1	23255987	23256406	-	420	6
ENSMUSG00000102766	1	23256407	23256407	-	1	5
ENSMUSG00000065405	1	23272269	23272339	+	71	0
ENSMUSG00000097970+ENSMUSG00000065567	1	23291537	23291700	+	164	2
ENSMUSG00000097970+ENSMUSG00000065567	1	23291701	23291784	+	84	1
ENSMUSG00000097970+ENSMUSG00000065567	1	23291785	23291935	+	151	36
ENSMUSG00000100775	1	23293729	23294075	+	347	4
ENSMUSG00000101226	1	23345956	23346599	-	644	0
ENSMUSG00000026158	1	23366424	23369723	-	3300	288
ENSMUSG00000026158	1	23369724	23370267	-	544	187
ENSMUSG00000026158	1	23370268	23370448	-	181	83
ENSMUSG00000026158	1	23375730	23375875	-	146	79
ENSMUSG00000026158	1	23375988	23376054	-	67	62
ENSMUSG00000026158	1	23376171	23376249	-	79	74
ENSMUSG00000026158	1	23378726	23378804	-	79	78
ENSMUSG00000026158	1	23378972	23379058	-	87	97
ENSMUSG00000026158	1	23379059	23380801	-	1743	1
ENSMUSG00000026158	1	23382815	23383175	-	361	91
ENSMUSG00000026158	1	23391749	23392870	-	1122	5
ENSMUSG00000026158	1	23392871	23393011	-	141	2
ENSMUSG00000026158	1	23397514	23397541	-	28	0
ENSMUSG00000026158	1	23397542	23397772	-	231	1
ENSMUSG00000097920	1	23479539	23480527	+	989	0
ENSMUSG00000099503	1	23574587	23574714	+	128	0
ENSMUSG00000099503	1	23575947	23576186	+	240	0
ENSMUSG00000099503	1	23576675	23576816	+	142	0
ENSMUSG00000099503	1	23596397	23596664	+	268	0
ENSMUSG00000026156	1	23761753	23761925	+	173	0
ENSMUSG00000026156	1	23761926	23762010	+	85	0
ENSMUSG00000026156	1	23762011	23762259	+	249	0
ENSMUSG00000026156	1	23762260	23762767	+	508	0
ENSMUSG00000026156	1	23762768	23763228	+	461	0
ENSMUSG00000026156	1	23815221	23815365	+	145	0
ENSMUSG00000026156	1	23815366	23815739	+	374	0
ENSMUSG00000026156	1	23815740	23815740	+	1	0
ENSMUSG00000026156	1	23844873	23845021	+	149	0
ENSMUSG00000026156	1	23845101	23849158	+	4058	283
ENSMUSG00000026155	1	23844846	23845357	-	512	0
ENSMUSG00000026155	1	23845625	23846177	-	553	107
ENSMUSG00000026155	1	23846178	23846295	-	118	84
ENSMUSG00000026155	1	23846296	23846351	-	56	74
ENSMUSG00000026155	1	23846352	23846563	-	212	115
ENSMUSG00000026155	1	23847719	23847777	-	59	9
ENSMUSG00000026155	1	23848264	23848279	-	16	57
ENSMUSG00000026155	1	23848280	23848532	-	253	114
ENSMUSG00000026155	1	23848533	23848571	-	39	47
ENSMUSG00000026155	1	23848795	23849302	-	508	1
ENSMUSG00000026155	1	23849303	23849468	-	166	84
ENSMUSG00000026155	1	23853423	23853550	-	128	83
ENSMUSG00000026155	1	23859023	23859113	-	91	75
ENSMUSG00000026155	1	23866217	23866293	-	77	53
ENSMUSG00000026155	1	23866294	23866297	-	4	25
ENSMUSG00000026155	1	23869924	23869974	-	51	2
ENSMUSG00000026155	1	23871438	23871518	-	81	16
ENSMUSG00000026155	1	23876374	23876449	-	76	31
ENSMUSG00000026155	1	23877709	23877794	-	86	42
ENSMUSG00000026155	1	23891860	23891993	-	134	48
ENSMUSG00000026155	1	23891994	23891994	-	1	0
ENSMUSG00000026155	1	23909663	23909689	-	27	0
[truncated: 423,462 more rows]
