# Supplementary material for: Recurrent hypoglycaemia promotes cardiomyopathy and cardiac vulnerability in a rodent model of type 1 diabetes
Source: Diabetologia. 2025 Nov 10;69(2):515–28. doi: 10.1007/s00125-025-06574-5 (PMC12779658; doi:10.1007/s00125-025-06574-5)
Supplement: Supplementary file 2 — ESM Data File (ZIP 72.0 MB) [file 125_2025_6574_MOESM2_ESM.zip › Diab-25-1066_RNAseq_data/AM11_ALL_LV_RNAseq_count_data.csv]

Gene ID	AM11-30	AM11-26	AM11-19	AM11-15	AM11-14	AM11-11	AM11-10	AM11-32	AM11-29	AM11-25	AM11-24	AM11-23	AM11-20	AM11-17	AM11-16
ENSMUSG00000000001	678.0532242	618.3130328	647.8179538	629.1604315	711.4281486	577.6242546	617.4828313	706.7599307	520.3033387	598.8882558	624.3223547	571.2928954	561.4893369	686.2431154	587.1144857
ENSMUSG00000000028	70.37182424	60.2964837	88.68433527	115.3153284	83.51985337	80.9753628	70.9009514	82.81607709	59.49414476	87.97228617	55.08726659	70.68539214	63.75886243	54.86347319	85.12068752
ENSMUSG00000000031	730.2111645	461.5421752	928.2293758	553.5135761	489.0439607	610.0143997	533.6907978	859.2167999	442.4200947	1124.466273	880.5218644	895.6710648	651.9857868	584.6107799	1194.963498
ENSMUSG00000000037	25.66501825	12.05929674	25.33838151	32.28829194	19.11900258	6.478029024	15.46929849	7.528734281	10.81711723	12.40634805	7.869609513	16.46098173	10.28368749	5.396407199	12.00419952
ENSMUSG00000000056	2780.928913	2903.001615	2758.505133	2832.144464	3074.134362	2573.936865	2793.497485	2198.39041	2545.267684	2128.252615	2010.24803	1840.725075	2130.780048	2422.087431	2143.29526
ENSMUSG00000000058	1143.335168	1281.574354	1190.059318	1119.942469	1083.745567	1185.479311	1008.082618	974.9710894	1086.03857	1091.758628	1148.962989	1080.615036	1113.723355	1044.204793	970.1575795
ENSMUSG00000000078	2217.954319	2672.778677	3066.788775	2233.42728	2182.585084	1959.60378	2000.695938	2671.759578	1820.52083	2132.764015	2261.201133	3043.345034	2744.716191	1885.144915	1795.173474
ENSMUSG00000000085	1305.604316	1348.448635	1326.041965	1237.102843	1352.417867	1315.039892	1354.852726	1109.547215	1101.182534	1054.539584	1029.170044	1052.534538	1167.19853	1069.388027	1050.913104
ENSMUSG00000000088	11478.05849	10936.68584	11297.5397	10469.70929	10233.6977	11448.83663	9846.208488	10046.15481	10716.51804	8875.050254	8977.475652	8997.378956	9134.999596	9619.095832	9275.972358
ENSMUSG00000000093	380.0078509	393.5715936	382.6095607	415.1351821	433.6994796	451.3026887	458.9225218	363.2614291	352.6380217	307.9030016	308.6635731	374.7294076	462.765937	378.6479051	360.1259857
ENSMUSG00000000120	24.00921062	16.44449555	23.64915607	16.60540728	46.28811151	20.51375858	18.0475149	34.82039605	16.22567584	24.8126961	31.47843805	26.14391216	30.85106247	24.28383239	31.6474351
ENSMUSG00000000126	253.3385673	221.4525401	193.4163122	199.2648874	229.4280309	294.7503206	297.7839959	233.3907627	163.3384702	293.2409539	287.6779477	220.7708138	296.1701997	157.39521	219.349464
ENSMUSG00000000127	405.6728692	419.8827865	389.3664625	444.6559062	379.3612617	395.1597704	425.4057084	303.9726466	340.7391927	279.706756	312.1611773	317.6001181	301.3120434	345.3700607	395.0472934
ENSMUSG00000000131	1486.087347	1358.315333	1455.267711	1497.254223	1347.38655	1587.117111	1461.848707	1088.843195	1230.987941	1118.827024	1143.716583	1243.288267	1265.92193	1171.919763	1190.598334
ENSMUSG00000000134	550.5560367	625.9871308	497.4768902	551.6685309	597.7203964	562.5088536	586.5442343	528.8935833	452.1555002	518.8109184	493.1621961	535.4660528	496.7021057	445.2035939	469.2550722
ENSMUSG00000000142	115.906534	155.6745579	119.0903931	149.4486656	130.8142282	126.321566	157.2712013	83.75716888	103.8443254	121.8077808	117.1697416	88.11466691	112.0921936	93.53772478	99.30746877
ENSMUSG00000000148	318.7429686	316.8306143	272.8099075	303.5099442	342.1295198	377.8850264	332.5899175	261.6235163	282.3267597	257.1497596	267.5667234	241.1049677	258.120556	260.8263479	264.0923895
ENSMUSG00000000149	4789.423568	5206.327292	5341.330821	4909.66542	5361.370829	5321.700843	4618.874707	5158.124075	3897.407338	4900.507479	4935.119566	4722.365171	4925.886307	4627.419173	4488.47933
ENSMUSG00000000154	10.76274959	15.34819585	12.66919075	29.52072406	21.13152917	8.637372032	16.7584067	15.99856035	14.0622524	13.53419787	14.86481797	18.39756782	15.42553123	16.1892216	16.36936298
ENSMUSG00000000168	13409.55809	13531.62724	12822.91027	12298.14914	14199.38134	13796.04248	12865.29991	10556.22655	10386.59596	10322.08158	11537.72195	10988.18945	11047.76547	10469.02997	11225.01784
ENSMUSG00000000171	8847.808067	9159.584024	8859.9874	8623.741516	9040.26943	9077.878005	8395.961754	8081.155159	7985.195939	7285.909854	8165.15707	7266.070995	8129.25496	7920.126965	7624.849278
ENSMUSG00000000183	36.42776784	37.27418992	48.14292486	23.06306567	52.32569127	24.83244459	78.63560065	80.93389352	15.14396412	72.18238865	66.45448033	52.28782432	76.09928742	22.48502999	31.6474351
ENSMUSG00000000184	4811.776971	4836.874292	5183.388243	6884.786364	4891.44587	4380.227292	5062.32793	3856.594136	4071.562925	3892.209738	3855.23426	4113.308847	3641.45374	4063.494621	3354.628121
ENSMUSG00000000194	1462.078137	1480.0046	1290.568231	1401.31187	1528.513943	1467.273574	1457.981383	1150.955253	1156.349832	1170.708116	1200.552651	1222.954113	1237.127605	1293.338925	1146.9467
ENSMUSG00000000197	31.46034496	30.6963917	46.45369943	41.51351821	48.30063809	31.31047361	37.38413801	16.93965213	16.22567584	25.94054592	31.47843805	23.23903303	18.51063748	21.58562879	29.46485337
ENSMUSG00000000204	8.279038146	12.05929674	9.290739885	19.37297516	9.056369643	6.478029024	5.156432829	2.823275356	59.49414476	53.00894166	6.995208456	19.36586086	19.53900623	35.97604799	13.09549039
ENSMUSG00000000223	7.451134332	9.866697333	6.756901735	12.91531678	20.12526587	7.557700528	14.18019028	8.469826067	34.61477513	15.78989752	14.86481797	18.39756782	17.48226873	26.98203599	9.82161779
ENSMUSG00000000244	24.83711444	28.50379229	22.80454336	14.76036203	17.10647599	16.19507256	16.7584067	2650.114467	2294.310564	2120.357667	2143.156991	2133.149574	2439.290672	2238.609586	2167.303659
ENSMUSG00000000253	2758.57551	2799.949443	2670.665411	2993.585924	2752.130108	3102.975902	2717.440101	417.8447526	451.0737885	512.0438195	556.1190722	544.1806902	468.9361495	440.7065879	488.8983078
ENSMUSG00000000266	562.1466901	507.5867628	522.8152717	581.1892549	438.730796	422.151558	464.0789546	878.0386356	1137.960733	1156.046068	1195.306245	931.4979074	1021.170168	1138.641919	1145.855409
ENSMUSG00000000275	986.8613471	921.9880507	853.058844	883.7766765	894.568068	879.9322757	1006.79351	513.8361147	690.1320792	656.4085968	742.3664974	616.8026684	597.4822431	536.9425163	731.16488
ENSMUSG00000000276	844.4618909	704.9207094	621.6349596	813.6649569	633.945875	868.0558892	870.14804	463.9582501	393.7430672	556.0299626	508.0270141	429.9221111	490.5318932	422.7185639	428.8773102
ENSMUSG00000000278	433.8215989	380.4159972	479.7400232	440.9658156	436.7182694	416.7532005	505.3304173	579.7125397	534.3655911	489.486823	565.7374839	496.7343311	553.2623869	506.3628755	538.0063967
ENSMUSG00000000282	554.6955558	584.327742	641.9056648	711.2649453	676.2089333	577.6242546	645.8432119	119.5186567	182.8092812	267.300408	164.3873987	187.8488503	172.7659498	199.6670664	151.6894303
ENSMUSG00000000290	181.3109354	179.7931514	195.9501503	247.236064	184.1461827	116.6045224	226.8830445	41.40803855	33.53306341	31.57979503	41.97125073	33.8902565	29.82269372	30.57964079	31.6474351
ENSMUSG00000000295	33.11615259	43.85198814	45.60908671	42.43604084	39.24426845	51.82423219	29.64948877	225.8620284	151.4396412	166.9217738	196.7402378	160.7366451	161.4538936	134.91018	146.232976
ENSMUSG00000000296	184.6225507	195.1413472	193.4163122	202.9549779	179.1148663	190.0221847	139.2236864	17.88074392	12.98054068	25.94054592	19.23682325	30.01708433	19.53900623	12.5916168	28.37356251
ENSMUSG00000000301	19.86969155	21.92599407	32.93989596	27.67567881	29.18163552	41.02751715	16.7584067	284.2097191	395.9064906	366.5511924	307.7891721	366.9830633	300.2836747	377.7485039	273.9140073
ENSMUSG00000000305	412.2960997	464.8310743	614.8780579	398.5297748	535.3320722	527.9593654	443.4532233	1550.919262	893.4938832	869.5722133	921.6187141	1188.095564	1105.496405	875.1173674	684.2393727
ENSMUSG00000000317	1745.221241	1324.330042	1206.10696	1265.701044	1652.284328	1220.028799	1434.777435	70.58188389	95.19063162	103.7621837	78.69609513	64.87563388	70.95744367	106.1293416	96.03359617
ENSMUSG00000000318	62.92068991	89.8965757	76.85975723	69.18919702	89.55743313	49.66488918	43.82967905	359.4970619	206.6069391	226.6978144	334.8956048	242.0732607	324.9645247	244.6371263	312.1091876
ENSMUSG00000000320	245.8874329	228.0303384	201.8624393	321.9603968	239.4906639	366.0086398	229.4612609	685.1148196	572.2255014	642.8743989	666.2936054	731.0612475	701.3474867	611.5928159	571.8364136
ENSMUSG00000000325	864.3315825	781.6616887	835.321977	755.5460314	928.78102	875.6135897	924.2905847	5817.829416	3196.458141	8093.450327	6344.654069	6448.831666	6398.510356	3102.934139	3718.027979
ENSMUSG00000000326	4384.578602	4024.516212	5840.496937	4898.595149	4471.834077	4015.298323	4203.781864	422.5502115	362.3734272	346.2498956	363.7508397	384.4123381	386.6666496	397.5353303	373.221476
ENSMUSG00000000339	432.9936951	468.1199734	466.2262197	424.3604084	447.7871657	461.0197322	407.3581935	1477.514103	1776.170649	1531.620059	1321.219997	1359.483432	1283.404199	1609.028746	1600.9237
ENSMUSG00000000340	2020.913212	2215.621701	1989.907561	1933.607426	1867.624673	1989.834582	1892.410848	4591.58682	4214.348873	4282.445777	4365.884477	4055.211264	4395.248033	3931.282644	4065.058474
ENSMUSG00000000346	4431.76912	4549.64377	4742.500405	4274.04733	4285.675368	4380.227292	4123.857155	363.2614291	388.3345085	327.0764486	381.2388608	362.1415981	341.4184246	345.3700607	313.2004784
ENSMUSG00000000355	483.4958278	405.6308903	413.8602313	408.6775237	387.4113681	389.7614129	358.3720816	114.8131978	121.151713	147.7483268	181.0010188	95.86101126	144.9999936	140.3065872	140.7765217
ENSMUSG00000000359	134.9483218	196.2376469	157.0979653	157.7513692	164.0209169	183.5441557	165.0058505	19.76292749	11.89882895	10.1506484	17.48802114	3.873172172	8.226949991	11.6922156	10.91290866
ENSMUSG00000000365	24.83711444	15.34819585	21.11531792	15.68288466	13.08142282	9.717043536	12.89108207	1438.92934	1610.668755	1548.537806	1504.844219	1477.615184	1489.077948	1583.845513	1609.654027
ENSMUSG00000000374	1906.662485	1954.702372	1822.674243	1808.144349	2016.55164	1754.466194	1910.458363	511.0128393	480.280005	560.5413619	489.6645919	464.7806606	517.2694807	502.7652707	486.7157261
ENSMUSG00000000378	624.2394762	618.3130328	625.8580232	613.4775469	618.8519256	587.3412982	571.0749359	1921.709425	1762.108397	1747.039375	1908.817507	1742.927477	1855.177223	1780.814376	1738.426349
ENSMUSG00000000384	2131.024419	2153.132618	2023.69207	2041.542573	2263.086147	2272.708516	2012.297912	5.646550711	51.9221627	67.67098936	30.60403699	24.20732607	37.02127496	27.88143719	38.1951803
ENSMUSG00000000386	19.86969155	23.02229378	14.35841619	20.29549779	18.11273929	23.75277309	18.0475149	74.34625103	91.94549645	75.56593812	116.2953406	79.40002953	114.1489311	78.24790438	91.66843271
ENSMUSG00000000392	133.2925142	138.1337627	89.52894799	122.6955094	103.6451192	130.640252	134.0672536	11637.54102	10266.52596	10454.04001	10588.9968	9863.032936	11218.47468	10452.84074	10917.27382
ENSMUSG00000000399	13226.59134	13053.64057	12865.1409	11969.73108	12862.05742	13134.20385	11772.13615	11.29310142	12.98054068	14.66204769	19.23682325	14.52439564	9.25531874	20.6862276	8.730326925
ENSMUSG00000000409	18.21388392	16.44449555	9.290739885	11.07027152	15.0939494	4.318686016	11.60197387	18.8218357	19.47081101	20.30129681	19.23682325	25.17561912	25.70921872	16.1892216	20.73452645
ENSMUSG00000000416	27.32082588	26.31119289	22.80454336	17.52792991	25.15658234	25.9121161	29.64948877	2221.917705	2191.547951	2153.065311	2200.86746	2197.056915	2233.616923	2300.668269	2074.543936
ENSMUSG00000000420	2950.649195	3011.535286	2904.623133	2986.205743	2957.40782	2658.151243	2950.768687	798.9869256	835.0814501	792.8784253	754.6081122	773.6661414	779.5035117	785.1772474	828.289767
ENSMUSG00000000439	976.0985975	1026.136523	1042.252093	928.0577626	1026.38856	984.6604116	966.8311555	378.3188976	249.875408	322.5650493	360.2532355	359.236719	320.8510497	402.9317375	354.6695313
ENSMUSG00000000440	313.7755457	296.00092	274.499133	252.7711998	325.0230438	309.8657216	311.9641862	1245.064432	1368.36533	1348.908388	1385.925675	1458.249323	1390.354549	1353.598806	1397.943599
ENSMUSG00000000441	1811.453546	1843.976101	1846.323399	1723.272267	1933.031787	1781.457982	1758.343595	45.17240569	53.00387442	40.60259362	40.22244862	45.50977302	56.56028119	65.65628758	50.19937982
ENSMUSG00000000486	68.71601662	63.58538281	63.34595376	42.43604084	77.48227361	88.53306332	82.50292527	2645.409008	1909.221191	2061.709476	1806.512584	1858.15435	2173.971535	1987.676652	1602.014991
ENSMUSG00000000489	2284.186625	1857.131698	2134.336336	2000.029055	2464.338806	2078.367645	2142.497841	1097.313022	1002.746767	1055.667434	1055.402076	1106.758948	1175.42548	1184.51138	1026.904705
ENSMUSG00000000530	1148.302591	1171.944383	1275.365202	1112.562288	1199.465846	1090.468219	1102.187517	772.6363556	452.1555002	473.6969255	502.7806078	588.7221701	583.0850806	415.5233543	395.0472934
ENSMUSG00000000531	615.9604381	477.9866708	611.499607	611.6325016	585.6452369	467.4977612	658.734294	835.6895052	698.785773	840.2481179	804.4489724	714.6002657	893.6524428	688.941319	708.2477718
ENSMUSG00000000532	760.0157018	873.7508638	781.2667631	782.2991876	826.1421641	861.5778602	830.1856855	4606.644288	3976.372294	4388.46366	4467.315	4522.896804	4508.368595	4006.832345	4398.993479
ENSMUSG00000000538	5001.366944	4924.578269	5056.696336	4692.872603	4977.984514	4861.760782	4916.658703	399.0229169	342.9026162	433.0943319	341.0164122	366.0147703	388.7233871	354.3640727	397.2298751
ENSMUSG00000000552	368.4171975	394.6678933	425.6848093	431.7405894	412.5679504	432.9482731	478.2591449	2805.394612	1541.439205	2027.873981	1768.038937	2464.305794	2129.751679	1793.405992	1583.463046
ENSMUSG00000000555	2714.696608	2329.63687	2844.65563	2570.148038	2229.879459	2056.774215	2536.964952	442.313139	456.4823471	499.6374714	439.8237317	412.4928363	419.5744495	390.3401207	383.0430938
ENSMUSG00000000561	514.9561727	544.8609527	535.4844625	490.7820375	540.3633887	510.6846214	443.4532233	18499.04122	19263.12236	16766.61546	17119.89829	16758.2477	17461.70136	17490.65513	17117.98852
ENSMUSG00000000563	21384.75553	21183.79917	21088.29031	19993.83289	20897.06982	21505.97669	19404.94585	97.87354566	99.51747851	125.1913303	128.5369554	51.31953128	158.3687873	159.1940124	97.12488704
ENSMUSG00000000567	92.72522724	139.2300624	103.8873642	96.86487582	152.9520206	117.6841939	185.6315819	2120.279792	1772.925514	1899.299101	2032.108056	2073.115405	1966.241048	2120.788029	1966.50614
ENSMUSG00000000568	2322.2702	2304.421977	2098.017989	2599.668763	2345.599737	2427.101541	2399.030374	30.11493713	38.94162203	41.73044344	34.97604228	37.76342868	43.19148745	40.47305399	37.10388943
ENSMUSG00000000579	42.22309455	42.75568844	32.93989596	51.6612671	47.2943748	50.74456069	55.43165292	671.9395346	676.0698268	666.5592452	637.4383705	605.1831519	630.3900431	684.444313	565.2886684
ENSMUSG00000000581	753.3924713	792.6246857	779.5775377	795.2145044	752.6849436	739.5749802	688.3837827	459.2527912	513.8130684	526.7058672	501.0318056	542.2441041	468.9361495	482.9784443	526.0021972
ENSMUSG00000000594	562.974594	633.6612287	640.2164394	640.230703	583.6327103	587.3412982	632.9521298	737.8159596	769.097035	755.6593812	741.4920963	676.8368371	730.1418117	737.5089838	755.173279
ENSMUSG00000000600	950.4335792	1000.921629	930.763214	888.3892897	975.0691315	903.6850488	845.654984	1907.593049	2086.621914	2040.280329	2138.784985	1975.317808	1971.382892	2084.811981	2030.892301
ENSMUSG00000000605	2318.958585	2341.696167	2432.484625	2168.850696	2385.850269	2273.788187	2292.034393	35.76148784	10.81711723	13.53419787	29.72963594	9.68293043	14.39716248	8.994011998	19.64323558
ENSMUSG00000000627	18.21388392	6.577798222	12.66919075	13.8378394	14.08768611	24.83244459	6.445541037	8908.374838	11504.00417	8622.411894	8088.209777	8768.861797	7815.602492	11866.69943	9967.850766
ENSMUSG00000000628	12540.25908	14085.25859	12061.91421	14007.58357	13793.85723	13024.07735	13243.00861	8503.705371	7983.032515	7819.38282	8289.32202	8959.615527	8655.779759	8183.651517	8880.925064
ENSMUSG00000000631	10487.05762	10659.32202	10451.23776	9609.918204	11814.53733	11305.24032	11547.83132	20.70401927	16.22567584	12.40634805	27.98083382	29.04879129	26.73758747	12.5916168	14.18678125
ENSMUSG00000000632	24.00921062	25.21489318	14.35841619	23.9855883	20.12526587	31.31047361	18.0475149	37.64367141	83.29180267	83.46088688	49.84086025	42.60489389	34.96453746	59.36047919	37.10388943
ENSMUSG00000000682	62.92068991	69.06688133	49.83215029	79.33694591	60.37579762	32.39014512	50.27522009	24.46838641	40.02333375	21.42914663	24.4832296	33.8902565	39.07801246	37.77485039	16.36936298
ENSMUSG00000000686	36.42776784	21.92599407	33.78450867	32.28829194	35.21921528	28.0714591	45.11878726	167.5143378	181.7275695	198.5015688	176.6290135	160.7366451	177.9077936	169.0874256	160.4197572
ENSMUSG00000000693	182.1388392	169.9264541	178.2132833	178.9693896	204.2714486	202.9782427	257.8216415	2279.324304	2410.053719	2211.713502	2642.439994	2552.420461	2130.780048	2296.171263	2361.553433
ENSMUSG00000000708	2773.477779	2795.564244	2699.382243	2769.412926	2459.30749	2393.631724	2493.135273	2174.863116	1943.835966	2091.033571	2196.495455	2026.637339	2210.99281	1971.48743	2135.656224
ENSMUSG00000000711	2371.116525	2394.318553	2372.517122	2250.032687	2287.236466	2362.321251	2179.881979	189.1594488	231.4863087	257.1497596	200.237842	186.8805573	192.304956	171.7856292	175.6978294
ENSMUSG00000000732	173.0318973	205.0080446	235.646948	297.0522859	267.6660361	206.2172573	216.5701788	3610.028088	2841.656696	3129.783258	3358.57446	3287.354881	3440.921834	2804.332941	3491.039479
ENSMUSG00000000738	3255.317799	3294.380609	3356.490937	3135.654409	3172.748165	3499.215344	3148.002242	24.46838641	15.14396412	19.17344698	20.98562537	19.36586086	22.62411248	23.38443119	26.19098077
ENSMUSG00000000739	13.24646103	18.63709496	21.11531792	35.05585982	33.20668869	51.82423219	32.22770518	7877.879334	7153.359624	6996.05245	6772.236186	6862.292796	7293.191167	6302.104207	6288.017968
ENSMUSG00000000740	6798.746126	6856.258346	7397.118174	7336.822452	6958.310676	7485.362537	6642.774592	1629.02988	1438.676592	1467.332619	1419.152915	1547.332283	1517.872273	1412.059884	1462.32976
ENSMUSG00000000743	1626.003092	1790.257416	1793.112798	1612.569552	1776.054713	1711.279334	1635.878315	1306.235398	1243.968481	1192.137263	1198.803849	1177.44434	1223.758811	1108.961679	1169.863808
ENSMUSG00000000751	1592.059036	1587.441971	1516.924439	1678.068658	1526.501416	1553.647294	1615.252584	493.1320954	507.3227981	524.4501675	495.7853993	524.8148293	511.0992682	460.4934143	507.4502525
ENSMUSG00000000753	554.6955558	583.2314423	546.4644278	532.2955557	649.0398244	567.9072111	875.3044728	507.2484722	572.2255014	579.7148088	540.3798532	546.1172763	546.0638057	592.7053907	546.7367237
ENSMUSG00000000759	658.1835326	610.6389349	614.0334452	615.3225921	661.1149839	648.8825739	623.9283724	533.5990422	427.2761306	571.8198601	471.3021697	538.3709319	517.2694807	404.7305399	436.5163462
ENSMUSG00000000776	529.0305376	505.3941634	620.7903469	569.1964608	608.7892927	486.9318483	515.6432829	25.4094782	24.87936963	18.04559716	16.61362008	17.42927477	24.68084997	29.68023959	15.27807212
ENSMUSG00000000782	33.9440564	28.50379229	36.31834682	30.44324669	32.2004254	31.31047361	32.22770518	3775.660242	3962.310041	3911.383185	3985.520018	4609.074885	3747.375721	3946.572465	3860.987083
ENSMUSG00000000787	4867.246526	4859.896586	5047.405596	4594.162682	4136.7484	4110.309416	4438.399558	27.29166177	47.59531581	22.55699645	52.46406342	46.47806606	33.93616871	40.47305399	37.10388943
ENSMUSG00000000794	49.67422888	52.62238577	27.02760694	42.43604084	26.16284563	33.46981662	39.96235443	550.5386943	657.6807276	638.3629996	656.6751938	736.8710057	487.446787	635.8766483	700.6087357
ENSMUSG00000000804	851.0851215	777.2764899	800.6928556	834.8829773	717.4657284	706.1051636	768.3084916	703.9366553	382.9259499	782.7277769	677.6608192	601.3099797	671.524793	435.3101807	745.3516612
ENSMUSG00000000805	375.8683318	441.8087806	493.2538266	375.4667091	413.5742137	481.5334908	382.8651376	433.843313	449.9920767	413.9208849	466.0557634	544.1806902	488.4751557	413.7245519	411.4166563
ENSMUSG00000000811	534.8258643	516.3571604	528.7275608	543.3658272	554.4510748	603.5363707	545.2927717	539.2455929	573.3072132	586.4819078	633.9407663	632.2953571	608.7942993	576.5161691	560.9235049
ENSMUSG00000000823	780.7132972	784.9505878	659.6425319	751.8559409	804.0043716	892.8883338	915.2668272	1944.295628	1938.427408	2007.572684	2040.852067	2078.925163	1972.41126	1948.102999	1961.049686
ENSMUSG00000000826	2623.627189	2767.060452	2572.690336	2318.299361	2749.111318	2468.129058	2576.927306	947.6794277	989.7662265	963.1837485	939.1067352	886.9564274	1018.085061	911.0934154	934.144981
ENSMUSG00000000827	1130.916611	1165.366585	1115.733399	1070.126247	1134.058732	1162.80621	1088.007327	304.9137384	366.7002741	343.9941959	366.3740429	382.475752	335.2482121	384.0443123	343.7566227
ENSMUSG00000000838	413.1240035	408.9197895	396.9679769	381.9243675	400.4927909	391.9207559	448.6096562	82.81607709	74.63810888	85.71658652	113.6721374	100.7024765	100.7801374	105.2299404	80.75552406
ENSMUSG00000000861	126.6692836	118.400368	106.4212023	114.3928057	148.9269675	93.93142084	146.9583356	14.11637678	17.30738757	16.91774734	23.60882854	10.65122347	13.36879374	18.8874252	15.27807212
ENSMUSG00000000869	33.11615259	20.82969437	14.35841619	23.9855883	31.1941621	21.59343008	20.62573132	1071.903543	773.4238819	980.1014959	1079.885305	966.3564569	1076.70208	727.6155706	945.0578896
ENSMUSG00000000876	1046.470422	987.766033	978.9061388	862.5586561	957.9626555	1063.476431	876.593581	179.748531	194.7081101	175.9445723	205.4842484	203.341539	174.8226873	183.4778448	196.4323558
ENSMUSG00000000881	234.2967795	199.5265461	228.0454336	225.095521	186.1587093	225.6513443	259.1107497	77.16952638	70.31126199	53.00894166	62.08247505	53.25611736	66.84396868	73.75089838	82.93810579
ENSMUSG00000000884	90.2415158	92.0891751	72.63669365	90.40721743	76.47601032	93.93142084	82.50292527	72.46406746	62.73927993	66.54313954	80.44489724	112.321993	95.63829365	71.95209598	129.863613
ENSMUSG00000000889	98.52055394	86.60767659	72.63669365	46.12613134	90.56369643	166.2694116	88.94846631	147.7514103	202.2800922	184.9673709	186.2474251	157.831766	201.5602748	206.862276	184.4281563
ENSMUSG00000000901	189.5899736	184.1783502	198.4839885	190.9621838	179.1148663	227.8106873	212.7028542	514.7772065	515.9764918	522.1944679	502.7806078	513.1953128	555.3191244	521.6526959	523.8196155
ENSMUSG00000000902	573.7373435	601.8685373	556.5997804	573.8090739	603.7579762	601.3770277	569.7858276	663.4697085	821.0191977	728.5909854	640.0615737	735.9027127	745.5673429	872.4191638	709.3390626
ENSMUSG00000000915	782.3691048	822.2247777	768.5975723	836.7280226	891.5492782	858.3388456	884.3282302	285.1508109	259.6108135	324.8207489	274.5619319	265.3122938	276.6311935	317.4886235	263.0010986
ENSMUSG00000000916	316.2592572	326.6973117	350.5142775	309.9676026	345.1483097	374.6460119	309.3859698	114.8131978	97.35405507	121.8077808	146.8993776	143.3073704	157.3404186	115.1233536	121.1332861
ENSMUSG00000000934	134.9483218	149.0967597	146.9626127	155.9063239	150.939494	195.4205422	130.1999289	14.11637678	53.00387442	22.55699645	41.97125073	44.54147998	19.53900623	42.27185639	45.83421636
ENSMUSG00000000948	49.67422888	48.23718696	29.56144509	78.41442328	27.16910893	52.90390369	38.67324622	586.3001822	679.314962	875.2114624	762.4777217	892.7661856	875.1418053	713.2251514	823.9246035
ENSMUSG00000000957	786.5086239	758.6393949	748.3268671	595.949617	871.4240123	721.2205646	920.42326	46.11349747	63.82099165	63.15959007	48.96645919	70.68539214	63.75886243	65.65628758	70.93390626
ENSMUSG00000000958	58.78117084	65.77798222	74.32591908	71.03424227	59.36953432	69.09897625	91.52668272	2373.433482	2044.435156	2103.439919	2171.137824	2107.973955	2272.694935	2109.995215	2270.976291
ENSMUSG00000000959	2520.139212	2611.385894	2591.271815	2543.394882	2687.729257	2634.39847	2413.210564	348.2039605	311.5329762	358.6562436	368.122845	357.3001329	323.9361559	309.3940127	337.2088775
ENSMUSG00000000976	398.2217348	411.1123889	398.6572024	428.9730215	454.8310087	418.9125435	426.6948166	11.29310142	8.653693784	5.639249113	10.49281268	11.61951652	13.36879374	9.893413198	8.730326925
ENSMUSG00000001016	780.7132972	749.8689973	760.9960579	797.9820722	713.4406752	779.5228259	776.0431408	628.6493125	639.2916283	598.8882558	556.1190722	638.1051153	571.7730244	614.2910195	555.4670506
ENSMUSG00000001017	2689.03159	2601.519197	2592.116428	2737.124634	2556.915029	2607.406682	2620.756986	2384.726584	2193.711374	2303.069338	2296.177176	2213.517896	2166.772954	2286.27785	2278.615327
ENSMUSG00000001018	1597.026458	1584.153072	1570.979653	1562.75333	1719.703969	1810.609112	1739.006972	1476.573011	1351.057942	1407.556579	1418.278514	1322.688297	1401.666605	1346.403596	1299.727421
ENSMUSG00000001020	43.87890218	33.98529081	28.71683237	48.89369922	23.14405575	35.62915963	51.56432829	49.87786461	47.59531581	43.98614308	42.84565179	39.70001476	44.2198562	50.36646719	37.10388943
ENSMUSG00000001025	462.7982324	468.1199734	499.1661157	535.0631236	443.7621125	450.2230172	510.4868501	578.7714479	497.5873926	495.1260721	503.6550088	463.8123676	477.1630995	484.7772467	398.3211659
ENSMUSG00000001027	1511.752366	1597.308668	1362.360312	1383.78394	1386.630819	1689.685904	1330.35967	1040.847514	1000.583344	987.9964446	1090.378118	854.0344639	927.5886115	998.3353318	916.6843271
ENSMUSG00000001029	405.6728692	394.6678933	394.4341388	402.2198653	373.3236819	397.3191135	339.0354585	412.1982019	428.3578423	376.7018408	357.6300323	444.4465067	459.6808308	465.8898215	431.0598919
ENSMUSG00000001034	266.5850283	256.5341306	285.4790983	287.8270596	320.9979907	318.5030937	310.675078	254.094782	237.9765791	254.8940599	215.10266	239.1683816	219.0425435	289.6071863	172.4239568
ENSMUSG00000001036	1097.800458	1125.899796	1060.833572	1047.985704	1104.877096	1159.567195	1130.547898	877.0975438	904.3110004	894.3849094	953.0971521	948.9271821	967.6949927	976.749703	949.4230531
ENSMUSG00000001039	72.02763187	75.64467955	64.19056648	52.58378973	68.42590397	82.0550343	72.19005961	72.46406746	57.33072132	43.98614308	41.97125073	48.41465215	44.2198562	52.16526959	53.47325241
ENSMUSG00000001052	1083.726093	1053.544015	1061.678185	997.2469596	1057.582722	945.7922375	1085.429111	848.8647902	916.2098293	955.2887998	930.3627246	964.4198708	883.3687553	922.785631	909.0452911
ENSMUSG00000001053	316.2592572	312.4454155	291.3913873	389.3045485	341.1232565	407.036157	336.4572421	280.445352	259.6108135	295.4966535	293.7987551	212.0561764	339.3616871	296.8023959	289.1920794
ENSMUSG00000001054	371.7288128	342.0455075	373.3188209	398.5297748	448.793429	423.2312296	376.4195965	318.0890234	345.0660396	346.2498956	295.5475573	307.9171877	333.1914746	311.1928151	327.3872597
ENSMUSG00000001056	373.3846204	354.1048043	422.3063584	495.3946506	402.5053175	451.3026887	455.0551972	367.0257962	316.9415348	419.560134	376.8668556	362.1415981	370.2127496	317.4886235	342.6653318
ENSMUSG00000001062	967.8195593	934.0473475	967.0815608	873.6289276	1029.407349	983.5807401	924.2905847	657.8231578	722.5834309	727.4631356	710.8880593	684.5831814	757.9077679	682.6455106	754.0819881
ENSMUSG00000001065	459.4866171	474.6977717	500.0107284	475.0991528	525.2694393	466.4180897	416.381951	418.7858444	414.2955899	477.080475	441.5725338	456.0660233	483.333312	428.1149711	431.0598919
ENSMUSG00000001082	196.2132041	179.7931514	218.7546937	230.6306567	220.3716613	197.5798852	171.4513916	183.5128981	226.0777501	192.8623197	171.3826072	182.0390921	168.6524748	197.868264	195.3410649
ENSMUSG00000001089	1337.892564	1234.433466	1330.265029	1277.693838	1288.017016	1210.311756	1243.98942	806.5156599	1076.303164	975.5900966	912.0003024	1184.222392	876.1701741	1178.215572	969.0662887
ENSMUSG00000001098	1230.265069	1178.522181	1112.354948	1057.21093	1217.578585	1167.124896	1220.785472	1103.900664	954.0697396	1034.238287	1072.890097	1159.046772	1094.184349	1070.287428	1056.369558
ENSMUSG00000001100	3514.451693	3524.603547	3486.561295	3369.052633	3485.696049	3610.421509	3142.84581	2819.510988	2825.43102	2692.177527	2756.986533	2686.044901	2801.276472	2665.825156	2552.529335
ENSMUSG00000001105	655.6998212	585.4240417	641.0610521	603.329798	656.0836675	735.2562942	649.7105365	531.7168586	472.7080229	570.6920103	530.7614416	522.8782432	533.7233807	581.9125763	557.6496323
ENSMUSG00000001119	2756.091799	2662.91198	2411.369307	2575.683174	2876.906757	2633.318798	3155.736892	2106.163415	2049.843715	2574.881145	2608.338353	2583.405839	2593.545985	2404.998808	2518.699318
ENSMUSG00000001120	63.74859373	58.10388429	87.83972255	60.88649337	63.3945875	76.65667678	76.05738423	77.16952638	67.06612682	62.03174025	69.0776835	61.97075475	67.87233743	82.74491038	70.93390626
ENSMUSG00000001123	564.6304016	558.0165491	495.7876648	524.9153747	650.0460877	595.9786702	572.3640441	662.5286168	778.8324405	719.5681868	608.5831357	795.9368813	820.6382616	810.360481	641.679029
ENSMUSG00000001127	2342.139892	2385.548155	2317.617295	2338.594859	2406.981798	2372.038294	2130.895867	2116.515425	2121.236689	2083.138622	1987.513603	2038.256856	2074.219767	1932.813178	2061.448445
ENSMUSG00000001128	205.320146	186.3709496	223.82237	287.8270596	221.3779246	199.7392282	202.3899886	200.4525502	322.3500934	347.3777454	191.4938315	223.6756929	241.666656	242.8383239	201.8888101
ENSMUSG00000001131	67.06020899	59.200184	53.21060116	258.3063355	56.35074444	30.23080211	92.81579093	33.87930427	48.67702753	217.6750158	60.33367293	85.20978778	62.73049368	26.98203599	33.83001683
ENSMUSG00000001134	286.4547199	289.4231218	306.5944162	303.5099442	265.6535095	291.5113061	309.3859698	260.6824245	289.8987418	240.2320122	238.7114886	231.4220373	225.212756	246.4359287	216.0755914
ENSMUSG00000001138	486.807443	503.201564	478.0507977	481.5568112	487.0314341	564.6681966	589.1224508	412.1982019	499.750816	495.1260721	464.3069613	381.5074589	493.6169995	482.0790431	483.4418535
ENSMUSG00000001143	881.7175626	911.0250537	951.0339192	886.5442444	919.7246504	830.2673865	867.5698235	655.9409743	681.4783855	726.3352858	652.3031885	647.7880458	682.8368493	626.8826363	672.2351732
ENSMUSG00000001150	752.5645675	823.3210774	856.4372949	816.4325248	899.5993845	863.7372032	786.3560065	611.7096604	751.7896475	716.1846374	680.2840223	787.222244	699.2907492	680.8467082	744.2603703
ENSMUSG00000001151	2727.115165	3103.624461	3150.405434	2774.948062	2861.812807	3174.234222	2872.133086	2848.684834	2734.567236	2481.26961	2657.304812	2542.737531	2730.319028	2760.262282	2966.128573
ENSMUSG00000001156	214.427088	215.9710416	214.5316301	264.7639939	236.471874	244.0057599	256.5325333	195.7470913	243.3851377	169.1774734	159.1409924	177.1976269	154.2553123	235.6431143	173.5152476
ENSMUSG00000001157	231.8130681	215.9710416	212.8424046	235.2432699	269.6785627	224.5716728	282.3146974	149.6335938	188.2178398	174.8167225	201.1122431	176.2293338	167.6241061	208.6610784	196.4323558
ENSMUSG00000001158	676.3974166	678.6095165	722.1438729	739.8631468	678.2214599	724.4595792	635.5303462	697.3490128	600.3500062	641.7465491	624.3223547	559.6733789	694.1489055	612.4922171	578.3841588
ENSMUSG00000001166	19.04178774	23.02229378	15.2030289	23.06306567	22.13779246	24.83244459	20.62573132	14.11637678	30.28792824	22.55699645	19.23682325	22.27073999	17.48226873	25.18323359	13.09549039
ENSMUSG00000001173	420.5751378	451.6754779	448.4893527	396.6847296	400.4927909	363.8492968	452.4769808	323.7355741	390.497932	319.1814998	326.1515943	329.2196346	322.9077872	384.9437135	359.0346948
ENSMUSG00000001175	6158.776477	5937.559195	5849.787677	6373.708829	6290.151849	6299.883226	5941.499728	4838.152868	4944.504286	4974.945568	4601.098362	4962.501845	4641.028164	5252.503007	4546.317746
ENSMUSG00000001211	6602.532922	5722.684453	6248.444879	5300.815014	5916.828167	6087.187939	5409.098038	6444.596545	5076.473116	7128.010879	7783.043808	7568.178424	7720.992567	5528.619175	6857.671799
ENSMUSG00000001227	585.327997	530.6090566	551.5321041	591.3370038	730.5471512	538.7560805	556.8947456	771.6952638	496.5056808	592.1211569	588.4719113	806.5881048	677.6950055	619.6874267	533.6412333
ENSMUSG00000001228	57.95326702	64.68168251	49.83215029	183.5820027	67.41964067	96.09076385	83.79203348	27.29166177	47.59531581	46.24184273	53.33846448	79.40002953	63.75886243	53.06467079	28.37356251
ENSMUSG00000001229	1871.890525	1872.479894	1967.94763	1790.616419	1982.338688	1960.683451	1918.193013	1751.371812	1540.357493	1656.811389	1509.216224	1677.08355	1697.836804	1607.229944	1714.41795
ENSMUSG00000001240	581.1884779	567.8832465	701.8731677	621.7802505	624.8895053	638.0858588	596.8571	479.0157187	609.0037	580.8426587	573.6070934	589.6904632	654.0425243	700.6335346	578.3841588
ENSMUSG00000001247	27.32082588	28.50379229	32.93989596	20.29549779	22.13779246	23.75277309	36.09502981	26.35056998	37.8599103	28.19624557	30.60403699	21.30244695	30.85106247	32.37844319	27.28227164
ENSMUSG00000001248	1087.865612	1060.121813	1074.347376	1105.182107	1098.839517	1176.841939	1058.357838	1064.374809	977.8673976	1056.795284	887.5170728	937.3076656	931.7020865	1033.411979	941.784017
ENSMUSG00000001249	44.70680599	41.65938874	43.07524856	47.9711766	39.24426845	45.34620317	50.27522009	40.46694676	44.35018064	38.34689397	41.09684968	49.38294519	47.30496245	31.47904199	38.1951803
ENSMUSG00000001270	1303.948508	1449.308208	1271.142139	1401.31187	1452.037933	1545.009922	1481.18533	860.1578916	1093.610552	876.3393122	891.8890781	905.3539952	932.7304552	1180.014374	874.1239834
ENSMUSG00000001280	1042.330903	856.2100685	955.2569828	1098.724449	864.3801692	941.4735515	968.1202637	794.2814667	937.8440638	826.71392	922.4931151	1008.961351	844.2907428	1001.932937	898.1323824
ENSMUSG00000001281	63.74859373	63.58538281	42.23063584	79.33694591	62.38832421	43.18686016	82.50292527	25.4094782	43.26846892	45.11399291	47.21765708	61.97075475	47.30496245	53.06467079	37.10388943
ENSMUSG00000001285	280.6593932	303.6750179	347.9804393	334.8757136	306.9103046	355.2119248	330.0117011	277.6220766	309.3695528	294.3688037	252.7019055	275.9635173	272.5177185	280.6131743	325.204678
ENSMUSG00000001288	757.5319904	805.7802822	849.6803932	819.2000927	843.2486401	846.4624591	948.7836406	788.634916	770.1787467	692.4997911	802.7001703	797.8734674	855.6027991	801.366469	840.2939665
ENSMUSG00000001289	1470.357175	1690.494143	1621.656416	1569.210988	1488.263411	1608.710541	1451.535841	1616.795687	1542.520917	1431.241425	1507.467422	1425.327359	1556.950286	1364.39162	1408.856508
ENSMUSG00000001300	982.721828	1049.158816	1198.505445	1002.782095	1049.532615	1140.133108	1090.585543	833.8073217	850.2254142	812.0518723	855.1642337	856.9393431	755.8510304	938.0754514	936.3275627
ENSMUSG00000001305	205.320146	160.0597567	217.9100809	213.1027268	210.3090284	194.3408707	172.7404998	178.8074392	162.2567584	173.6888727	148.6481797	161.7049382	182.0212686	156.4958088	172.4239568
ENSMUSG00000001313	134.9483218	119.4966677	119.0903931	107.9351473	91.56995972	125.2418945	121.1761715	98.81463744	88.70036128	80.07733741	76.94729301	81.33661561	73.01418117	126.8155692	105.855214
ENSMUSG00000001323	510.8166536	517.4534601	523.6598845	493.5496054	469.9249581	518.2423219	506.6195255	397.1407333	417.5407251	419.560134	434.5773253	395.0635615	384.6099121	407.4287435	413.5992381
ENSMUSG00000001333	691.2996852	687.3799142	655.4194683	564.5838476	760.73505	753.6107098	632.9521298	551.4797861	498.6691043	535.7286658	614.7039431	656.5026832	571.7730244	598.1017979	628.5835386
ENSMUSG00000001334	10939.0931	10954.22664	11111.7249	10565.65165	11841.70644	11574.07852	10655.76844	7416.744359	9530.961991	7021.992996	6474.939827	6833.244004	6476.666381	8994.911399	7582.288934
ENSMUSG00000001348	13.24646103	12.05929674	11.82457804	14.76036203	15.0939494	7.557700528	27.07127235	13.17528499	10.81711723	19.17344698	13.99041691	11.61951652	9.25531874	8.094610798	12.00419952
ENSMUSG00000001349	44.70680599	71.25948074	43.07524856	44.28108609	49.30690139	52.90390369	118.5979551	97.87354566	50.84045098	36.09119432	41.09684968	38.73172172	60.67375618	80.94610798	41.46905289
ENSMUSG00000001366	759.187798	799.2024839	714.5423585	828.4253189	740.6097841	874.5339182	819.8728199	605.1220179	619.8208173	729.7188352	742.3664974	652.629511	742.4822367	678.1485046	739.8952069
ENSMUSG00000001376	490.9469621	513.0682613	440.8878382	478.7892433	453.8247454	499.8879063	447.3205479	375.4956223	381.8442382	378.9575404	402.2244862	432.8269902	422.6595558	406.5293423	397.2298751
ENSMUSG00000001380	899.1035427	873.7508638	952.7231446	886.5442444	869.4114857	900.4460343	904.9539616	756.6377953	694.4589261	787.2391762	761.6033206	736.8710057	662.2694743	705.1305406	684.2393727
ENSMUSG00000001383	1145.818879	1124.803496	1217.931538	1276.771316	1240.722641	1226.506828	1236.254771	1141.544335	904.3110004	1097.397877	1051.03007	961.5149917	1021.170168	926.3832358	1013.809214
ENSMUSG00000001403	57.95326702	57.00758459	43.07524856	233.3982246	56.35074444	68.01930475	92.81579093	18.8218357	14.0622524	23.68484628	37.59924545	44.54147998	32.90779996	38.67425159	29.46485337
ENSMUSG00000001415	2010.978366	2190.406808	2047.341226	2128.2597	2297.299099	2177.697423	2059.994915	1408.814402	1595.524791	1629.742994	1631.632372	1693.544532	1608.368723	1671.98683	1666.401152
ENSMUSG00000001416	2608.72492	2314.288674	2656.306995	2664.245346	2605.215667	2636.557813	2464.774892	2329.202168	2001.166687	2330.137734	2112.552954	2259.995962	2140.035366	1931.913777	2046.170373
ENSMUSG00000001418	738.4902027	697.2466115	722.9884856	737.0955789	757.7162601	809.753628	742.5263274	670.057351	613.3305469	685.7326922	624.3223547	621.6441336	676.6666368	682.6455106	649.318065
ENSMUSG00000001419	5962.563273	6334.419688	5966.344232	5484.397017	5870.540055	5937.1136	5840.949287	6293.080767	4798.473203	5683.235256	6112.063388	5629.655752	5803.08485	4928.718575	5477.188854
ENSMUSG00000001420	41.39519073	39.46678933	49.83215029	32.28829194	38.23800516	70.17864776	41.25146264	28.23275356	31.36963997	33.83549468	36.72484439	36.79513563	33.93616871	35.07664679	46.92550722
ENSMUSG00000001424	2081.35019	2069.81384	2076.058058	2250.032687	2347.612264	2348.285521	2410.632348	2104.281232	1750.209568	1878.997805	1951.663159	2025.669046	2135.921891	1871.653897	2022.161974
ENSMUSG00000001435	327.0220068	274.0749259	271.1206821	320.1153515	330.0543603	347.6542243	536.2690143	393.3763662	259.6108135	289.8574044	371.6204492	396.0318546	396.9503371	366.9556895	361.2172765
ENSMUSG00000001436	103.4879768	92.0891751	89.52894799	103.3225342	119.7453319	102.5687929	97.97222376	69.6407921	85.45522611	89.10013599	96.18411627	74.55856431	91.52481865	98.03473078	118.9507044
ENSMUSG00000001440	4320.002105	4352.309823	4164.785307	4450.249152	4220.268254	4097.353358	4252.767976	3299.467799	3418.209045	3288.810083	3245.776723	3401.61346	3387.446659	3490.576056	3421.196864
ENSMUSG00000001441	3794.283183	3741.670888	3901.266139	3848.764399	3864.051048	3799.364022	3789.97813	3217.592813	3132.63715	3170.385851	2949.354765	2944.579144	3016.205541	3400.635936	3342.623921
ENSMUSG00000001445	1365.21339	1383.530226	1293.10207	1347.805558	1485.244621	1509.380763	1482.474438	1181.07019	1081.711723	1083.86368	1125.35416	1110.63212	1219.645336	1106.263476	1060.734721
ENSMUSG00000001467	442.100637	373.8381989	342.0681503	338.5658041	373.3236819	346.5745528	421.5383838	288.915178	244.4668494	271.8118073	314.7843805	334.0610998	278.687931	339.9736535	303.3788606
ENSMUSG00000001472	4884.632506	4790.829705	5108.217712	4766.674413	4788.807014	4736.518888	5061.038822	4509.711835	4335.500586	4193.345641	4215.487496	4278.886957	4189.574283	4046.405998	4007.220059
ENSMUSG00000001473	1086.209805	954.8770419	918.9386359	1329.355105	1089.783147	1031.086286	968.1202637	1278.002644	877.2682073	1171.835966	1028.295643	1102.885776	969.7517302	976.749703	917.775618
ENSMUSG00000001482	1793.239663	1862.613196	1897.000162	2003.719146	2092.021387	1958.524108	1873.074225	1610.208044	1479.781637	1436.880674	1510.965026	1473.742011	1492.163055	1537.976052	1436.138779
ENSMUSG00000001493	329.5057182	365.0678013	281.2560347	339.4883267	470.9312214	371.4069974	550.4492045	224.9209367	322.3500934	331.5878479	278.0595361	360.205012	339.3616871	486.5760491	245.5404448
ENSMUSG00000001494	19.04178774	32.88899111	5.067676301	19.37297516	28.17537222	19.43408707	82.50292527	16.93965213	19.47081101	21.42914663	18.3624222	28.08049825	20.56737498	30.57964079	21.82581731
ENSMUSG00000001504	389.1147929	369.4530001	420.617133	225.095521	234.4593474	428.6295871	389.3106786	316.2068398	325.5952286	321.4371995	264.0691192	347.6172024	306.4538872	354.3640727	409.2340746
ENSMUSG00000001506	3687.48359	3560.781437	3400.410798	3601.528335	4361.145115	3874.941028	5585.705862	2273.677753	2922.785075	3912.511035	3676.856445	3608.828171	4016.808333	3183.880247	3277.146469
ENSMUSG00000001507	423.0588493	408.9197895	422.3063584	414.2126595	405.5241073	414.5938575	457.6334136	308.6781055	334.2489224	328.2042984	334.8956048	364.0781842	351.7021121	319.2874259	356.8521131
ENSMUSG00000001508	3464.777464	3478.55896	3587.914821	3320.158934	3472.614626	3946.199347	3363.283313	3142.305471	2953.073004	2615.483739	2721.136089	2748.015656	2670.673641	2878.083839	2967.219864
ENSMUSG00000001517	45.53470981	47.14088726	34.62912139	81.18199116	50.31316468	60.46160422	73.47916782	26.35056998	30.28792824	27.06839574	46.34325602	48.41465215	35.99290621	29.68023959	36.01259857
ENSMUSG00000001518	370.900909	368.3567004	401.1910405	441.8883383	442.7558492	453.4620317	416.381951	303.9726466	310.4512645	360.9119432	331.3980006	335.9976859	318.7943122	346.2694619	357.9434039
ENSMUSG00000001520	101.8321692	81.12617807	68.41363007	78.41442328	67.41964067	82.0550343	101.8395484	64.93533318	63.82099165	76.69378794	68.20328244	73.59027127	68.90070618	75.54970078	67.66003367
ENSMUSG00000001521	335.3010449	347.527006	405.4141041	349.6360756	425.6493732	363.8492968	350.6374324	264.4467916	292.0621652	285.3460051	216.8514621	250.7878981	213.9006998	299.5005995	288.1007885
ENSMUSG00000001524	306.3244114	296.00092	330.2435723	297.9748085	313.9541476	328.2201372	320.9879436	292.6795452	277.9999128	265.0447083	268.4411245	223.6756929	246.8084997	285.1101803	287.0094977
ENSMUSG00000001525	2645.152688	2330.73317	2230.622185	3760.202227	2585.090401	2763.95905	2601.420362	2450.603009	2286.738582	2530.895002	2197.369856	2336.491113	2387.872235	2682.913779	2031.983592
ENSMUSG00000001542	547.2444215	598.5796382	740.7253527	484.3243791	597.7203964	461.0197322	529.8234732	635.236955	451.0737885	619.1895526	514.1478215	577.1026536	552.2340182	481.1796419	450.7031275
ENSMUSG00000001552	9723.730303	9028.028059	9229.92777	8797.17577	9447.806064	10466.33556	9958.360902	9013.777118	7250.713679	8595.343498	8507.922284	9158.115601	9169.964134	7276.155706	8651.753983
ENSMUSG00000001555	627.5510915	551.4387509	636.8379885	568.2739382	525.2694393	687.750748	559.472962	861.0989834	518.1399153	871.8279129	970.5851732	921.8149769	1062.304918	551.3329355	883.9456011
ENSMUSG00000001558	16.55807629	7.674097925	18.58147977	5.535135761	11.06889623	26.9917876	21.91483952	15.05746856	15.14396412	12.40634805	6.995208456	13.5561026	13.36879374	8.994011998	9.82161779
ENSMUSG00000001569	615.9604381	702.72811	660.4871446	646.6883614	621.8707155	660.7589604	657.4451857	512.8950229	586.2877538	551.5185633	566.6118849	593.5636354	520.3545869	515.3568875	571.8364136
ENSMUSG00000001576	1107.735304	1182.90738	1152.051746	1191.899234	1281.979436	1140.133108	1200.159741	972.1478141	991.92965	1020.704089	994.1940018	1104.822362	1086.985768	1070.287428	946.1491805
ENSMUSG00000001588	39.7393831	62.48908311	41.38602313	50.73874448	38.23800516	55.0632467	61.87719395	21.64511106	44.35018064	41.73044344	34.10164122	38.73172172	31.87943122	32.37844319	36.01259857
ENSMUSG00000001604	2476.26031	2637.697087	2496.675191	2095.048886	2252.017251	2756.40135	2176.014654	2285.911946	2130.972094	1670.345587	1991.011207	1943.364137	2251.099191	2005.664676	2055.991991
ENSMUSG00000001627	840.3223719	838.6692733	1039.718254	703.8847643	673.1901434	540.9154235	826.3183609	1174.482548	664.1709979	809.7961727	608.5831357	1067.058933	799.0425179	666.456289	637.3138655
ENSMUSG00000001630	587.8117084	640.2390269	569.2689712	502.7748316	577.5951305	516.0829789	602.0135328	474.3102597	462.9726174	497.3817718	480.9205813	494.797745	454.538987	514.4574863	473.6202357
ENSMUSG00000001632	701.234531	737.8097005	713.6977457	766.6163029	785.8916323	782.7618404	768.3084916	643.7067811	673.9064034	657.5364466	605.9599325	649.7246319	602.6240869	631.3796423	613.3054665
ENSMUSG00000001642	4373.815853	4153.879577	4275.429573	3920.721164	4428.564755	4669.579255	4012.993849	3700.372899	3655.103912	3520.019296	3563.184307	3462.615922	3847.12749	3409.629948	3607.807602
ENSMUSG00000001663	357.6544479	390.2826945	337.000474	296.1297632	307.9165679	455.6213747	375.1304883	328.441033	257.4473901	256.0219097	285.9291456	274.0269312	286.9148809	255.4299407	282.6443342
ENSMUSG00000001665	72.85553569	80.02987836	86.15049712	107.0126247	78.4885369	127.4012375	112.152414	92.22699495	102.7626137	85.71658652	105.8025279	61.97075475	86.38297491	77.34850318	84.02939665
ENSMUSG00000001666	641.6254563	629.2760299	639.3718267	622.7027731	656.0836675	649.9622454	574.9422605	457.3706076	607.9219883	437.6057312	367.2484439	393.1269755	381.5248058	516.2562887	415.7818198
ENSMUSG00000001674	451.207579	463.7347746	510.146081	481.5568112	475.9625379	456.7010462	471.8136039	429.137854	406.7236078	413.9208849	472.1765708	401.8416128	444.2552995	397.5353303	383.0430938
ENSMUSG00000001687	2443.144157	2441.45944	2547.351954	2307.22909	2623.328407	2419.54384	2333.285855	2231.328623	2037.944886	2176.750158	2167.64022	2140.895918	2226.418341	2126.184436	2055.991991
ENSMUSG00000001700	447.0680599	505.3941634	443.4216764	404.0649106	432.6932163	454.5417032	466.6571711	460.1938829	385.0893734	433.0943319	429.330919	390.2220963	414.4326058	411.0263483	381.951803
ENSMUSG00000001707	295.5616618	285.0379229	261.8299422	309.04508	304.897778	264.5195185	248.797884	223.9798449	199.034957	254.8940599	219.4746653	203.341539	226.2411248	220.3532939	165.8762116
ENSMUSG00000001729	5308.519259	5379.542646	5482.381145	6239.943048	5603.880282	5152.192417	6070.410548	5147.772065	5670.332852	4265.528029	4168.269839	4614.884643	4406.560089	5694.108996	4785.310446
ENSMUSG00000001739	81.96247765	50.42978637	65.87979191	75.6468554	70.43843055	91.77207784	72.19005961	208.9223763	50.84045098	125.1913303	122.416148	134.592733	155.2836811	80.04670678	121.1332861
ENSMUSG00000001741	171.3760896	203.9117449	160.4764162	137.4558714	166.0334435	223.4920013	213.9919624	82.81607709	170.9104522	150.0040264	132.0345596	94.89271821	143.9716248	100.7329344	124.4071587
ENSMUSG00000001750	446.2401561	481.2755699	481.4292486	587.6469133	547.4072317	512.8439644	505.3304173	473.3691679	546.2644201	530.0894166	503.6550088	490.9245728	596.4538744	572.9185643	510.7241251
ENSMUSG00000001751	302.1848923	292.7120209	329.3989596	410.522569	332.0668869	355.2119248	328.7225929	329.3821248	294.2255886	298.880203	250.9531034	273.0586381	320.8510497	290.5065875	307.7440241
ENSMUSG00000001755	401.5333501	384.801196	455.2462544	386.5369807	427.6618998	479.3741478	418.9601674	353.8505112	402.3967609	366.5511924	343.6396154	335.0293929	370.2127496	390.3401207	396.1385842
ENSMUSG00000001761	474.3888858	460.4458755	480.5846359	445.5784288	433.6994796	491.2505343	514.3541747	351.9683277	432.6846892	383.4689397	424.0845126	401.8416128	501.8439495	374.1508991	366.6737308
ENSMUSG00000001763	74.51134332	76.74097925	83.61665897	50.73874448	84.52611667	82.0550343	77.34649244	42.34913033	65.9844151	45.11399291	41.09684968	42.60489389	29.82269372	53.06467079	60.02099761
ENSMUSG00000001767	556.3513634	542.6683533	576.0258729	570.1189834	512.1880165	593.8193272	569.7858276	520.4237572	502.9959512	501.8931711	497.5342014	465.7489537	469.9645182	519.8538935	510.7241251
ENSMUSG00000001768	852.7409291	794.8172851	798.1590174	809.0523438	877.4615921	833.5064011	1032.575674	607.0042014	703.1126199	737.613784	719.6320699	718.4734379	802.1276241	732.1125766	806.4639497
ENSMUSG00000001774	1266.692836	1084.240407	1266.919075	1041.528046	1095.820727	976.0230396	995.1915361	853.5702491	799.3849633	925.9647044	889.2658749	885.0198413	848.4042178	789.6742534	925.414654
ENSMUSG00000001783	1805.65822	1688.301544	1685.00237	1801.68669	1833.411721	1708.040319	1754.47627	1441.752615	1475.45479	1465.07692	1412.157707	1406.929791	1425.319086	1346.403596	1567.093683
ENSMUSG00000001785	502.5376155	462.6384749	446.8001272	454.803655	476.9688012	403.7971425	452.4769808	331.2643084	354.8014451	355.2726941	337.518808	335.0293929	389.7517558	375.0503003	361.2172765
ENSMUSG00000001786	321.2266801	281.7490238	331.088185	290.5946275	328.0418337	345.4948813	270.7127235	302.090463	284.4901831	234.5927631	263.1947181	272.0903451	270.460981	295.9029947	271.7314255
ENSMUSG00000001794	6893.127161	6786.095165	6907.242798	6834.970142	7161.575861	7996.047158	7007.592215	6781.507404	6154.939704	6046.402899	5858.487082	6256.141351	6124.964268	6067.360494	5972.634907
ENSMUSG00000001802	417.2635226	360.6826025	390.2110752	389.3045485	409.5491605	435.1076161	408.6473017	277.6220766	307.2061293	228.953514	226.4698738	203.341539	308.5106247	293.2047911	320.8395145
ENSMUSG00000001829	2501.097424	2453.518737	2556.642694	2520.331817	2475.407702	2647.354528	2680.055963	2096.752497	1920.038308	2102.312069	2133.538579	2092.481266	2171.914798	1743.938926	1989.423248
ENSMUSG00000001833	3813.32497	3796.485874	3871.704694	3762.969795	3642.673123	3490.577972	3510.241649	3166.773857	3191.049583	3210.988445	3238.781515	3225.384126	3275.354465	3209.063481	3129.822203
ENSMUSG00000001844	351.8591212	437.4235817	365.7173064	395.7622069	364.2673123	383.2833839	403.4908689	348.2039605	342.9026162	311.286551	362.0020376	326.3147555	349.6453746	339.9736535	333.9350049
ENSMUSG00000001847	4368.020526	4330.383829	4412.256833	4083.085147	4205.174304	4231.232624	3967.875062	3945.997855	3685.39184	3891.081888	3840.369442	3863.489242	3958.191314	3875.51977	3757.31445
ENSMUSG00000001855	771.6063552	766.3134928	845.4573296	807.2072985	857.3363262	739.5749802	804.4035214	661.587525	621.9842407	668.8149448	682.0328244	706.8539214	617.0212493	653.8646722	660.2309737
ENSMUSG00000001864	55.46955558	64.68168251	44.76447399	57.19640287	55.34448115	78.81601979	78.63560065	34.82039605	45.43189236	32.70764486	48.09205813	55.19270345	43.19148745	58.46107799	51.29067068
ENSMUSG00000001865	13.24646103	16.44449555	10.97996532	3.690090507	13.08142282	9.717043536	12.89108207	1350.466712	1505.742718	1195.520812	1694.589248	1589.937177	1420.177242	1545.171261	1776.621529
ENSMUSG00000001870	1736.114299	1674.049647	1528.749018	1915.156973	1744.860551	1698.323276	1656.504046	4885.207457	6255.538894	4286.957176	4149.907416	3916.745359	4035.318971	5384.714983	4419.728006
ENSMUSG00000001891	6089.232557	5798.329132	6010.264093	5225.168159	6459.204082	5460.978467	5512.226695	763.2254378	682.5600972	780.4720773	750.2361069	782.3807787	726.0283367	698.8347322	720.2519713
ENSMUSG00000001909	815.4852574	790.4320863	875.0187747	855.1784751	875.4490655	888.5696478	888.1955549	1230.948055	1240.723346	1220.333508	1202.301453	1302.354143	1312.198524	1382.379644	1193.872207
ENSMUSG00000001910	1698.030724	1660.894051	1529.59363	1750.947946	1743.854288	1697.243604	1684.864427	6939.610824	6334.50385	6438.894637	6489.804645	6974.614789	6849.964236	6527.853908	6716.895278
ENSMUSG00000001911	7781.467954	8660.767659	8019.597747	8094.213528	9286.803937	9210.6776	9169.426679	669.1162593	744.2176654	603.3996551	511.5246183	512.2270197	513.1560057	555.8299415	584.931904
ENSMUSG00000001918	533.9979604	571.1721456	663.0209827	722.3352168	611.8080825	662.9183034	716.7441633	6021.105242	5228.994469	5863.691228	5865.48229	5737.13628	5685.850813	5462.962888	5854.775494
ENSMUSG00000001924	6947.768812	6839.813851	6911.465862	6417.989915	7055.918215	7043.776892	6926.378398	1514.216682	1610.668755	1434.624974	1721.695681	1664.495741	1418.120505	2681.114977	2018.888101
ENSMUSG00000001930	1726.179454	1498.641695	1588.71652	1949.290311	1711.653862	1416.529013	2240.470064	309.6191973	307.2061293	313.5422507	389.1084704	342.7757372	380.4964371	321.0862283	361.2172765
ENSMUSG00000001942	408.9844844	380.4159972	401.1910405	355.1712113	376.3424718	387.6020699	357.0829734	312.4424727	218.505768	250.3826606	219.4746653	427.017232	299.2553059	308.4946115	267.3662621
ENSMUSG00000001943	301.3569885	267.4971277	365.7173064	236.1657925	283.7662488	249.4041174	305.5186451	1725.021242	1569.56371	1407.556579	1361.442446	1787.468957	1552.836811	1758.329346	1393.578435
ENSMUSG00000001946	1784.960624	1562.227078	1737.368359	1704.821814	1761.967027	1667.012802	1621.698125	98.81463744	70.31126199	55.26464131	85.69130358	83.2732017	92.5531874	62.95808399	61.11228847
ENSMUSG00000001948	84.44618909	70.16318103	90.3735607	70.11171964	76.47601032	83.1347058	81.21381706	478.0746269	474.8714464	448.8842294	428.4565179	385.3806311	417.5177121	455.9964083	500.9025073
ENSMUSG00000001962	483.4958278	525.127558	533.7952371	499.0847411	580.6139204	503.1269208	474.3918203	1276.120461	731.2371247	778.2163776	716.1344657	966.3564569	992.3758427	699.7341334	747.5342429
ENSMUSG00000001964	1068.823825	898.965757	976.3723007	997.2469596	889.5367516	818.391	920.42326	838.5127806	912.9646942	813.1797221	818.4393893	893.7344787	840.1772678	914.6910202	810.8291131
ENSMUSG00000001983	1272.488163	1322.137443	1070.968925	1141.160489	1322.229968	1161.726538	1206.605282	20.70401927	7.571982061	3.383549468	12.2416148	22.27073999	20.56737498	14.3904192	18.55194472
ENSMUSG00000001985	17.38598011	8.770397629	15.2030289	31.36576931	31.1941621	12.95605805	23.20394773	30.11493713	27.04279307	34.9633445	40.22244862	40.66830781	35.99290621	29.68023959	36.01259857
ENSMUSG00000001986	55.46955558	37.27418992	55.74443931	71.03424227	41.25679504	58.30226121	68.32273499	5.646550711	18.38909929	14.66204769	13.99041691	10.65122347	12.34042499	17.988024	18.55194472
ENSMUSG00000001988	14.90226866	17.54079526	15.2030289	13.8378394	14.08768611	25.9121161	12.89108207	2356.49383	2137.462365	2004.189135	1935.049539	2216.422775	2081.418348	2529.116174	2230.598529
ENSMUSG00000001995	2432.381407	2541.222713	2489.918289	2538.782269	2616.284563	2450.854314	2497.002598	134.5761253	196.8715336	157.8989752	187.9962272	226.5805721	173.7943186	208.6610784	199.7062284
ENSMUSG00000001998	244.2316253	233.5118369	205.2408902	237.0883151	195.215079	254.8024749	224.3048281	238.0962216	235.8131556	253.7662101	215.10266	243.0415538	213.9006998	232.0455095	200.7975193
ENSMUSG00000001999	298.0453733	310.2528161	287.1683237	314.5802158	286.7850387	305.5470356	293.9166713	69.6407921	73.55639716	69.926689	48.96645919	72.62197822	95.63829365	67.45508998	89.48585098
ENSMUSG00000002006	99.34845776	65.77798222	71.79208093	71.9567649	80.50106349	78.81601979	109.5741976	733.1105006	795.0581164	770.3214289	744.9897005	816.2710352	826.8084741	616.9892231	651.5006468
ENSMUSG00000002007	985.2055394	969.128938	962.0138845	860.7136109	890.5430149	1035.404972	1023.551917	12576.75062	10627.81768	10946.91038	10897.66037	10940.74309	11555.77963	11158.87069	11594.96545
ENSMUSG00000002010	13071.77333	13232.33742	13115.14627	12790.77622	12547.09701	14683.53245	12261.99727	248.4482313	228.2411735	207.5243674	231.7162801	228.5171581	261.2056622	174.4838328	225.8972092
ENSMUSG00000002012	248.3711444	300.3861188	284.6344856	250.0036319	275.7161425	293.6706491	253.9543168	891.2139206	743.1359537	737.613784	821.0625925	735.9027127	826.8084741	740.2071874	748.6255338
ENSMUSG00000002014	861.847871	851.8248697	926.5401504	903.1496517	903.6244377	971.7043536	870.14804	1255.416441	1009.237038	1184.242314	1104.368535	1106.758948	1130.177255	1061.293416	1148.037991
ENSMUSG00000002015	1274.971875	1284.863253	1307.460486	1287.841587	1233.678798	1338.792665	1335.516103	958.9725291	844.8168556	1006.042042	1006.435617	953.7686474	948.1559865	907.4958106	933.0536901
ENSMUSG00000002017	1249.306856	1239.914965	1278.743653	1107.027152	1242.735168	1107.742963	1135.704331	65.87642496	64.90270338	91.35583563	62.08247505	104.5756486	74.04254992	63.85748519	63.29487021
ENSMUSG00000002020	110.9391112	109.6299704	104.7319769	148.5261429	237.4781373	75.57700528	456.3443054	1373.994006	1357.548212	1463.94907	1491.728203	1774.881148	1378.014124	1545.171261	1593.284664
ENSMUSG00000002028	1796.551278	1572.093775	1692.603885	1851.502912	1477.194515	1695.084261	1715.803024	248.4482313	255.2839666	207.5243674	257.9483118	204.3098321	236.5248122	218.5544915	210.6191371
ENSMUSG00000002031	303.8407	251.0526321	244.0930752	296.1297632	264.6472462	294.7503206	281.0255892	311.5013809	312.6146879	228.953514	297.2963594	269.185466	298.2269372	289.6071863	303.3788606
ENSMUSG00000002032	402.3612539	426.4605847	320.9528324	357.0162566	444.7683758	410.2751715	367.3958391	254.094782	275.8364894	245.8712613	259.6971139	236.2635025	247.8368685	234.7437131	260.8185169
ENSMUSG00000002033	16.55807629	20.82969437	10.1353526	5.535135761	23.14405575	8.637372032	18.0475149	1879.360295	1667.999477	1915.088999	1984.015998	2026.637339	1942.588567	1759.228747	1954.50194
ENSMUSG00000002043	239.2642024	269.6897271	261.8299422	274.9117428	283.7662488	229.9700303	253.9543168	7.528734281	16.22567584	15.78989752	21.86002642	19.36586086	22.62411248	10.7928144	14.18678125
ENSMUSG00000002052	2150.066207	2218.9106	2250.89289	2158.702947	2330.505788	2191.733153	2301.05815	101.6379128	93.02720817	116.1685317	135.5321638	118.1317512	133.6879374	108.8275452	140.7765217
ENSMUSG00000002055	31.46034496	41.65938874	27.87221966	104.2450568	33.20668869	52.90390369	42.54057084	176.9252556	188.2178398	180.4559716	161.7641955	163.6415243	148.0850998	167.2886232	181.1542837
ENSMUSG00000002058	120.0460531	143.6152612	141.0503237	130.0756904	106.6639091	130.640252	132.7781454	740.6392349	686.8869441	656.4085968	652.3031885	754.3002805	716.773018	694.3377262	703.8826083
ENSMUSG00000002059	170.5481858	176.5042523	193.4163122	200.18741	165.0271802	202.9782427	190.7880147	17.88074392	19.47081101	15.78989752	15.73921903	12.58780956	19.53900623	17.988024	8.730326925
ENSMUSG00000002064	748.4250484	707.1133088	783.8006012	768.4613482	788.9104222	822.709686	724.4788125	79.99280174	114.6614426	129.7027296	139.0297681	115.2268721	139.8581498	139.407186	106.9465048
ENSMUSG00000002068	28.97663351	29.600092	24.49376879	56.27388024	28.17537222	33.46981662	55.43165292	126479.9127	109059.2576	102982.8395	110190.2724	107115.4813	107019.2506	110021.95	106678.0473
ENSMUSG00000002076	9.106941961	9.866697333	10.97996532	18.45045254	16.1002127	14.03572955	5.156432829	4252.793777	3989.352834	3971.159226	3882.340693	3688.228201	3917.056565	3924.986836	3898.090972
ENSMUSG00000002083	126.6692836	133.7485638	135.1380347	139.3009167	146.9144409	157.6320396	172.7404998	541.1277765	676.0698268	642.8743989	591.0951145	599.3733936	623.1914618	640.3736543	678.7829184
ENSMUSG00000002100	154249.2434	161689.9544	157162.1559	144912.6218	159543.0452	149942.6191	164510.833	354.791603	283.4084714	303.3916023	293.7987551	318.5684111	295.1418309	326.4826355	317.5656419
ENSMUSG00000002102	4573.340672	4718.473924	5194.368209	4820.180725	4716.356057	4856.362425	4386.83523	537.3634093	539.7741498	590.9933071	539.5054522	457.0343163	558.4042306	524.3508995	593.6622309
ENSMUSG00000002103	728.5553569	792.6246857	742.4145781	837.6505452	821.1108476	756.8497243	772.1758162	2052.521183	2069.314526	2012.084084	1907.943106	2044.066614	1878.829704	1867.156891	1777.71282
ENSMUSG00000002104	387.4589853	363.9715016	402.0356532	424.3604084	408.5428972	441.5856451	389.3106786	286.0919027	360.2100037	369.9347418	226.4698738	243.0415538	283.8297747	339.9736535	349.213077
ENSMUSG00000002105	654.0440136	656.6835225	673.1563353	755.5460314	682.2465131	740.6546517	711.5877305	72.46406746	76.80153233	67.67098936	81.3192983	70.68539214	79.18439366	64.75688638	87.30326925
ENSMUSG00000002107	2192.289301	2054.465645	2094.639538	2363.50297	2025.60801	2133.430892	2087.066188	115.7542896	169.8287405	183.8395211	138.155367	145.2439564	131.6311999	153.7976052	117.8594135
ENSMUSG00000002108	375.8683318	327.7936114	465.381607	366.2414829	361.2485224	402.717471	350.6374324	1143.426519	1105.509381	1195.520812	1095.624524	1154.205307	1119.893568	1153.931739	1160.04219
ENSMUSG00000002109	74.51134332	69.06688133	81.92743354	87.63964955	77.48227361	76.65667678	87.6593581	1845.480991	1594.44308	1701.925382	1620.265159	1710.973807	1683.439642	1777.216771	1683.861806
ENSMUSG00000002111	160.61334	133.7485638	144.4287746	204.8000232	132.8267548	129.5605805	184.3424737	7.528734281	14.0622524	25.94054592	20.11122431	26.14391216	7.198581242	20.6862276	48.01679809
ENSMUSG00000002129	1335.408853	1311.174446	1383.47563	1385.628986	1515.43252	1348.509708	1385.791323	394.317458	415.3773016	440.9892807	395.2292778	395.0635615	395.9219683	438.9077855	447.4292549
ENSMUSG00000002147	1741.909626	1743.116529	2027.915133	1851.502912	1857.56204	1770.661266	1781.547543	254.094782	244.4668494	215.4193161	246.5810981	269.185466	257.0921872	243.7377251	261.9098077
ENSMUSG00000002204	16.55807629	13.15559644	12.66919075	71.9567649	16.1002127	16.19507256	20.62573132	507.2484722	517.0582036	473.6969255	471.3021697	560.6416719	516.2411119	530.6467079	519.454452
ENSMUSG00000002205	499.2260002	510.8756619	486.4969249	537.8306915	487.0314341	486.9318483	451.1878726	2199.331502	2443.586782	2314.347836	2629.323978	2528.213135	2236.702029	2381.614377	2590.724515
ENSMUSG00000002210	282.3152008	287.2305223	265.2083931	301.664899	282.7599855	302.3080211	323.56616	351.9683277	350.4745982	416.1765846	431.0797211	376.6659937	496.7021057	323.7844319	360.1259857
ENSMUSG00000002221	543.9328062	559.1128488	535.4844625	620.8577279	640.989718	637.0061873	667.7580514	678.5271771	610.0854117	560.5413619	540.3798532	624.5490127	621.1347243	485.6766479	546.7367237
ENSMUSG00000002222	2773.477779	2935.890606	2973.881376	2660.555256	2387.862796	2522.112633	2610.44412	2400.725144	1735.065604	1873.358555	1603.651538	2164.134951	1973.439629	1674.685034	1415.404253
ENSMUSG00000002227	423.0588493	403.4382909	413.0156185	402.2198653	468.9186948	464.2587467	474.3918203	525.1292161	456.4823471	580.8426587	498.4086025	543.2123971	595.4255056	477.5820371	542.3715602
ENSMUSG00000002228	811.3457383	794.8172851	738.1915145	790.6018912	860.3551161	835.6657441	813.4272788	782.9883653	836.1631618	897.7684588	779.0913418	886.9564274	778.4751429	943.4718586	870.8501108
ENSMUSG00000002233	1981.173828	1626.90876	1858.147977	2102.429067	2141.328289	1792.254697	1956.866259	93.16808673	121.151713	118.4242314	97.05851732	80.36832257	118.2624061	103.431138	103.6726322
ENSMUSG00000002249	585.327997	586.5203414	543.9305897	594.1045717	553.4448115	607.8550567	648.4214283	231.5085792	221.7509032	154.5154257	195.8658368	241.1049677	213.9006998	218.5544915	224.8059183
ENSMUSG00000002250	989.3450585	951.5881427	1060.833572	968.6487582	1102.86457	1109.902306	1046.755864	33.87930427	34.61477513	36.09119432	42.84565179	55.19270345	30.85106247	49.46706599	40.37776203
ENSMUSG00000002257	93.55313105	83.31877748	79.39359538	94.09730794	105.6576458	122.0028799	118.5979551	66.81751675	126.5602716	92.48368546	90.93770993	90.051253	82.26949991	99.83353318	89.48585098
ENSMUSG00000002265	202.0085308	158.963457	178.2132833	171.5892086	139.8705978	130.640252	190.7880147	596.6521918	639.2916283	550.3907134	541.2542543	541.275811	606.7375618	624.1844327	556.5583415
ENSMUSG00000002266	61.26488228	40.56308903	54.8998266	44.28108609	63.3945875	52.90390369	36.09502981	918.5055823	922.7000997	875.2114624	944.3531415	925.6881491	944.0425115	853.5317386	925.414654
ENSMUSG00000002274	141.5715523	160.0597567	107.265815	118.0828962	147.9207042	131.7199235	81.21381706	3067.018128	1322.933437	4213.646937	4299.429997	2756.730293	4555.673558	769.887427	4237.482431
ENSMUSG00000002279	716.9647035	665.4539201	715.3869712	730.6379205	824.1296375	798.9569129	742.5263274	18.8218357	37.8599103	37.21904415	45.46885496	40.66830781	31.87943122	26.08263479	30.55614424
ENSMUSG00000002280	1033.223961	1032.714321	1043.096705	1002.782095	1149.152681	1147.690809	1032.575674	433.843313	407.8053196	427.4550828	396.9780799	441.5416276	419.5744495	390.3401207	441.9728006
ENSMUSG00000002289	895.7919274	185.2746499	134.293422	275.8342654	199.2401321	398.398785	386.7324622	296.4439123	331.0037872	245.8712613	251.8275044	280.8049825	236.5248122	318.3880247	279.3704616
ENSMUSG00000002297	37.25567166	28.50379229	46.45369943	67.34415176	41.25679504	39.94784565	47.69700367	1160.366171	1113.081363	1250.785453	1208.422261	1213.271183	1190.851011	1066.689823	1140.398955
ENSMUSG00000002307	423.8867531	460.4458755	480.5846359	481.5568112	437.7245327	478.2944763	489.8611188	868.6277177	775.5873054	907.9191072	847.2946242	825.9539657	837.0921616	857.1293434	970.1575795
ENSMUSG00000002308	365.9334861	337.6603087	366.5619191	407.7550011	386.4051048	381.1240409	386.7324622	491.2499119	762.6067647	682.3491427	549.1238638	540.307518	702.3758555	856.2299422	629.6748295
ENSMUSG00000002319	1385.083082	1346.256036	1471.315353	1405.924483	1442.981563	1399.254269	1414.151703	248.4482313	232.5680204	218.8028656	231.7162801	248.8513121	261.2056622	206.862276	247.7230265
ENSMUSG00000002320	971.9590784	974.6104365	960.3246591	980.6415524	978.0879214	1041.883001	961.6747227	1208.361852	1186.63776	1184.242314	1199.67825	1033.168677	1229.929024	1083.778446	1056.369558
ENSMUSG00000002324	15.73017248	13.15559644	4.223063584	32.28829194	8.050106349	15.11540106	15.46929849	754.7556117	733.4005482	806.4126232	818.4393893	701.0441631	766.1347179	672.7520974	803.1900771
ENSMUSG00000002325	505.0213269	508.6830625	469.6046706	508.3099674	494.0752772	478.2944763	444.7423315	1392.815842	1163.921814	1303.794395	1376.307264	1284.924868	1337.907742	1321.220362	1309.549039
ENSMUSG00000002326	285.6268161	262.0156292	307.4390289	295.2072406	251.5658234	242.9260884	210.1246378	173.1608885	168.7470288	216.5471659	203.7354463	218.8342277	207.7304873	171.7856292	172.4239568
ENSMUSG00000002329	1399.985351	1586.345671	1409.658624	1383.78394	1414.806191	1494.265361	1295.553748	277.6220766	295.3073004	295.4966535	273.6875308	279.8366894	272.5177185	274.3173659	284.8269159
ENSMUSG00000002332	832.0433337	973.5141368	879.2418383	818.27757	971.0440784	899.3663628	866.2807153	3556.385856	2352.722997	3232.417592	3676.856445	3050.123085	3635.283527	2248.502999	3265.14227
ENSMUSG00000002342	1452.143291	1389.011724	1461.18	1738.032629	1533.54526	1826.804185	1562.399147	757.5788871	835.0814501	850.3987663	848.1690253	815.3027422	885.4254928	831.0467086	843.5678391
ENSMUSG00000002343	227.673549	186.3709496	223.82237	207.567591	221.3779246	223.4920013	186.9206901	1096.37193	1036.279831	1088.375079	989.8219965	1033.168677	1066.418393	1052.299404	1091.290866
ENSMUSG00000002345	329.5057182	312.4454155	307.4390289	330.2631004	339.11073	328.2201372	323.56616	5101.658567	4880.683294	4125.674651	4358.014868	4475.450445	4522.765758	4475.42037	4360.798299
ENSMUSG00000002346	3164.24838	2802.142042	2476.404486	2396.713785	2800.430746	3096.497873	2518.917437	1060.610442	1042.770101	1027.471188	996.817205	1080.615036	1181.595692	1185.410781	1089.108284
ENSMUSG00000002365	955.4010021	948.2992436	975.527688	894.8469481	1029.407349	923.1191359	1001.637077	1848.304266	1685.306864	1645.532891	1442.761744	1502.790803	1608.368723	1548.768866	1573.641428
ENSMUSG00000002372	1211.223281	1216.892671	1219.620763	1259.243386	1284.998226	1280.490404	1234.965663	340.6752262	329.9220755	382.3410899	355.8812302	355.3635468	376.3829621	333.6778451	313.2004784
ENSMUSG00000002379	5586.694941	5308.283165	5170.719053	4974.242004	5406.652677	6178.960017	5019.787359	392.4352744	562.4900959	455.6513283	479.1717792	428.953818	440.1418245	487.4754503	419.0556924
ENSMUSG00000002393	1392.534216	1339.678238	1331.954254	1241.715456	1535.557786	1460.795545	1408.995271	457.3706076	514.8947801	464.6741269	520.2686289	574.1977745	428.8297683	509.9604803	492.1721804
ENSMUSG00000002395	1861.127775	1972.243167	2081.125734	1873.643455	1969.257266	1985.515896	1960.733583	2763.986573	2782.162551	2521.872203	2629.323978	2293.886219	2684.042435	2649.635935	2589.633224
ENSMUSG00000002396	408.1565806	391.3789942	403.7248787	396.6847296	446.7809024	440.5059736	453.766089	359.4970619	381.8442382	456.7791782	422.3357105	436.7001624	395.9219683	410.1269471	455.068291
ENSMUSG00000002409	672.2578975	596.3870388	552.3767168	713.1099906	591.6828167	674.79469	692.2511073	1339.17361	1152.022985	1345.524838	1298.48557	1283.956575	1358.475117	1221.386829	1382.665527
ENSMUSG00000002413	610.1651114	585.4240417	592.9181272	645.7658388	530.3007557	533.357723	598.1462082	76.2284346	112.4980192	107.1457332	89.18890781	111.3536999	81.24113116	99.83353318	103.6726322
ENSMUSG00000002416	3171.699514	3079.505867	3357.33555	3179.012972	2969.48298	3375.053121	2798.653918	75.28734281	83.29180267	73.31023847	81.3192983	76.4951504	76.09928742	64.75688638	74.20777886
ENSMUSG00000002428	487.6353468	394.6678933	486.4969249	476.9441981	419.6117934	428.6295871	397.0453279	221.1565695	204.4435156	218.8028656	201.1122431	224.643986	208.758856	237.4419167	207.3452645
ENSMUSG00000002455	1440.552637	1440.537811	1626.724093	1387.474031	1481.219568	1407.891641	1434.777435	224.9209367	192.5446867	230.0813638	229.0930769	185.9122643	198.4751685	201.4658688	260.8185169
ENSMUSG00000002458	109.2833035	116.2077686	97.13046244	134.6883035	144.9019143	133.8792665	112.152414	167.5143378	207.6886508	203.0129681	204.6098473	219.8025208	167.6241061	180.7796412	188.7933198
ENSMUSG00000002475	101.8321692	122.7855668	119.0903931	92.25226269	105.6576458	97.17043536	121.1761715	3572.384416	3736.232291	3430.91916	3448.637769	3278.640244	3221.87929	3770.28983	3656.915691
ENSMUSG00000002477	279.8314893	249.9563324	243.2484625	313.6576931	277.728669	268.8382045	241.0632348	4445.717593	5115.414738	4332.071169	3947.046371	3791.835556	4383.935977	5577.18684	4831.144662
ENSMUSG00000002486	218.5666071	234.6081366	275.3437457	265.6865165	255.5908766	235.3683879	297.7839959	2363.081473	2702.115884	2589.543193	2629.323978	2680.235143	2895.886397	3058.86348	2856.999486
ENSMUSG00000002489	222.7061261	234.6081366	222.1331445	229.7081341	228.4217677	187.8628417	287.4711302	1692.08303	1477.618214	1625.231594	1421.776119	1471.805425	1520.95738	1576.650303	1550.72432
ENSMUSG00000002496	4549.331461	4579.243862	4735.743503	4173.492364	4704.280898	4456.883968	4295.308547	2975.732225	2503.080927	2524.127903	2599.594342	2496.259465	2444.432516	2617.257491	2861.36465
ENSMUSG00000002500	5619.811094	5912.344302	6543.214718	5757.463714	5373.445988	6538.490628	5148.69818	402.7872841	437.0115361	460.1627276	389.1084704	422.1757667	438.085087	429.9137735	456.1595818
ENSMUSG00000002504	2809.905547	3017.016784	3141.114694	2943.769702	3299.53734	3484.099943	2866.976653	77.16952638	82.21009094	81.20518723	88.31450675	85.20978778	68.90070618	94.43712598	87.30326925
ENSMUSG00000002524	1836.290661	1653.219953	1876.729457	1840.432641	1892.781255	1830.043199	1846.002953	31.05602891	25.96108135	27.06839574	31.47843805	30.98537738	33.93616871	39.57365279	39.28647116
ENSMUSG00000002546	3180.806456	3215.447031	3196.014521	3008.346286	3321.675132	3316.75086	3264.021981	440.4309555	504.0776629	487.2311234	472.1765708	428.953818	547.0921744	454.1976059	459.4334544
ENSMUSG00000002550	502.5376155	480.1792702	504.233792	488.0144696	536.3383355	534.4373945	531.1125814	2031.817164	1847.563623	2159.83241	1893.078288	1942.395844	1927.163035	1881.54731	1785.351856
ENSMUSG00000002565	129.1529951	148.00046	96.28584972	175.2792991	123.7703851	147.914996	192.0771229	973.0889059	914.0464059	933.8596531	925.1163183	956.6735265	992.3758427	906.5964094	854.4807478
ENSMUSG00000002578	29.80453733	44.94828785	34.62912139	37.8234277	26.16284563	32.39014512	36.09502981	1366.465272	1224.49767	1354.547637	1336.959216	1336.244399	1314.255261	1384.178446	1358.657128
ENSMUSG00000002580	586.1559008	548.1498518	593.76274	592.2595265	593.6953432	621.8907863	554.3165292	49.87786461	89.78207301	72.18238865	84.81690253	61.00246171	62.73049368	82.74491038	63.29487021
ENSMUSG00000002602	1775.025779	1945.931974	1803.24815	2085.823659	1964.225949	1784.696996	2281.721527	990.9696498	1087.120282	1038.749687	1051.03007	1041.883314	1032.482224	938.9748526	1181.868007
ENSMUSG00000002603	1081.242382	1025.040223	874.1741619	1022.155071	1149.152681	1058.078074	1093.16376	261.6235163	301.7975707	276.3232065	260.571515	285.6464477	285.8865122	266.2227551	282.6443342
ENSMUSG00000002608	1631.798419	1596.212368	1652.062474	1577.513692	1676.434647	1771.740938	1671.973345	702.0544717	670.6612682	707.1618388	630.4431621	666.1856136	633.4751493	688.0419178	651.5006468
ENSMUSG00000002617	104.3158806	90.9928754	59.9675029	98.70992108	88.55116984	83.1347058	106.9959812	1226.242596	1264.521004	1213.566409	1130.600567	1057.376003	1216.56023	1103.565272	1140.398955
ENSMUSG00000002625	1149.130495	1198.255576	1294.791295	1122.710037	1230.660008	1325.836607	1130.547898	944.8561523	888.0853245	808.6683228	775.5937375	819.1759144	894.6808115	993.8383258	899.2236733
ENSMUSG00000002635	353.5149289	339.8529081	338.6896995	357.9387792	363.261049	375.7256834	360.9502981	68.69970032	82.21009094	96.99508475	71.70088667	74.55856431	80.21276241	89.04071878	80.75552406
ENSMUSG00000002658	793.1318544	768.5060922	777.8883122	904.0721743	850.2924831	927.4378219	761.8629505	202.3347338	176.3190108	199.6294186	181.0010188	191.7220225	178.9361623	170.886228	193.1584832
ENSMUSG00000002660	1322.162392	1277.189155	1351.380347	1264.778521	1284.998226	1443.520801	1218.207256	157.1623281	183.8909929	165.7939239	192.3682325	184.9439712	170.7092123	218.5544915	240.0839904
ENSMUSG00000002661	1112.702727	1186.196279	989.0414914	1108.872197	1197.453319	1387.377883	1082.850894	78.11061817	109.252884	95.86723492	76.94729301	59.06587562	74.04254992	89.94011998	58.92970674
ENSMUSG00000002668	77.82295858	80.02987836	74.32591908	69.18919702	85.53237996	71.25831926	104.4177648	920.3877659	1095.773975	885.3621108	1002.938012	936.3393726	851.4893241	941.6730562	976.7053247
ENSMUSG00000002679	221.0503185	189.6598487	221.2885318	193.7297516	217.3528714	253.7228034	208.8355296	1005.086027	924.8635231	915.814056	892.7634792	909.2271674	1001.631161	966.8562898	971.2488704
ENSMUSG00000002688	201.180627	184.1783502	240.7146243	209.4126363	213.3278183	195.4205422	198.5226639	241.8605888	246.6302728	208.6522172	218.6002642	246.914726	277.6595622	229.3473059	269.5488438
ENSMUSG00000002699	62.92068991	78.93357866	56.58905203	85.7946043	51.31942798	58.30226121	79.92470886	265.3878834	248.7936963	227.8256642	278.0595361	227.5488651	236.5248122	223.0514975	268.4575529
ENSMUSG00000002718	1304.776412	1276.092855	1222.154601	1292.4542	1193.428266	1139.053437	1220.785472	516.6593901	515.9764918	466.9298266	486.1669877	486.0831076	498.7588432	511.7592827	471.4376539
ENSMUSG00000002728	1120.981765	1020.655024	1159.65326	1063.668589	1172.296737	1181.160625	986.1677786	1722.197967	1761.026685	1677.112686	1622.013961	1528.934715	1666.985742	1777.216771	1597.649827
ENSMUSG00000002731	296.3895656	325.601012	289.7021619	291.5171501	317.9792008	313.1047361	273.29094	2262.384652	2328.92534	2515.105104	2376.622073	2619.232681	2541.099179	2378.016772	2524.155772
ENSMUSG00000002732	259.9617978	309.1565164	292.236	297.0522859	255.5908766	279.6349195	273.29094	1805.955136	1425.696051	1763.957123	1675.352425	1690.639653	1998.120479	1387.776051	1801.721219
ENSMUSG00000002733	509.9887498	600.7722376	517.7475954	628.2379089	595.7078698	558.1901675	545.2927717	1861.479551	1623.649296	1668.089888	1569.549897	1574.444488	1846.950273	1600.034734	1603.106282
ENSMUSG00000002741	1902.522966	2146.55482	1962.879954	2067.373207	2162.459818	2040.579142	2105.113703	395.2585498	336.4123458	399.2588372	387.3596682	390.2220963	369.1843809	354.3640727	348.1217861
ENSMUSG00000002748	2741.18953	2819.682838	2940.096867	2805.391308	2769.236584	2748.843649	2732.9094	47.05458926	59.49414476	45.11399291	34.10164122	34.85854955	37.02127496	44.07065879	27.28227164
ENSMUSG00000002763	1667.398283	1686.108944	1869.127942	1603.344326	1777.060977	1832.202542	1697.755509	75.28734281	82.21009094	64.28743989	85.69130358	101.6707695	90.4964499	91.73892238	80.75552406
ENSMUSG00000002767	1946.401868	1993.072861	2027.07052	2003.719146	2031.64559	2183.095781	1844.713845	1873.713744	1772.925514	1814.710365	1810.884589	1681.925016	1778.049567	1745.737729	1690.409551
ENSMUSG00000002768	424.7146569	471.4088726	475.5169596	458.4937456	454.8310087	471.8164472	484.704686	2875.035404	2755.119758	2663.981281	2794.585778	2709.283934	2991.524691	2571.38803	2777.335253
ENSMUSG00000002769	55.46955558	63.58538281	41.38602313	50.73874448	42.26305833	52.90390369	41.25146264	319.971207	341.8209045	363.1676429	306.0403699	319.5367042	333.1914746	285.1101803	317.5656419
ENSMUSG00000002771	89.41361198	106.3410713	84.46127169	128.2306451	115.7202788	114.4451794	90.23757451	1445.516982	1365.120194	1193.265112	1260.886324	1388.532224	1416.063767	1556.863477	1245.162878
ENSMUSG00000002778	2055.685172	2067.621241	2128.424046	2003.719146	1865.612146	1953.125751	1817.642572	452.6651487	477.0348698	410.5373354	440.6981327	417.3343015	456.5957245	481.1796419	444.1553823
ENSMUSG00000002781	3232.136492	3207.772933	3207.839099	2930.854386	3251.236702	3402.044909	2821.857866	91.28590316	89.78207301	72.18238865	97.93291838	83.2732017	92.5531874	72.85149718	87.30326925
ENSMUSG00000002797	474.3888858	464.8310743	434.1309365	488.0144696	388.4176313	412.4345145	407.3581935	420.668028	453.2372119	460.1627276	450.3165443	454.1294372	459.6808308	385.8431147	450.7031275
ENSMUSG00000002799	1595.370651	1482.197199	1583.648844	1463.120886	1722.722759	1691.845247	1492.787304	4387.369902	3620.489137	4187.706391	4128.921791	4050.369799	4118.616839	3857.531746	4111.983982
ENSMUSG00000002803	506.6771346	483.4681693	494.0984394	547.9784404	555.4573381	597.0583417	515.6432829	152.4568692	150.3579295	150.0040264	146.0249765	145.2439564	128.5460936	140.3065872	153.8720121
ENSMUSG00000002804	80.30667002	100.8595727	104.7319769	106.0901021	115.7202788	111.2061649	97.97222376	1264.827359	1225.579382	1225.972757	1229.407886	1173.571168	1253.581505	1459.728147	1309.549039
ENSMUSG00000002808	615.9604381	653.3946234	652.0410174	561.8162798	675.20267	602.4566992	580.0986933	176.9252556	175.2372991	157.8989752	140.7785702	164.6098173	163.5106311	162.7916172	166.9675024
ENSMUSG00000002812	4339.043893	4410.413708	4604.828532	4368.144638	4738.49385	4709.5271	4359.763957	6827.620901	5484.278435	6440.022487	6508.167067	5964.685145	6150.673487	5368.525762	5709.633809
ENSMUSG00000002814	187.9341659	203.9117449	153.7195145	166.9765955	197.2276056	175.9864551	259.1107497	1173.541456	1218.0074	1078.22443	1054.527675	1044.788193	1193.936117	1145.837129	1097.838611
ENSMUSG00000002820	1586.263709	1574.286374	1595.473422	1598.731712	1781.08603	1831.122871	1553.37539	69.6407921	82.21009094	74.43808829	83.06810041	77.46344344	51.41843744	87.24191638	90.57714185
ENSMUSG00000002825	192.073685	200.6228458	179.9025087	192.807229	192.1962891	209.4562718	206.2573132	1055.904983	882.6767659	939.4989023	918.9955109	912.1320465	993.4042114	973.1520982	943.9665988
ENSMUSG00000002831	5534.537001	5871.781213	5816.003168	4769.441981	5594.823913	5239.645809	6002.087813	271.0344341	230.404597	315.7979503	236.9626864	297.2659642	243.7233935	273.4179647	254.2707717
ENSMUSG00000002833	1302.2927	1363.796831	1379.252567	1374.558714	1361.474236	1431.644414	1340.672536	970.2656305	891.3304597	966.567298	879.6474633	881.1466691	938.9006677	944.3712598	832.6549305
ENSMUSG00000002835	110.9391112	88.80027599	83.61665897	168.8216407	100.6263294	106.8874789	106.9959812	401.8461923	333.1672107	348.5055952	308.6635731	397.0001476	373.2978558	359.7604799	293.5572428
ENSMUSG00000002844	1119.325957	1102.877502	1150.36252	1094.111835	1179.34058	1231.905186	1144.728088	219.2743859	156.8481998	151.1318762	213.3538579	249.8196051	216.985806	186.1760484	140.7765217
ENSMUSG00000002845	283.1431046	324.5047123	351.3588902	291.5171501	294.835145	259.121161	282.3146974	744.4036021	698.785773	704.9061391	719.6320699	697.170991	723.9715992	726.7161694	651.5006468
ENSMUSG00000002846	1109.391112	1143.440591	1129.247202	1175.293827	1196.447056	1180.080954	1120.235032	588.1823657	639.2916283	541.3679149	578.8534997	660.3758553	559.4325994	599.9006003	559.8322141
ENSMUSG00000002847	352.687025	351.9122049	394.4341388	361.6288697	400.4927909	393.0004274	386.7324622	1020.143495	1193.12803	1212.438559	1111.363743	1122.251637	1130.177255	1382.379644	1242.980296
ENSMUSG00000002870	261.6176054	241.1859348	216.2208555	591.3370038	283.7662488	276.395905	313.2532944	142.1048596	140.622524	198.5015688	130.2857575	159.7683521	143.9716248	146.6023956	122.2245769
ENSMUSG00000002871	798.9271811	800.2987836	789.7128903	797.9820722	878.4678553	726.6189222	819.8728199	3043.490833	3247.298592	2859.0993	3416.28493	3603.986706	3331.914746	3719.023961	3580.52533
ENSMUSG00000002881	783.1970087	735.6171011	706.0962313	799.8271175	672.1838802	604.6160422	724.4788125	351.9683277	362.3734272	345.1220457	301.6683647	375.6977007	320.8510497	355.2634739	377.5866395
ENSMUSG00000002885	1303.948508	1216.892671	1255.094497	1179.90644	1392.668398	1283.729418	1327.781454	155.2801446	192.5446867	159.026825	146.0249765	215.9293486	157.3404186	234.7437131	163.6936298
ENSMUSG00000002897	153.9901095	142.5189615	157.9425781	192.807229	161.002127	153.3133536	211.413746	47344.44553	38314.22923	49610.73015	54496.17147	49106.01338	49498.47299	38608.5953	46588.29834
ENSMUSG00000002900	4111.370344	3898.441746	3815.960255	3309.088663	3987.821433	3817.718438	4303.043196	1481.27847	1254.785599	1407.556579	1421.776119	1425.327359	1493.191423	1290.640722	1449.23427
ENSMUSG00000002908	494.2585773	472.5051723	474.6723469	464.0288813	500.1128569	507.4456069	471.8136039	2309.439241	2054.170562	2104.567769	2030.359254	2152.515435	2186.31196	2170.255095	2144.386551
ENSMUSG00000002910	136.6041294	148.00046	140.205711	164.2090276	151.9457573	218.0936438	158.5603095	2130.631802	2093.112184	2140.658963	2052.219281	2055.68613	2064.964448	2221.520963	2193.49464
ENSMUSG00000002944	43803.56293	42510.11731	47049.99601	36009.74822	38911.1953	39294.64439	36556.53054	486.5444529	407.8053196	496.253922	504.5294099	416.3660085	516.2411119	481.1796419	471.4376539
ENSMUSG00000002948	1539.901095	1563.323377	1536.350532	1465.888454	1592.914794	1738.271121	1678.418886	2074.166295	1992.512994	1844.03446	1879.962272	1883.329969	2032.056648	2018.256292	1993.788411
ENSMUSG00000002949	2579.748286	2435.977941	2530.4597	2508.339022	2779.299217	2924.830104	2498.291706	8558.288694	6900.239081	7122.37163	7259.277575	7691.151641	8163.191129	8004.670678	7763.443218
ENSMUSG00000002957	2405.060582	2558.763508	2636.880902	2369.960628	2523.70834	2407.667454	2388.717508	3223.239364	3048.263635	2908.724693	2862.789061	3034.630397	2943.191359	3137.111385	3169.108674
ENSMUSG00000002963	567.9420168	574.4610447	528.7275608	607.9424111	666.1463004	690.9897625	591.7006672	373.6134387	284.4901831	380.0853902	266.6923224	338.902565	263.2623997	338.1748511	240.0839904
ENSMUSG00000002968	2241.135626	2267.147787	2351.401804	2226.047099	2305.349206	2502.678546	2232.735415	2140.042719	1828.092812	1934.262446	1928.928732	1889.139727	2072.163029	1979.582041	1846.464145
ENSMUSG00000002980	7137.358786	6766.361771	7271.270879	7557.305359	7041.830529	7662.428664	6984.388267	7739.538841	8916.549732	7839.684117	6885.908324	6797.417162	7316.843648	7288.747323	7543.002463
ENSMUSG00000002981	3563.298018	3461.018164	3629.300844	3648.576989	3802.668987	3690.317201	3485.748593	2038.404807	2050.925427	1791.025518	1962.155972	1765.198217	2016.631117	1917.523358	1961.049686
ENSMUSG00000002983	359.3102556	386.9937954	356.4265665	429.8955441	402.5053175	404.876814	403.4908689	31.9971207	24.87936963	37.21904415	34.10164122	25.17561912	31.87943122	37.77485039	36.01259857
ENSMUSG00000002984	2378.567659	2405.28155	2293.968139	2712.216523	2555.908766	2738.046934	2374.537318	1367.406364	1171.493796	1282.365248	1360.568045	1111.600413	1380.070861	1255.564075	1415.404253
ENSMUSG00000002985	6488.282195	7792.498293	8599.846683	7834.98467	8093.375671	6692.883653	8890.979306	3189.36006	1830.256235	2510.593705	2079.325713	2527.244842	2813.616897	2185.544915	1982.875503
ENSMUSG00000002996	2215.470608	2215.621701	2146.160914	2166.083128	1914.919048	2044.897828	2155.388923	1330.703784	1104.427669	1293.643747	1265.258329	1373.039535	1339.96448	1192.605991	1346.652928
ENSMUSG00000002997	34.77196021	35.08159052	38.00757226	39.66847296	29.18163552	42.10718865	23.20394773	625.8260371	541.9375732	574.0755597	535.1334469	590.6587562	560.4609681	641.2730555	596.9361035
ENSMUSG00000003031	1239.372011	1392.300624	1484.829156	1345.03799	1333.298864	1185.479311	1348.407185	1546.213803	1703.695964	1502.295964	1466.370573	1532.807887	1589.858086	1466.023956	1395.761017
ENSMUSG00000003032	2022.569019	2600.422897	4080.324035	1612.569552	2618.29709	1556.886309	2133.474083	744.4036021	663.0892862	865.060814	771.2217323	734.9344196	792.8723054	781.5796426	760.6297333
ENSMUSG00000003033	1474.496694	1373.663529	1372.495665	1193.744279	1393.674662	1414.36967	1412.862595	208.9223763	219.5874798	209.780067	243.0834938	220.7708138	235.4964435	208.6610784	214.9843005
ENSMUSG00000003037	617.6162457	661.0687213	619.9457342	584.8793454	621.8707155	653.2012599	618.7719395	4061.752145	3625.897695	3764.762708	3628.764386	3529.428142	3637.340265	3729.816776	3711.480234
ENSMUSG00000003038	1659.119245	1788.064817	1762.70674	2051.690322	1686.49728	1760.944223	1621.698125	43.29022212	53.00387442	30.45194521	29.72963594	45.50977302	31.87943122	57.56167679	51.29067068
ENSMUSG00000003039	743.4576255	754.2541961	780.4221504	832.1154094	768.7851563	875.6135897	806.9817378	10935.48654	11462.89913	9603.64124	9641.146054	9442.793755	10514.04209	10491.515	9522.604093
ENSMUSG00000003062	249.1990482	258.7267301	244.9376879	284.1369691	224.3967145	269.917876	235.9068019	2167.334381	1848.645335	1963.586541	1938.547143	1900.759243	2051.595654	2029.948508	2209.864003
ENSMUSG00000003068	3822.431912	3900.634345	4261.915769	4124.598665	4113.604344	4434.210867	4018.150282	519.4826654	543.0192849	570.6920103	574.4814944	641.9782875	581.0283431	568.4215583	522.7283246
ENSMUSG00000003070	51.33003651	41.65938874	58.27827746	54.42883499	55.34448115	42.10718865	38.67324622	2348.965096	1763.190108	2622.250838	2568.990305	2082.798335	2769.397041	2025.451502	2377.922796
ENSMUSG00000003072	11553.39773	11432.21331	11636.2294	11114.55261	11585.1093	13120.16812	10984.49103	919.4466741	839.408297	1010.553441	944.3531415	910.1954604	924.5035053	908.3952118	899.2236733
ENSMUSG00000003099	2348.763122	2274.821885	2397.01089	2411.474147	2422.075748	2508.076904	2295.901717	189.1594488	243.3851377	223.3142649	226.4698738	241.1049677	224.1843873	241.9389227	275.0052981
ENSMUSG00000003119	644.9370716	668.7428192	664.7102082	606.0973659	592.68908	489.0911913	652.2887529	469.6048008	482.4434284	513.1716693	516.7710247	488.9879867	508.014162	512.6586839	494.3547621
ENSMUSG00000003123	1409.920196	1280.478054	1478.072255	1319.207356	1187.390686	1466.193902	1316.17948	100.696821	80.0466675	71.05453883	62.08247505	68.74880605	75.07091867	79.14730558	77.48165146
ENSMUSG00000003131	1042.330903	1040.388419	1117.422624	1035.070387	1014.3134	979.2620541	1035.15389	1460.574451	1587.952809	1431.241425	1519.709037	1615.112796	1567.233973	1834.778448	1847.555435
ENSMUSG00000003134	285.6268161	268.5934274	266.8976185	248.1585866	291.8163552	270.9975475	278.4473728	1311.881949	1073.058029	1088.375079	1144.590984	1059.312589	1117.83683	1270.853895	1130.577337
ENSMUSG00000003135	577.8768626	573.364745	571.8028093	590.4144812	609.7955559	622.9704578	589.1224508	758.5199788	848.0619908	789.4948758	789.5841544	798.8417605	743.5106055	830.1473074	831.5636396
ENSMUSG00000003153	87.75780435	76.74097925	68.41363007	98.70992108	75.46974702	103.6484644	85.08114168	955.2081619	734.4822599	832.3531691	823.6857957	775.6027274	831.9503179	817.5556906	794.4597502
ENSMUSG00000003154	2007.666751	1960.18387	1952.744601	1534.155128	2075.921175	1982.276881	2196.640385	199.5114585	171.9921639	199.6294186	201.1122431	180.102506	203.6170123	201.4658688	178.971702
ENSMUSG00000003161	1179.762936	1261.840959	1139.382555	1210.349686	1114.939729	1073.193475	1170.510252	64.93533318	67.06612682	72.18238865	70.82648561	68.74880605	69.92907492	62.05868279	44.74292549
ENSMUSG00000003166	885.8570817	941.7214454	967.0815608	876.3964955	908.6557542	966.305996	902.3757451	733.1105006	851.307126	800.7733741	661.9216001	719.4417309	718.8297555	779.7808402	699.5174449
ENSMUSG00000003184	962.8521364	900.0620567	890.2218036	942.8181247	883.4991718	843.2234446	925.5796929	467.7226172	409.968743	479.3361746	432.8285232	475.4318841	473.0496245	468.5880251	480.1679809
ENSMUSG00000003190	214.427088	201.7191455	193.4163122	234.3207472	249.5532968	272.077219	230.7503691	6.587642496	16.22567584	18.04559716	11.36721374	10.65122347	11.31205624	12.5916168	12.00419952
ENSMUSG00000003198	95.20893868	74.54837985	89.52894799	59.04144812	65.40711409	69.09897625	72.19005961	122.3419321	146.0310826	164.6660741	150.3969818	116.1951652	134.7163061	143.0047908	134.2287765
ENSMUSG00000003199	950.4335792	1052.447715	1016.913711	1017.542457	1083.745567	1066.715446	1035.15389	1268.591726	1387.836141	1360.186886	1492.602604	1530.871301	1210.390017	1296.037129	1359.748419
ENSMUSG00000003200	514.1282689	503.201564	537.1736879	523.9928521	571.5575508	575.4649116	556.8947456	14.11637678	9.735405507	15.78989752	11.36721374	21.30244695	11.31205624	22.48502999	9.82161779
ENSMUSG00000003206	14.90226866	18.63709496	11.82457804	15.68288466	17.10647599	10.79671504	19.33662311	984.3820073	816.6923508	1234.995556	1113.112546	1074.805278	976.9503115	987.5425174	1071.64763
ENSMUSG00000003208	130.8088027	185.2746499	147.8072255	168.8216407	165.0271802	166.2694116	159.8494177	1493.512663	1220.170823	1321.839992	1289.741559	1423.390773	1314.255261	1539.774854	1537.62883
ENSMUSG00000003226	1701.342339	1831.916805	1732.300682	1661.463251	1532.538996	1375.501496	1540.484308	1368.347456	1141.205868	1282.365248	1185.687833	1290.734626	1180.567324	1210.594015	1206.967697
ENSMUSG00000003227	15.73017248	16.44449555	2.533838151	10.1477489	12.07515952	8.637372032	20.62573132	1094.489746	1159.594967	1081.60798	946.1019436	974.1028013	1113.723355	1150.334135	1085.834411
ENSMUSG00000003228	1102.767881	902.2546561	1160.497873	953.8883962	1051.545142	818.391	1046.755864	901.5659302	887.0036128	861.6772645	872.6522549	879.210083	809.3262054	818.4550918	816.2855675
ENSMUSG00000003233	1746.877049	1883.442891	1778.754382	1514.782153	2183.591347	1846.238272	1893.699957	127.047391	102.7626137	104.8900335	109.3001321	88.11466691	101.8085061	101.6323356	114.5855409
ENSMUSG00000003234	1487.743155	1471.234202	1594.628809	1357.030784	1503.357361	1494.265361	1469.583356	69.6407921	38.94162203	48.49754237	45.46885496	45.50977302	51.41843744	33.27784439	50.19937982
ENSMUSG00000003235	1289.874143	1375.856128	1369.961827	1361.643397	1317.198651	1421.927371	1336.805211	44.2313139	68.14783855	41.73044344	54.21286553	66.81221997	48.3333312	55.76287439	73.116488
ENSMUSG00000003269	1043.158806	930.7584484	1101.374983	1057.21093	992.1756075	983.5807401	1089.296435	33.87930427	63.82099165	108.273583	35.85044334	59.06587562	51.41843744	56.66227559	39.28647116
ENSMUSG00000003273	70.37182424	100.8595727	114.8673295	142.9910072	105.6576458	101.4891214	118.5979551	1828.541339	1873.524704	1694.030434	1723.444483	1700.322584	1813.014104	1743.039525	1633.662426
ENSMUSG00000003279	99.34845776	82.22247777	60.81211561	42.43604084	83.51985337	57.22258971	130.1999289	1723.139059	1603.096773	1680.496236	1813.507792	1721.62503	1855.177223	1633.312579	1671.857606
ENSMUSG00000003282	77.82295858	52.62238577	55.74443931	75.6468554	37.23174186	48.58521768	68.32273499	5399.984663	5476.706453	5422.701947	6056.101721	6047.958347	5531.5955	5313.662288	6206.171153
ENSMUSG00000003283	51.33003651	57.00758459	62.50134105	79.33694591	65.40711409	31.31047361	68.32273499	1067.198084	1057.914065	1001.530643	1006.435617	1007.024765	1147.659524	990.240721	1143.672827
ENSMUSG00000003299	2138.475553	2038.021149	2082.81496	1814.602007	2182.585084	2254.3541	2078.04243	3119.719268	3000.668319	2785.789062	2886.397889	2936.832799	3002.836747	2914.959289	2834.082378
ENSMUSG00000003308	1758.467702	1860.420597	1931.629283	1826.594801	1858.568303	2069.730273	1880.808875	993.7929251	947.5794693	893.2570595	918.1211098	940.2125448	987.2339989	987.5425174	926.5059449
ENSMUSG00000003316	6595.909691	6476.938649	6216.349596	6485.334067	5989.279124	6433.762492	6333.388623	116.6953814	53.00387442	65.41528971	54.21286553	88.11466691	58.61701869	75.54970078	75.29906973
ENSMUSG00000003344	1223.641838	1215.796371	1274.52059	1157.765897	1281.979436	1404.652627	1216.918148	129.8706664	141.7042357	140.9812278	154.7689871	130.7195608	143.9716248	134.0107788	135.3200673
ENSMUSG00000003345	3368.740622	3179.269141	3313.415688	3447.467057	3362.931927	3642.811654	3534.734705	51.76004818	30.28792824	37.21904415	41.09684968	35.82684259	24.68084997	29.68023959	30.55614424
ENSMUSG00000003346	1096.144651	1062.314413	1102.219596	1086.731654	1134.058732	1225.427157	1048.044973	2132.513985	1929.773714	2182.389407	1996.257613	2080.861749	2096.843879	1965.191622	2074.543936
ENSMUSG00000003348	110.9391112	89.8965757	78.54898267	93.17478531	108.6764357	60.46160422	72.19005961	820.6320367	729.0737013	694.7554907	682.9072255	701.0441631	664.3262118	644.8706602	661.3222646
ENSMUSG00000003352	120.8739569	107.437371	95.44123701	108.85767	138.8643345	103.6484644	140.5127946	313.3835645	287.7353183	271.8118073	249.2043012	258.5342425	314.6808372	264.4239527	280.4617525
ENSMUSG00000003355	33.9440564	36.17789022	51.52137573	43.35856346	41.25679504	33.46981662	52.8534365	12.23419321	17.30738757	16.91774734	26.23203171	8.714637387	11.31205624	11.6922156	15.27807212
ENSMUSG00000003360	2246.103049	2398.703752	2516.945896	2314.609271	2372.768846	2420.623512	2506.026355	4857.915795	3854.138869	4091.839157	3953.167179	4189.803997	4537.16292	4123.754501	4111.983982
ENSMUSG00000003363	734.3506836	851.8248697	784.645214	761.0811672	796.9605286	819.4706715	786.3560065	1037.083147	893.4938832	1007.169892	1042.28606	1007.024765	904.964499	953.3652718	996.3485603
ENSMUSG00000003378	236.780491	222.5488398	261.8299422	245.3910187	276.7224058	299.0690066	306.8077533	1292.119021	1273.174698	1278.981699	1134.972572	1303.322436	1314.255261	1264.558087	1189.507044
ENSMUSG00000003379	43.87890218	14.25189615	22.80454336	23.06306567	11.06889623	21.59343008	51.56432829	14.11637678	5.408558615	10.1506484	14.86481797	9.68293043	16.45389998	8.994011998	6.547745194
ENSMUSG00000003380	3992.980098	3931.330737	4634.389977	4437.333835	4394.351803	4992.401034	4471.916371	108.2255553	171.9921639	122.9356307	118.9185437	122.9732165	109.0070874	188.874252	135.3200673
ENSMUSG00000003382	1034.879768	1066.699612	1026.204451	1012.007322	1017.33219	933.9158509	1115.078599	2008.28987	1789.15119	1989.527087	1935.049539	1855.24947	2147.233948	1565.857489	1995.970993
ENSMUSG00000003402	1412.403908	1428.478514	1527.904405	1622.717301	1488.263411	1554.726966	1554.664498	821.5731285	806.9569453	746.6365826	766.849727	777.5393135	835.0354241	784.2778462	724.6171348
ENSMUSG00000003411	8.279038146	12.05929674	3.378450867	12.91531678	11.06889623	6.478029024	27.07127235	707.7010224	580.8791952	683.4769925	632.1919642	588.7221701	704.432593	607.0958099	608.940303
ENSMUSG00000003418	168.0644744	165.5412552	146.9626127	195.5747969	137.8580712	147.914996	167.584067	5267.290722	4211.103737	4766.29335	4622.083987	4238.218649	4664.680645	4159.730549	4507.031275
ENSMUSG00000003420	1823.0442	1988.687662	2085.348798	1821.059665	2016.55164	2172.299066	2000.695938	2603.059878	2492.26381	2307.580737	2399.3565	2431.383831	2370.389966	2396.904197	2514.334154
ENSMUSG00000003421	857.708352	769.6023919	825.1866244	861.6361335	864.3801692	916.6411069	871.4371482	1534.920702	1198.536589	1439.136374	1270.504736	1352.705381	1412.978661	1340.107788	1337.922601
ENSMUSG00000003423	662.3230517	653.3946234	704.4070059	718.6451263	665.1400371	784.9211834	649.7105365	1153.778529	1070.894606	1105.292826	1044.909263	1023.485746	1064.361655	1063.092218	1058.55214
ENSMUSG00000003429	4779.488722	4736.01472	5234.065006	5068.339312	4841.132706	5073.376397	4643.367763	270.0933423	250.9571197	252.6383603	251.8275044	276.9318103	252.9787122	253.6311383	234.6275361
ENSMUSG00000003435	2710.557089	2931.505407	2896.177006	2667.012914	2810.493379	3019.841197	2961.081552	124.2241156	135.2139654	111.6571324	100.5561216	127.8146817	109.0070874	109.7269464	103.6726322
ENSMUSG00000003437	1512.580269	1477.812	1577.736555	1480.648816	1542.601629	1553.647294	1548.218957	1371.170731	1361.875059	1312.817194	1334.336013	1311.06878	1430.46093	1394.971261	1449.23427
ENSMUSG00000003438	1349.483218	1281.574354	1397.834046	1420.684845	1423.86256	1482.388975	1322.625021	3655.200494	3287.321926	3510.996498	3785.282176	3394.835409	3742.233877	2852.900606	3414.649118
ENSMUSG00000003444	332.8173335	321.2158132	293.9252255	351.4811208	356.2172059	362.7696253	340.3245667	615.4740275	706.3577551	685.7326922	625.1967557	617.7709614	593.3687681	752.7988042	682.056791
ENSMUSG00000003452	158.9575324	150.1930594	148.6518382	156.8288466	144.9019143	130.640252	134.0672536	670.9984428	654.4355924	578.586959	619.9503494	617.7709614	623.1914618	679.0479058	652.5919376
ENSMUSG00000003458	1544.868518	1477.812	1418.949364	1564.598375	1573.795791	1579.55941	1597.205069	285.1508109	217.4240563	166.9217738	165.2617998	205.2781251	207.7304873	103.431138	347.0304953
ENSMUSG00000003464	3761.994934	4053.020004	3800.757226	3679.020236	4008.952962	3779.929935	3780.954372	30.11493713	45.43189236	34.9633445	21.86002642	23.23903303	23.65248122	44.97005999	18.55194472
ENSMUSG00000003469	842.8060833	848.5359706	744.1038036	949.2757831	881.4866452	837.8250871	745.1045438	687.938095	579.7974835	657.5364466	661.0471991	603.2465658	639.6453618	590.9065883	629.6748295
ENSMUSG00000003476	979.4102127	928.565849	815.0512718	930.8253305	884.5054351	1021.369243	988.745995	3641.084117	3434.43472	3495.2066	3256.269536	3772.469696	3356.595596	3415.925757	3063.25346
ENSMUSG00000003477	129.9808989	203.9117449	170.6117688	264.7639939	251.5658234	227.8106873	172.7404998	359.4970619	500.8325277	338.3549468	241.3346917	284.6781546	297.1985684	429.9137735	369.9476034
ENSMUSG00000003484	31.46034496	30.6963917	14.35841619	35.97838245	16.1002127	26.9917876	38.67324622	291.7384534	309.3695528	295.4966535	282.4315414	280.8049825	283.8297747	321.0862283	326.2959688
ENSMUSG00000003500	713.6530882	607.3500358	723.8330983	736.1730562	708.4093587	875.6135897	707.7204058	188.218357	175.2372991	178.200272	174.0058103	197.5317808	210.8155935	166.389222	209.5278462
ENSMUSG00000003518	4128.756324	3908.308443	3995.862763	3887.51035	4220.268254	3829.594825	4104.520532	559.0085204	590.6146007	497.3817718	498.4086025	467.6855398	520.3545869	572.0191631	539.0976876
ENSMUSG00000003526	413.1240035	483.4681693	441.7324509	402.2198653	458.8560619	541.995095	440.8750069	649.3533318	744.2176654	694.7554907	604.2111304	633.2636501	700.319118	724.917367	718.0693896
ENSMUSG00000003527	314.6034496	343.1418072	337.000474	321.9603968	335.0856768	360.6102823	360.9502981	840.3949642	618.7391055	810.9240225	572.7326923	544.1806902	802.1276241	530.6467079	511.815416
ENSMUSG00000003528	192.9015888	161.1560564	157.9425781	222.3279531	202.258922	225.6513443	268.1345071	1421.048596	371.027121	371.0625916	323.5283911	1213.271183	943.0141427	97.13532958	343.7566227
ENSMUSG00000003531	610.9930152	711.4985076	692.5824278	624.5478184	652.0586143	726.6189222	640.6867791	972.1478141	789.6495578	878.5950118	889.2658749	827.8905518	1041.737543	914.6910202	914.5017454
ENSMUSG00000003534	768.29474	716.9800062	778.7329249	888.3892897	840.2298502	896.1273483	1006.79351	960.8547127	531.120456	667.687095	578.8534997	820.1442074	672.5531618	616.0898219	591.4796492
ENSMUSG00000003541	533.9979604	678.6095165	965.3923354	831.1928868	601.7454496	470.7367757	585.2551261	1054.963891	1103.345957	1097.397877	912.0003024	918.9100978	982.0921552	1105.364075	1108.751519
ENSMUSG00000003545	1103.595785	829.8988756	1008.467584	460.3387908	443.7621125	265.59919	979.7222376	250.3304149	216.3423446	234.5927631	264.9435203	251.7561912	262.234031	249.1341323	243.357863
ENSMUSG00000003546	1048.954133	949.3955433	962.0138845	904.994697	1045.507562	1154.168838	1013.239051	583.4769068	496.5056808	527.833717	567.486286	567.4197232	555.3191244	521.6526959	576.201577
ENSMUSG00000003549	644.1091678	579.9425432	688.3593642	533.2180783	610.8018192	541.995095	565.918503	273.8577095	335.3306341	325.9485987	305.1659689	323.4098764	322.9077872	319.2874259	340.4827501
ENSMUSG00000003559	1298.981085	1367.08573	1456.112324	1265.701044	1376.568186	1432.724086	1408.995271	14.11637678	7.571982061	14.66204769	13.99041691	9.68293043	11.31205624	9.893413198	10.91290866
ENSMUSG00000003573	299.7011809	281.7490238	280.411422	362.5513924	276.7224058	315.2640792	302.9404287	303.9726466	276.9182011	309.0308514	265.8179213	294.3610851	308.5106247	257.2287431	337.2088775
ENSMUSG00000003575	636.6580335	633.6612287	618.2565087	609.7874564	720.4845182	598.1380132	747.6827603	2315.085792	2663.174262	2726.013021	2175.50983	2339.395992	1896.311973	2463.459886	2140.021387
ENSMUSG00000003581	375.8683318	380.4159972	337.000474	410.522569	408.5428972	348.7338958	395.7562197	784.8705488	636.0464931	738.7416338	883.1450675	785.2856579	867.9432241	579.2143727	764.9948968
ENSMUSG00000003585	21.52549918	27.40749259	21.95993064	20.29549779	20.12526587	15.11540106	29.64948877	168.4554295	217.4240563	224.4421147	226.4698738	235.2952094	206.7021185	260.8263479	201.8888101
ENSMUSG00000003604	377.5241395	404.5345906	418.9279076	370.854096	409.5491605	390.8410844	388.0215704	2121.220884	2527.960297	2330.137734	2494.666216	2610.518044	2179.113379	2372.620365	2529.612226
ENSMUSG00000003617	2547.460038	2676.067577	2962.056798	3365.362543	2414.025641	1999.551625	3020.38053	788.634916	832.9180267	727.4631356	719.6320699	719.4417309	791.8439366	708.7281454	746.4429521
ENSMUSG00000003623	861.847871	862.7878667	857.2819076	777.6865745	829.160954	800.0365844	806.9817378	23.52729463	9.735405507	60.90389042	6.995208456	18.39756782	17.48226873	3.597604799	1.091290866
ENSMUSG00000003644	233.4688757	226.9340386	211.1531792	234.3207472	218.3591347	227.8106873	246.2196676	243.7427724	235.8131556	234.5927631	224.7210716	248.8513121	247.8368685	277.9149707	233.5362452
ENSMUSG00000003660	3111.262535	2853.668129	2989.084405	3008.346286	2710.873313	2746.684306	2803.810351	1283.649195	1211.51713	1162.813167	1195.306245	1170.666289	1151.772999	1178.215572	1109.84281
ENSMUSG00000003662	907.3825808	908.8324543	869.1064856	887.466767	881.4866452	1005.17417	848.2332004	1886.889029	2010.902093	2024.490432	2110.804152	2092.481266	1991.950267	1989.475454	1957.775813
ENSMUSG00000003680	287.2826237	279.5564244	307.4390289	306.2775121	267.6660361	340.0965237	292.6275631	851.6880656	1143.369291	1249.657603	1121.856556	1214.239476	977.9786802	1147.635931	1120.755719
ENSMUSG00000003721	1417.371331	1455.886006	1383.47563	1415.14971	1429.90014	1399.254269	1249.145853	112.9310142	80.0466675	112.7849823	105.8025279	120.0683373	116.2056686	79.14730558	102.5813414
ENSMUSG00000003731	2775.133587	2763.771553	2767.795873	2564.612903	2791.374377	2668.947958	2569.192657	245.6249559	188.2178398	191.7344698	194.9914357	214.9610555	206.7021185	188.874252	178.971702
ENSMUSG00000003746	1218.674415	1374.759828	1320.129676	1121.787514	1245.753958	1115.300664	1180.823118	728.4050417	748.5445123	708.2896886	774.7193365	739.7758849	731.1701805	748.3017982	760.6297333
ENSMUSG00000003752	115.0786302	124.9781662	148.6518382	100.5549663	138.8643345	106.8874789	125.0434961	23.52729463	34.61477513	42.85829326	53.33846448	56.16099649	47.30496245	56.66227559	45.83421636
ENSMUSG00000003762	222.7061261	223.6451395	228.0454336	255.5387676	259.6159298	240.7667454	223.0157199	545.8332354	509.4862215	532.3451163	519.3942278	505.4489684	527.5531682	561.2263487	493.2634713
ENSMUSG00000003778	882.5454664	852.9211694	842.9234914	860.7136109	829.160954	856.1795026	853.3896333	1197.068751	1434.349745	1153.790369	1064.146086	1077.710157	985.1772614	1484.01198	1262.623532
ENSMUSG00000003779	69.54392043	77.83727896	68.41363007	133.7657809	67.41964067	82.0550343	79.92470886	4926.615495	4689.220319	4651.252669	4665.80404	4791.113977	4514.538808	4429.550909	4568.143563
ENSMUSG00000003808	654.8719174	623.7945314	601.3642544	633.7730447	635.9584016	682.3523905	680.6491335	137.3994006	179.564146	144.3647773	139.9041691	157.831766	151.1702061	182.5784436	149.5068486
ENSMUSG00000003809	1581.296286	1676.242247	1603.074937	1619.949733	1520.463837	1812.768455	1601.072394	1542.449436	1453.820556	1497.784564	1473.365781	1398.215154	1618.652411	1533.479046	1512.52914
ENSMUSG00000003810	5505.560367	5571.395094	5952.830428	5239.928521	5768.907462	5703.904555	5454.216825	7651.076213	5246.301856	8933.698445	6565.003136	6963.963565	7144.077699	8170.160499	6761.638203
ENSMUSG00000003812	158.1296286	177.600552	219.5993064	222.3279531	186.1587093	193.2611992	161.1385259	14.11637678	19.47081101	24.8126961	20.11122431	13.5561026	4.113474996	22.48502999	24.00839904
ENSMUSG00000003813	1738.598011	1796.835214	1935.852347	1744.490287	1846.493144	2029.782427	1813.775248	1095.430838	1184.474337	1175.219515	1211.045464	1262.654128	1221.702074	1272.652698	1257.167077
ENSMUSG00000003814	8096.899307	7028.3774	8218.081735	8588.685656	7265.22098	7604.126402	8114.936165	591.0056411	521.3850505	683.4769925	620.8247505	599.3733936	691.0637993	533.3449115	540.1889785
ENSMUSG00000003824	23.18130681	27.40749259	24.49376879	28.59820143	20.12526587	24.83244459	24.49305594	1387.169291	1245.050193	1154.918218	1081.634107	1151.300428	1158.97158	1071.186829	940.6927262
ENSMUSG00000003847	1585.435805	1550.167781	1489.896833	1423.452413	1238.710114	1362.545438	1330.35967	11.29310142	17.30738757	4.511399291	7.869609513	17.42927477	9.25531874	13.491018	9.82161779
ENSMUSG00000003848	630.0348029	645.7205254	745.793029	609.7874564	751.6786803	665.0776464	658.734294	3438.749383	3664.839317	2839.925853	2724.633694	2734.459553	2780.709097	3481.582044	3369.906193
ENSMUSG00000003849	1351.966929	1540.301084	1378.407954	1338.580332	1157.202788	1239.462887	1448.957625	544.8921436	493.2605457	552.6464131	507.152613	508.3538476	519.3262182	527.9485043	518.3631612
ENSMUSG00000003863	11.5906534	7.674097925	10.1353526	10.1477489	20.12526587	15.11540106	10.31286566	8.469826067	16.22567584	14.66204769	8.74401057	11.61951652	11.31205624	16.1892216	7.639036059
ENSMUSG00000003865	4308.411451	4427.954503	4299.078729	3930.868913	4781.763171	4317.606344	4576.334136	519.4826654	443.5018064	569.5641604	459.0605549	535.4660528	517.2694807	524.3508995	479.07669
ENSMUSG00000003868	554.6955558	596.3870388	602.2088671	612.5550242	638.9771915	728.7782652	652.2887529	10.35200964	19.47081101	14.66204769	13.99041691	12.58780956	22.62411248	24.28383239	12.00419952
ENSMUSG00000003872	20.69759537	8.770397629	12.66919075	12.91531678	17.10647599	20.51375858	21.91483952	836.630597	797.2215398	862.8051143	940.8555373	836.6051892	853.5460616	786.9760498	782.4555506
ENSMUSG00000003873	510.8166536	449.4828785	500.8553411	569.1964608	583.6327103	549.5527955	546.5818799	89.40371959	137.3773888	139.853378	153.020185	103.6073556	130.6028311	129.5137728	142.9591034
ENSMUSG00000003882	24.00921062	25.21489318	25.33838151	17.52792991	20.12526587	18.35441557	15.46929849	4361.019332	3582.629226	2848.948652	4306.425206	3296.069518	4360.283495	2843.007193	4175.278852
ENSMUSG00000003923	1075.447055	1017.366125	1043.941318	1040.605523	1171.290474	1014.891214	1022.262808	969.3245387	730.155413	1031.982588	922.4931151	817.2393283	1071.560236	661.959283	749.7168247
ENSMUSG00000003929	155.6459172	135.9411632	141.8949364	150.3711882	146.9144409	142.5166385	137.9345782	755.6967035	557.0815373	455.6513283	574.4814944	482.2099354	542.9786994	410.1269471	519.454452
ENSMUSG00000003934	3255.317799	3516.929449	3613.253203	3218.681445	2812.505906	3475.462571	3392.932802	2204.036961	2028.209481	1978.248589	1984.890399	1895.917778	2082.446717	1846.470663	1880.294161
ENSMUSG00000003948	1005.903135	928.565849	740.7253527	753.7009862	793.9417387	847.5421306	781.1995737	8012.455459	6971.632054	7059.21204	7061.662936	6669.60248	7447.446479	6792.277861	6644.870081
ENSMUSG00000003949	554.6955558	770.6986916	631.7703122	1033.225342	566.5262343	764.4074248	550.4492045	486.5444529	502.9959512	457.907028	453.8141486	448.3196789	465.8510432	534.2443127	513.9979977
ENSMUSG00000003955	2054.029364	1927.294879	2085.348798	2107.04168	1994.413848	2067.57093	1833.111871	103.5200964	118.9882895	81.20518723	92.68651204	109.4171139	81.24113116	99.83353318	96.03359617
ENSMUSG00000003970	7395.664776	7148.970367	7553.371527	8039.784693	7418.173001	7679.703408	7052.711002	731.2283171	604.6768531	610.166754	619.0759483	621.6441336	645.8155743	608.8946123	630.7661203
ENSMUSG00000003992	559.6629787	571.1721456	586.1612255	494.472128	533.3195456	471.8164472	479.5482531	788.634916	833.9997384	736.4859342	646.1823811	721.378317	628.3333056	756.396409	794.4597502
ENSMUSG00000004018	125.8413798	133.7485638	105.5765896	119.0054189	106.6639091	117.6841939	105.706873	3721.076919	3199.703277	4359.139565	3267.63675	3597.208655	3415.212615	3625.486236	3158.195765
ENSMUSG00000004032	749.2529523	730.1356026	741.5699654	657.758633	692.309146	775.2041398	581.3878015	758.5199788	666.3344213	766.9378794	714.3856635	702.9807492	748.6524492	639.4742531	746.4429521
ENSMUSG00000004035	851.9130253	794.8172851	807.4497573	785.9892781	765.7663665	852.9404881	768.3084916	8419.948202	8049.016931	8534.439608	8604.106401	8332.161635	9050.673359	8047.841936	8658.301728
ENSMUSG00000004040	3540.116711	3177.076541	4127.622347	4518.515826	3599.403801	3226.058454	3529.578272	1167.894905	1097.937399	1147.02327	1092.12692	1166.793117	1229.929024	1276.250303	1086.925702
ENSMUSG00000004043	775.7458743	730.1356026	633.4595376	793.3694591	705.3905688	776.2838113	698.6966484	4482.420173	4599.438246	4094.094856	4066.839316	4172.374722	4256.418252	4600.437137	4861.700806
ENSMUSG00000004044	8502.572176	8681.597353	8762.856937	9628.368657	9250.578458	10457.69819	9444.006727	3615.674639	3317.609854	3374.526669	3376.062481	3287.354881	3506.737434	3220.755696	3301.154868
ENSMUSG00000004054	1361.901775	1292.537351	1314.217387	1242.637978	1539.582839	1524.496164	1408.995271	1130.251234	980.030821	1059.050983	1062.397284	1110.63212	1046.879386	985.743715	1027.995995
ENSMUSG00000004056	4461.573657	4507.984381	4633.545365	4526.81853	4744.53143	4727.881516	4540.239106	1628.088788	1514.396412	1431.241425	1505.71862	1558.951799	1652.588579	1599.135333	1618.384354
ENSMUSG00000004069	4029.407866	4245.968752	4103.973191	3872.749988	4355.107535	4178.32872	3796.423671	4552.060965	5212.768793	5176.830686	5311.11202	5590.92403	4751.06362	4988.079054	5171.627412
ENSMUSG00000004070	1119.325957	1344.063437	1212.863861	1165.146078	1353.42413	1337.712993	1156.330062	979.6765484	922.7000997	939.4989023	866.5314475	835.6368961	929.645349	958.761679	989.8008151
ENSMUSG00000004071	1989.452867	2035.82855	2000.887526	1952.980401	1969.257266	2094.562718	1933.662311	774.5185392	803.7118102	1116.571324	1296.736767	1290.734626	1262.836824	1256.463476	1376.117782
ENSMUSG00000004085	6786.327569	6723.606082	6536.457816	6795.30167	6468.260452	6112.020384	6695.628029	580.6536314	616.5756821	638.3629996	570.9838902	620.6758406	654.0425243	720.420361	636.2225747
ENSMUSG00000004096	1067.995921	1118.225698	1152.896359	1096.879403	1080.726777	1136.894094	1029.997458	258.8002409	181.7275695	281.9624557	197.6146389	220.7708138	220.0709123	173.5844316	171.3326659
ENSMUSG00000004098	1520.859307	1389.011724	1293.10207	708.4973774	1630.146536	1525.575835	1669.395129	2182.39185	2209.93705	1601.546748	1838.865423	1790.373837	1853.120486	1752.033537	1715.509241
ENSMUSG00000004099	759.187798	744.3874988	664.7102082	861.6361335	738.5972575	837.8250871	801.825305	72.46406746	51.9221627	57.52034095	57.71046976	75.52685735	52.44680619	53.06467079	63.29487021
ENSMUSG00000004100	225.1898376	234.6081366	201.0178266	247.236064	248.5470335	245.0854314	274.5800482	273.8577095	255.2839666	292.1131041	307.7891721	309.8537738	243.7233935	283.3113779	341.5740409
ENSMUSG00000004105	1991.108674	2005.132158	1764.395966	2688.230935	2175.541241	2022.224727	2286.87796	202.3347338	176.3190108	237.9763126	229.0930769	244.9781399	224.1843873	203.2646712	257.5446443
ENSMUSG00000004127	90.2415158	67.97058162	73.48130637	77.49190066	61.38206091	66.93963325	58.00986933	42276.66627	37626.26057	39515.34639	38954.56709	37488.43345	40533.15424	37053.53063	40246.80712
ENSMUSG00000004151	324.5382953	339.8529081	297.3036763	317.3477836	286.7850387	281.7942625	324.8552683	885.5673698	903.2292887	789.4948758	915.4979067	839.5100683	795.9574116	827.4491038	834.8375122
ENSMUSG00000004187	260.7897016	243.3785342	264.3637804	232.475702	268.6722994	309.8657216	262.9780743	150.5746856	149.2762178	153.3875759	167.8850029	161.7049382	130.6028311	160.9928148	134.2287765
ENSMUSG00000004207	40937.35992	40218.85093	41678.25913	39310.53418	41286.98294	41932.28187	40163.45531	451.7240569	285.5718949	454.5234785	419.7125073	367.9513563	434.9999808	403.8311387	424.5121467
ENSMUSG00000004221	1006.731039	992.1512318	1025.359838	985.2541655	894.568068	882.0916187	951.361857	6367.427018	4956.403115	5991.138258	6188.13628	6162.216926	6631.950062	5143.675462	5719.455427
ENSMUSG00000004233	192.9015888	184.1783502	189.1932486	178.046867	190.1837625	158.7117111	162.4276341	151.5157774	186.0544163	260.533309	246.5810981	206.2464182	164.5389998	160.0934136	156.0545938
ENSMUSG00000004263	427.1983684	433.0383829	409.6371677	387.4595033	434.7057429	422.151558	439.5858987	76.2284346	48.67702753	58.64819078	36.72484439	37.76342868	45.24822495	45.86946119	37.10388943
ENSMUSG00000004264	5970.014407	5814.773628	6312.635446	6001.93221	6580.96194	6566.562087	5648.872165	1023.907862	936.7623521	950.7774005	992.4451997	985.7223178	1025.283643	1013.625152	901.406255
ENSMUSG00000004266	149.8505905	186.3709496	149.4964509	202.9549779	177.1023397	161.9507256	198.5226639	1343.879069	946.4977576	1302.666545	1413.032108	1397.246861	1433.546036	963.258685	1327.009693
ENSMUSG00000004267	47.19051743	64.68168251	60.81211561	67.34415176	49.30690139	56.14291821	70.9009514	1095.430838	888.0853245	914.6862062	928.6139225	899.5442369	984.1488927	880.5137746	919.9581997
ENSMUSG00000004268	1195.493108	1041.484718	1073.502763	1026.767684	1153.177735	1216.789785	1005.504402	48.93677283	54.08558615	56.39249113	61.20807399	83.2732017	63.75886243	49.46706599	56.74712501
ENSMUSG00000004270	1117.67015	1002.017929	1047.319769	904.994697	1045.507562	1072.113803	908.8212862	820.6320367	946.4977576	840.2481179	984.5755902	1015.739402	920.3900303	954.264673	1069.465048
ENSMUSG00000004285	1026.60073	1072.18111	1159.65326	1131.935263	1032.426139	1152.009495	1063.514271	37.64367141	34.61477513	14.66204769	27.98083382	28.08049825	35.99290621	32.37844319	21.82581731
ENSMUSG00000004317	52.15794032	61.3927834	63.34595376	93.17478531	47.2943748	57.22258971	65.74451857	1272.356094	1055.750642	1012.809141	1270.504736	1428.232238	1047.907755	1203.398805	1315.005493
ENSMUSG00000004319	1254.274279	1317.752244	1259.317561	1159.610942	1091.795674	1112.061649	1130.547898	356.6737866	406.7236078	349.633445	392.6060746	413.4611294	321.8794184	453.2982047	349.213077
ENSMUSG00000004328	27.32082588	24.11859348	17.73686705	21.21802042	18.11273929	29.15113061	27.07127235	7.528734281	10.81711723	20.30129681	13.99041691	11.61951652	11.31205624	5.396407199	19.64323558
ENSMUSG00000004347	1361.073871	1374.759828	1234.823792	1305.369517	1092.801937	1311.800877	990.0351032	2656.70211	2874.108048	2700.072475	2798.083382	2703.474176	2539.042441	2995.905397	2968.311154
ENSMUSG00000004356	548.9002291	503.201564	456.9354798	596.8721396	506.1504367	520.4016649	460.21163	1356.113262	1322.933437	1357.931186	1296.736767	1309.132194	1294.716255	1346.403596	1429.591034
ENSMUSG00000004360	8.279038146	12.05929674	9.290739885	8.302703642	13.08142282	18.35441557	29.64948877	412.1982019	404.5601844	450.0120792	424.0845126	461.8757815	420.6028183	348.9676655	383.0430938
ENSMUSG00000004364	3706.525378	3708.781897	3650.416162	3335.841819	3394.126089	3336.184947	3236.950709	2226.623164	2307.291105	2087.650022	1946.416753	1901.727536	2068.049554	2144.17246	2086.548135
ENSMUSG00000004383	1749.36076	1890.020689	1817.606567	1679.913704	1893.787519	1681.048532	1936.240527	29.17384534	33.53306341	31.57979503	26.23203171	30.98537738	32.90779996	31.47904199	22.91710818
ENSMUSG00000004393	447.8959637	428.6531841	531.2613989	464.9514039	444.7683758	442.6653166	489.8611188	837.5716888	747.4628006	739.8694837	730.1248826	769.7929692	779.5035117	778.881439	735.5300434
ENSMUSG00000004394	2348.763122	2501.755924	2740.768266	2585.830923	2592.134244	2575.016537	2433.836295	1732.549976	1496.007313	1531.620059	1479.486588	1455.344444	1606.311986	1573.052698	1596.558536
ENSMUSG00000004415	14.90226866	10.96299704	8.446127169	11.99279415	9.056369643	11.87638654	10.31286566	1219.654954	982.1942444	1214.694259	1044.034862	1128.061395	1052.02123	1248.368865	1072.738921
ENSMUSG00000004446	28.1487297	25.21489318	29.56144509	27.67567881	21.13152917	41.02751715	36.09502981	243.7427724	206.6069391	201.8851183	191.4938315	222.7073999	210.8155935	227.5485035	236.8101178
ENSMUSG00000004451	888.3407931	868.2693653	848.8357804	927.13524	971.0440784	825.9487005	804.4035214	38.58476319	29.20621652	34.9633445	34.97604228	37.76342868	41.13474996	31.47904199	28.37356251
ENSMUSG00000004455	1969.583175	1792.450015	1931.629283	1833.05246	1866.61841	1752.306851	1808.618815	70.58188389	87.61864956	124.0634805	126.7881533	91.98783908	120.3191436	117.8215572	99.30746877
ENSMUSG00000004460	1267.52074	1155.499888	1303.237422	1309.059608	1214.559795	1267.534346	1242.700312	889.331737	760.4433412	883.1064111	833.3042073	873.4003248	952.2694615	839.1413194	805.3726588
ENSMUSG00000004462	236.780491	269.6897271	228.0454336	256.4612903	235.4656107	248.3244459	243.6414512	861.0989834	795.0581164	835.7367186	822.8113946	856.9393431	928.6169803	949.767667	885.036892
ENSMUSG00000004473	50.50213269	44.94828785	35.47373411	51.6612671	47.2943748	41.02751715	68.32273499	2775.279674	2637.213181	2710.223124	2644.188796	2609.549751	2601.772935	2499.435934	2675.845202
ENSMUSG00000004500	142.3994561	123.8818665	103.8873642	130.0756904	116.7265421	127.4012375	128.9108207	36208.50643	30929.38329	32176.42759	32447.27442	31748.39229	33469.2893	30704.65756	34859.10412
ENSMUSG00000004508	987.6892509	1048.062517	957.7908209	931.7478531	1061.607775	887.4899763	1250.434961	305.8548302	326.6769403	300.0080528	281.5571403	276.9318103	315.7092059	303.9976055	354.6695313
ENSMUSG00000004530	981.0660204	929.6621487	853.058844	970.4938035	1090.78941	949.031252	1019.684592	846.0415149	868.6145135	980.1014959	1051.03007	949.8954752	945.0708802	938.0754514	977.7966156
ENSMUSG00000004535	3088.909132	3321.788102	3333.686393	3000.966105	3097.278418	2854.651456	2964.948877	368.9079798	345.0660396	408.2816358	393.4804756	381.5074589	364.0425371	413.7245519	455.068291
ENSMUSG00000004558	37188.61145	38375.97113	38083.5874	34653.63996	37908.95706	39350.7873	37483.39935	806.5156599	761.525053	773.7049783	777.3425397	692.3295257	779.5035117	736.6095826	734.4387526
ENSMUSG00000004561	389.1147929	360.6826025	375.852659	363.473915	385.3988415	388.6817414	344.1918914	717.1119403	707.4394668	729.7188352	689.0280329	730.0929544	659.184368	695.2371274	682.056791
ENSMUSG00000004562	1019.149596	1134.670193	972.9938498	928.9802853	1182.35937	1169.284239	1348.407185	738.7570514	902.1475769	848.1430666	941.7299384	995.4052482	814.4680491	909.294613	879.5804377
ENSMUSG00000004565	460.3145209	412.2086886	422.3063584	464.9514039	443.7621125	479.3741478	466.6571711	80.93389352	154.6847764	102.6343339	128.5369554	118.1317512	96.6666624	116.0227548	121.1332861
ENSMUSG00000004567	852.7409291	797.0098845	905.4248325	922.5226269	887.524225	883.1712902	925.5796929	4180.32971	3932.022113	3655.361275	3762.547748	3626.257446	4353.084914	3468.990428	3734.397342
ENSMUSG00000004568	798.0992773	790.4320863	779.5775377	711.2649453	887.524225	774.1244683	846.9440922	75.28734281	94.1089199	95.86723492	93.5609131	80.36832257	93.58155615	94.43712598	99.30746877
ENSMUSG00000004591	1193.837301	1213.603772	1193.437769	1238.025365	1064.626565	1036.484644	1100.898409	431.9611294	364.5368506	355.2726941	325.2771932	370.8562355	422.6595558	414.6239531	409.2340746
ENSMUSG00000004609	145.7110714	165.5412552	124.1580694	140.2234393	139.8705978	100.4094499	159.8494177	44.2313139	36.77819858	38.34689397	49.84086025	48.41465215	33.93616871	51.26586839	55.65583415
ENSMUSG00000004610	3935.026831	3686.855903	4253.469642	3772.195021	3675.879812	4226.913938	3499.928783	125.1652074	123.3151364	124.0634805	136.4065649	155.8951799	135.7446749	110.6263476	104.7639231
ENSMUSG00000004626	80.30667002	83.31877748	85.3058844	125.4630773	82.51359008	64.78029024	97.97222376	284.2097191	275.8364894	263.9168585	251.8275044	279.8366894	265.3191372	245.5365275	273.9140073
ENSMUSG00000004631	351.8591212	404.5345906	358.1157919	410.522569	361.2485224	375.7256834	411.2255181	5593.849571	5569.733661	5475.710889	4473.435807	5610.289891	4187.517545	3451.002404	4586.695508
ENSMUSG00000004633	46.36261362	64.68168251	49.83215029	59.96397075	63.3945875	51.82423219	63.16630216	144.9281349	115.7431544	120.679931	121.5417469	140.4024912	140.8865186	120.5197608	125.4984495
ENSMUSG00000004637	170.5481858	154.5782582	153.7195145	128.2306451	206.2839752	196.5002137	158.5603095	1715.610324	1356.466501	1073.713031	1109.614941	1458.249323	1287.517674	1489.408387	1250.619332
ENSMUSG00000004642	289.7663351	322.3121129	310.8174798	303.5099442	296.8476716	270.9975475	353.2156488	1815.366054	1705.859387	1697.413983	1622.888362	1679.98843	1690.638223	1618.022758	1595.467246
ENSMUSG00000004655	8904.93343	8500.707902	11806.84117	10033.35609	9323.029416	8683.797906	8612.531933	1090.725379	1063.322624	1228.228457	1239.900699	1316.878538	1214.503492	1053.198805	1078.195375
ENSMUSG00000004661	178.827224	152.3856588	154.5641272	142.0684845	161.002127	147.914996	161.1385259	547.715419	493.2605457	506.4045704	631.3175631	537.4026389	531.6666432	611.5928159	563.1060867
ENSMUSG00000004665	1696.374916	1471.234202	1390.232532	1571.978556	1699.578703	1425.166385	1517.28036	19.76292749	33.53306341	22.55699645	22.73442748	22.27073999	15.42553123	32.37844319	16.36936298
ENSMUSG00000004667	1683.956359	1726.672033	1838.721885	1822.904711	1830.392931	2075.128631	1800.884166	141.1637678	353.7197334	349.633445	236.9626864	255.6293634	235.4964435	262.6251503	221.5320457
ENSMUSG00000004677	1319.678681	1308.981846	1306.615873	1457.58575	1447.006616	1424.086714	1534.038767	3060.430485	2895.742282	2818.496707	3120.737372	3136.301166	3023.404122	3101.135337	3020.693116
ENSMUSG00000004698	793.9597582	747.6763979	800.6928556	704.8072869	715.4532018	658.5996174	694.8293238	220.2154777	234.7314439	234.5927631	255.3251086	206.2464182	287.9432497	223.9508987	248.8143174
ENSMUSG00000004707	24.83711444	18.63709496	30.40605781	22.14054304	31.1941621	16.19507256	20.62573132	1643.146257	1550.092899	1637.637942	1663.11081	1570.571316	1697.836804	1486.710183	1569.276265
ENSMUSG00000004730	254.1664711	283.9416232	313.351318	285.9820143	351.1858895	163.0303971	304.2295369	563.7139793	459.7274823	584.2262081	500.1574046	540.307518	556.3474932	515.3568875	550.0105963
ENSMUSG00000004748	3711.492801	3742.767188	3379.29548	3725.146367	4010.965488	4224.754595	3748.726667	15880.92387	14689.6452	14601.1438	15501.38194	14524.39564	15631.20498	14421.89824	15070.72685
ENSMUSG00000004768	258.3059902	267.4971277	279.5668093	249.0811093	284.7725121	245.0854314	291.3384549	175.043072	81.12837922	144.3647773	92.68651204	118.1317512	114.1489311	65.65628758	122.2245769
ENSMUSG00000004771	1764.263029	1766.138823	1761.017515	1660.540728	1687.503543	1590.356125	1523.725901	1590.445117	1934.100561	1829.372412	1982.267196	1949.173896	1735.886448	1857.263478	1897.754815
ENSMUSG00000004788	636.6580335	585.4240417	672.3117226	625.470341	643.0022446	741.7343232	629.0848052	17.88074392	18.38909929	16.91774734	20.11122431	19.36586086	14.39716248	17.0886228	27.28227164
ENSMUSG00000004789	18514.41301	18252.29377	17544.29535	16352.63608	18794.9858	18563.87184	16914.38879	177.8663474	204.4435156	205.2686677	193.2426336	214.9610555	236.5248122	180.7796412	223.7146274
ENSMUSG00000004791	74.51134332	74.54837985	90.3735607	118.0828962	79.4948002	74.49733377	76.05738423	236.2140381	237.9765791	201.8851183	212.4794568	227.5488651	255.0354497	241.9389227	192.0671923
ENSMUSG00000004798	2298.260989	2370.199959	2283.832786	2013.866894	2004.476481	1959.60378	2272.69777	897.8015631	846.9802791	939.4989023	905.005094	877.273497	899.8226553	820.2538942	801.0074954
ENSMUSG00000004814	23.18130681	28.50379229	38.85218498	25.83063355	25.15658234	25.9121161	37.38413801	1103.900664	849.1437025	1221.461358	998.5660071	1029.295505	1055.106336	1046.003595	1070.556339
ENSMUSG00000004815	260.7897016	247.763733	242.4038497	226.9405662	277.728669	258.0414894	241.0632348	666.2929839	590.6146007	605.6553548	594.5927187	529.6562945	655.070893	604.3976063	589.2970674
ENSMUSG00000004837	250.8548558	224.7414392	209.4639538	225.095521	228.4217677	261.280504	239.7741266	908.1535727	815.6106391	940.6267521	935.609131	907.2905813	892.624074	791.4730558	871.9414016
ENSMUSG00000004843	1016.665884	980.091935	1011.001422	934.515421	952.9313391	928.5174934	935.8925585	451.7240569	547.3461318	472.5690757	557.8678743	596.4685145	502.8723182	553.1317379	519.454452
ENSMUSG00000004846	1059.716883	1036.00322	1118.267237	1041.528046	1118.964783	1104.503949	1236.254771	2730.107269	1951.407948	1787.641969	1838.865423	2904.879129	2353.936066	1953.499406	1851.920599
ENSMUSG00000004849	692.9554929	653.3946234	713.6977457	737.0955789	696.3341992	705.0254921	732.2134618	1142.485427	947.5794693	1066.945932	1064.146086	1105.790655	1169.255267	1075.683835	1124.029592
ENSMUSG00000004865	968.6474631	1009.692027	1104.753434	910.5298327	985.1317645	987.8994261	971.9875883	363.2614291	399.1516258	434.2221817	417.9637052	328.2513416	420.6028183	411.0263483	374.3127669
ENSMUSG00000004880	615.9604381	627.0834305	658.7979191	667.9063819	628.9145585	646.7232309	632.9521298	3053.842843	2776.753993	3042.938821	2810.324997	2955.230367	2963.758734	2849.303001	2742.413945
ENSMUSG00000004891	2470.464983	2237.547695	2262.717468	2226.969621	2608.234457	2162.582022	2566.614441	15.99856035	16.22567584	19.17344698	13.11601585	13.5561026	12.34042499	18.8874252	8.730326925
ENSMUSG00000004892	17.38598011	7.674097925	9.290739885	5.535135761	10.06263294	5.39835752	24.49305594	387.7298155	360.2100037	386.8524892	338.393209	351.4903746	369.1843809	341.7724559	352.4869496
ENSMUSG00000004895	1223.641838	1325.426342	1388.543307	1195.589324	1447.006616	1388.457554	1327.781454	1657.262634	1384.591005	1726.738078	1629.009169	1597.683521	1687.553117	1579.348507	1655.488243
ENSMUSG00000004896	413.1240035	471.4088726	442.5770636	419.7477952	480.9938544	446.9840026	426.6948166	21.64511106	21.63423446	21.42914663	29.72963594	32.92196346	31.87943122	21.58562879	29.46485337
ENSMUSG00000004897	3485.47506	3462.114464	3683.356058	3878.285123	3882.163787	3861.98497	3835.096917	673.8217182	581.9609069	600.0161056	590.2207135	548.0538623	636.5602556	656.5628758	578.3841588
ENSMUSG00000004902	17.38598011	20.82969437	10.97996532	10.1477489	19.11900258	16.19507256	24.49305594	1188.598925	1114.163075	1180.858764	1070.266894	1120.315051	1220.673705	1112.559284	1125.120882
ENSMUSG00000004929	500.053904	420.9790862	491.5646012	528.6054652	498.1003304	488.0115198	525.9561486	2288.735222	2013.065516	1925.239647	1991.011207	2044.066614	2212.021179	2103.699406	2075.635226
ENSMUSG00000004931	1950.541387	1773.81292	1989.907561	1814.602007	1887.749939	2104.279761	1888.543524	1140.603244	806.9569453	713.9289377	668.9168086	850.1612918	804.1843616	588.2083847	393.9560025
ENSMUSG00000004933	38.08357547	25.21489318	29.56144509	21.21802042	34.21295198	20.51375858	39.96235443	1593.268392	1566.318575	1425.602176	1588.786721	1421.454187	1601.170142	1541.573656	1368.478745
ENSMUSG00000004934	672.2578975	711.4985076	752.5499307	661.4487235	737.5909942	761.1684103	680.6491335	235.2729463	233.6497322	189.4787702	192.3682325	191.7220225	232.4113373	187.0754496	216.0755914
ENSMUSG00000004936	1303.948508	1258.55206	1342.089607	1325.665015	1371.536869	1308.561863	1254.302286	6683.633858	4186.224368	6340.771703	5243.783139	5556.065481	5821.595487	3735.213183	3870.8087
ENSMUSG00000004937	2360.353776	2519.296719	2548.196567	2466.825504	2687.729257	2694.860074	2440.281837	214.568927	474.8714464	269.5561076	242.2090928	256.5976564	249.893606	352.5652703	246.6317356
ENSMUSG00000004939	776.5737781	937.3362466	911.3371215	898.5370386	693.3154093	709.3441781	1068.670704	15.05746856	15.14396412	15.78989752	12.2416148	14.52439564	7.198581242	19.7868264	6.547745194
ENSMUSG00000004945	1797.379182	1845.072401	1813.383503	1686.371362	1747.879341	1953.125751	1723.537673	12765.91007	11518.06643	12435.67214	12746.14421	11936.14834	12324.99946	11553.70781	11707.36841
ENSMUSG00000004947	210.2875689	221.4525401	239.8700116	201.1099327	235.4656107	277.4755765	242.352343	136.4583088	151.4396412	148.8761766	155.6433881	151.0537147	125.4609874	139.407186	139.6852308
ENSMUSG00000004951	5693.494533	4105.64239	5267.849515	4619.070793	4960.878038	4685.774327	5712.038467	273.8577095	284.4901831	293.2409539	300.7939636	279.8366894	261.2056622	274.3173659	278.2791707
ENSMUSG00000004952	392.4264081	349.7196055	464.5369943	496.3171733	395.4614744	425.3905726	452.4769808	1538.685069	1603.096773	1491.017466	1655.241201	1588.968884	1600.141773	1622.519764	1523.442048
ENSMUSG00000004961	13.24646103	7.674097925	12.66919075	20.29549779	7.043843055	9.717043536	7.734649244	198.5703667	197.9532453	160.1546748	182.7498209	182.0390921	194.3616935	202.36527	172.4239568
ENSMUSG00000004980	14742.48323	14802.2386	13867.6962	14561.09714	14104.79259	14030.33119	13698.06381	30.11493713	29.20621652	23.68484628	37.59924545	26.14391216	44.2198562	22.48502999	34.9213077
ENSMUSG00000004994	150.6784943	156.7708576	153.7195145	136.5333488	178.108603	191.1018562	176.6078244	223.9798449	207.6886508	240.2320122	201.1122431	228.5171581	202.5886435	193.371258	184.4281563
ENSMUSG00000004996	287.2826237	335.4677093	271.9652948	364.3964376	291.8163552	383.2833839	314.5424026	23.52729463	29.20621652	27.06839574	22.73442748	28.08049825	32.90779996	26.98203599	22.91710818
ENSMUSG00000005034	1871.062621	1916.331882	1735.679133	1807.221826	1786.117346	1809.529441	1847.292061	725.5817664	671.74298	699.26689	728.3760805	744.6173501	745.5673429	667.3556902	738.803916
ENSMUSG00000005043	238.4362986	235.7044363	186.6594104	249.0811093	241.5031905	244.0057599	272.0018318	462.0760665	417.5407251	421.8158337	419.7125073	410.5562502	462.765937	459.5940131	399.4124568
ENSMUSG00000005045	33.9440564	20.82969437	29.56144509	32.28829194	33.20668869	34.54948813	38.67324622	232.4496709	217.4240563	401.5145369	304.2915678	345.6806164	280.7446684	250.9329347	248.8143174
ENSMUSG00000005054	215.2549918	230.2229378	268.586844	221.4054304	215.3403448	236.4480594	192.0771229	23.52729463	21.63423446	28.19624557	18.3624222	20.3341539	24.68084997	17.0886228	25.09968991
ENSMUSG00000005057	25.66501825	43.85198814	20.2707052	34.13333719	28.17537222	28.0714591	32.22770518	222.0976613	205.5252274	188.3509204	219.4746653	250.7878981	225.212756	221.2526951	219.349464
ENSMUSG00000005069	865.1594863	878.1360626	865.7280348	767.5388256	843.2486401	905.8443918	845.654984	3510.272359	2918.458229	2948.199436	2994.82362	3241.845108	3213.65234	3052.567672	2818.804306
ENSMUSG00000005078	526.5468261	507.5867628	509.3014683	537.8306915	518.2255962	506.3659354	498.8848762	77.16952638	60.57585649	59.7760406	77.82169407	50.35123824	55.53191244	64.75688638	64.38616107
ENSMUSG00000005087	256.6501825	223.6451395	258.4514914	298.8973311	269.6785627	224.5716728	318.4097272	18.8218357	20.55252274	27.06839574	13.11601585	16.46098173	11.31205624	10.7928144	29.46485337
ENSMUSG00000005089	14.07436485	10.96299704	16.04764162	13.8378394	26.16284563	21.59343008	15.46929849	1071.903543	1128.225327	924.8368546	1027.421242	1022.517453	1017.056693	1287.043117	1167.681226
ENSMUSG00000005102	286.4547199	285.0379229	250.8499769	275.8342654	258.6096665	235.3683879	262.9780743	1134.956693	1240.723346	1260.936102	1152.460593	1180.349219	1230.957392	1191.70659	1175.320262
ENSMUSG00000005103	3853.064353	3878.708351	3554.974925	3721.456277	4254.481206	3464.665856	3617.23763	678.5271771	650.1087455	571.8198601	565.7374839	589.6904632	663.297843	683.5449118	595.8448126
ENSMUSG00000005107	54.64165177	40.56308903	38.00757226	63.65406125	56.35074444	61.54127573	72.19005961	6721.27753	6292.317092	5862.563378	6011.507267	6029.560779	6328.581281	6248.140135	6206.171153
ENSMUSG00000005124	52.98584414	29.600092	43.91986128	64.57658388	22.13779246	45.34620317	54.14254471	2041.228082	1947.081101	1998.549886	2091.567328	2120.561764	1978.581473	1922.020364	2327.723416
ENSMUSG00000005125	1043.98671	1052.447715	1195.971607	1171.603736	1159.215314	1109.902306	1135.704331	885.5673698	872.9413604	897.7684588	834.1786084	793.0320022	814.4680491	869.7209602	825.0158944
ENSMUSG00000005142	1234.404588	1355.026434	1304.082035	1216.807345	1423.86256	1313.96022	1385.791323	4998.138471	5147.86609	4688.471713	5888.216718	5463.109349	4690.389864	5434.182049	6459.350634
ENSMUSG00000005150	763.3273171	735.6171011	801.5374683	835.8054999	865.3864325	930.6768364	821.1619281	182.5718063	216.3423446	254.8940599	221.2234674	240.1366747	230.3545998	263.5245515	264.0923895
ENSMUSG00000005161	7080.233423	6993.295809	7256.912463	7108.03684	6893.909825	7791.989244	6754.927006	24.46838641	21.63423446	23.68484628	29.72963594	30.01708433	27.76595622	19.7868264	15.27807212
ENSMUSG00000005198	2067.275825	2109.28063	2000.887526	2314.609271	2291.26152	2295.381617	2370.669993	49.87786461	34.61477513	18.04559716	23.60882854	26.14391216	19.53900623	28.78083839	25.09968991
ENSMUSG00000005204	979.4102127	971.3215374	1070.968925	1035.070387	984.1255012	1003.014827	1071.24892	884.6262781	863.2059549	902.2798581	870.0290517	866.6222735	880.2836491	809.4610798	894.8585098
ENSMUSG00000005220	4838.269893	4832.489094	5419.879804	4085.852714	3970.714957	4398.581707	3934.358249	54.58332354	82.21009094	68.79883918	87.4401057	52.28782432	65.81559993	83.64431158	99.30746877
ENSMUSG00000005225	315.4313534	325.601012	331.9327977	315.5027384	291.8163552	302.3080211	317.120619	285.1508109	428.3578423	224.4421147	231.7162801	238.2000886	193.3333248	352.5652703	278.2791707
ENSMUSG00000005233	41.39519073	35.08159052	38.00757226	139.3009167	23.14405575	36.70883113	55.43165292	2596.472235	2761.610029	2633.529336	2374.873271	2433.320417	2413.581454	2804.332941	2644.197767
ENSMUSG00000005237	44.70680599	9.866697333	34.62912139	31.36576931	43.26932163	47.50554617	36.09502981	1560.33018	1540.357493	1595.907499	1698.961254	1602.524986	1633.049573	1619.821561	1517.985594
ENSMUSG00000005262	1087.865612	1101.781202	1065.056636	1004.627141	1004.250767	1065.635774	1019.684592	72.46406746	101.680902	82.33303705	107.55133	93.92442517	70.95744367	82.74491038	85.12068752
ENSMUSG00000005267	82.79038146	78.93357866	56.58905203	89.48469481	65.40711409	84.21437731	109.5741976	3699.431807	4014.232204	3558.36619	3464.376988	3564.286691	3499.538852	3555.332943	3329.528431
ENSMUSG00000005268	337.7847564	274.0749259	379.2311099	416.0577047	336.0919401	310.9453931	291.3384549	46.11349747	45.43189236	41.73044344	49.84086025	40.66830781	40.10638121	41.37245519	37.10388943
ENSMUSG00000005299	3442.424061	3486.233058	3409.701538	3545.254455	3754.368349	3991.54555	3624.972279	690.7613703	693.3772144	701.5225897	716.1344657	729.1246614	649.9290493	687.1425166	773.7252237
ENSMUSG00000005312	1977.862213	1945.931974	2101.39644	1774.011011	1926.994207	1771.740938	1843.424737	228.6853038	209.8520743	246.9991112	229.0930769	252.7244842	239.6099185	271.6191623	236.8101178
ENSMUSG00000005338	73.6834395	58.10388429	81.08282082	85.7946043	75.46974702	63.70061873	74.76827603	898.7426548	969.2137038	859.4215649	1014.305226	1070.932106	849.4325866	977.6491042	1053.095685
ENSMUSG00000005354	4194.988629	4067.2719	4143.669989	4040.649106	4386.301697	4778.626077	4156.08486	791.4581913	994.0930734	772.5771285	644.433579	824.0173796	771.2765617	832.845511	846.8417117
ENSMUSG00000005360	32.28824877	57.00758459	42.23063584	60.88649337	37.23174186	39.94784565	65.74451857	254.094782	277.9999128	340.6106464	285.9291456	297.2659642	266.347506	259.9269467	269.5488438
ENSMUSG00000005362	830.3875261	889.0990596	843.7681041	750.9334183	727.5283613	769.8057823	825.0292527	292.6795452	329.9220755	318.05365	289.4267499	307.9171877	304.3971497	311.1928151	277.1878799
ENSMUSG00000005370	326.194103	343.1418072	291.3913873	344.1009398	288.7975653	286.1129485	359.6611898	3057.60721	3174.823907	3386.933017	3725.822904	3992.272216	3518.04949	3499.570068	3760.588323
ENSMUSG00000005371	1212.879088	1255.263161	1168.944	1119.942469	1132.046205	1120.699021	1135.704331	73.40515924	101.680902	120.679931	83.06810041	110.3854069	102.8368749	95.33652718	100.3987596
ENSMUSG00000005373	937.1871182	932.9510478	933.2970521	903.1496517	1330.280074	1093.707234	1112.500383	177.8663474	186.0544163	222.1864151	173.1314093	194.6269016	161.4538936	198.7676652	140.7765217
ENSMUSG00000005374	343.5800831	342.0455075	342.912763	368.0865281	369.2986288	316.3437507	364.8176227	5176.94591	5286.32519	5596.39082	5290.126395	5752.628968	5498.6877	5662.629954	5396.43333
ENSMUSG00000005378	354.3428327	343.1418072	357.2711792	346.8685077	347.1608363	384.3630554	376.4195965	2137.219444	1936.263984	2111.334868	2123.045766	2158.325193	2142.092104	2098.302999	2057.083282
ENSMUSG00000005397	3814.152874	3751.537586	3571.022567	3464.994987	4093.479079	3638.492968	3873.770163	27.29166177	27.04279307	28.19624557	35.85044334	32.92196346	35.99290621	47.66826359	31.6474351
ENSMUSG00000005410	122.5297646	106.3410713	86.99510984	224.1729983	80.50106349	112.2858364	141.8019028	51.76004818	71.39297372	85.71658652	62.9568761	67.78051301	74.04254992	63.85748519	75.29906973
ENSMUSG00000005413	177.1714163	186.3709496	210.3085665	288.7495822	183.1399194	140.3572955	195.9444475	7092.067693	6500.005743	6833.642075	7244.412757	6882.62695	7423.793998	6489.179656	6889.319235
ENSMUSG00000005417	6334.292086	6250.00461	6312.635446	5903.222289	6469.266715	6026.726335	6360.459895	22.58620284	36.77819858	32.70764486	40.22244862	30.98537738	44.2198562	29.68023959	30.55614424
ENSMUSG00000005442	2105.359401	2194.792007	2112.376405	2405.016488	2345.599737	2322.373405	2460.907568	382.0832648	406.7236078	466.9298266	359.3788344	378.6025798	410.3191308	458.6946119	397.2298751
ENSMUSG00000005447	31.46034496	37.27418992	20.2707052	40.59099558	30.18789881	28.0714591	42.54057084	960.8547127	482.4434284	531.2172665	624.3223547	584.848998	594.3971369	911.9928166	536.9151059
ENSMUSG00000005465	83.61828528	74.54837985	70.94746822	74.72433278	92.57622301	79.89569129	94.10489914	644.6478728	703.1126199	630.4680509	788.7097534	779.4758996	648.9006806	604.3976063	696.2435723
ENSMUSG00000005469	8401.567911	8941.420383	8268.758498	8436.469423	8616.632583	9234.430373	7966.688721	165.6321542	196.8715336	188.3509204	173.1314093	195.5951947	188.191481	160.9928148	218.2581731
ENSMUSG00000005470	47.19051743	43.85198814	41.38602313	69.18919702	41.25679504	47.50554617	32.22770518	2598.354419	2716.178136	2771.127014	2780.595361	2778.03274	2700.496335	2878.983241	2798.069779
ENSMUSG00000005481	471.0772705	440.7124809	462.8477688	544.2883499	580.6139204	517.1626504	519.5106076	6899.143877	6794.231332	6168.21068	6272.953183	6198.043768	6392.340143	6398.340135	6231.270843
ENSMUSG00000005483	2725.459358	649.0094245	766.0637342	1139.315444	674.1964067	504.2065923	1142.149872	2114.633241	1373.773888	1736.888727	1530.20185	1681.925016	1751.311979	1420.154494	1619.475645
ENSMUSG00000005501	864.3315825	921.9880507	793.0913411	824.7352284	859.3488528	795.7178984	770.886708	905.3302973	828.5911798	839.120268	847.2946242	1024.454039	889.5389678	897.6023974	876.3065651
ENSMUSG00000005505	240.0921062	222.5488398	235.646948	200.18741	236.471874	231.0497018	224.3048281	3587.441885	3813.033823	3670.023323	4249.589137	4740.762739	3805.99274	3896.205997	4085.793001
ENSMUSG00000005506	3300.024605	3272.454615	3371.693966	3576.620224	3390.101036	3232.536483	3154.447783	5.646550711	16.22567584	6.767098936	14.86481797	9.68293043	10.28368749	13.491018	6.547745194
ENSMUSG00000005510	7584.426846	7457.030584	7482.424059	7185.528741	7443.329583	8327.50631	6763.950764	1485.042837	1471.127943	1562.072004	1483.858594	1573.476195	1557.978655	1493.005992	1524.533339
ENSMUSG00000005514	1439.724734	1577.575274	1695.137723	1823.827233	1729.766602	1786.856339	1561.110039	4466.421612	3419.290756	3786.191855	3706.586081	3518.776918	4058.971452	3494.173661	3573.977585
ENSMUSG00000005533	902.415158	814.5506798	916.4047978	1000.93705	799.9793184	889.6493193	947.4945324	516.6593901	654.4355924	632.7237505	702.1440488	693.2978188	537.8368557	638.5748519	687.5132453
ENSMUSG00000005534	4308.411451	4031.09401	4788.109492	4534.198711	3823.800516	3841.471211	4404.882745	1638.440798	1679.898306	1387.255282	1661.362008	1606.398158	1346.134692	1625.217968	1501.616231
ENSMUSG00000005540	20.69759537	13.15559644	20.2707052	19.37297516	12.07515952	10.79671504	28.36038056	632.4136796	566.8169428	653.0250473	578.8534997	649.7246319	619.0779868	565.7233547	576.201577
ENSMUSG00000005566	1757.639798	1686.108944	1748.348324	1779.546147	1703.603756	1768.501923	1816.353464	16061.6135	19243.65155	18378.31286	19526.25	19143.15346	17563.50986	18875.73298	17556.68745
ENSMUSG00000005575	4498.001425	4367.658019	4781.35259	4689.182512	4681.136842	5060.420339	4388.124338	339.7341344	380.7625265	285.3460051	356.7556312	356.3318398	329.0779996	346.2694619	364.4911491
ENSMUSG00000005580	851.9130253	894.5805582	850.5250059	788.756846	820.1045843	781.6821689	795.3797639	2637.880274	2629.641199	2525.255753	2643.314395	2667.647333	2732.375766	2532.713779	2783.882998
ENSMUSG00000005583	2027.536442	2148.747419	1840.41111	2103.351589	2081.958755	1886.186117	2020.032561	850.7469738	858.879108	924.8368546	794.8305608	855.97105	890.5673365	827.4491038	843.5678391
ENSMUSG00000005609	776.5737781	759.7356946	758.4622197	705.7298096	769.7914196	740.6546517	752.8391931	2120.279792	2013.065516	1969.22579	1947.291154	1821.359214	1949.787148	1745.737729	1850.829308
ENSMUSG00000005610	22413.83997	22183.6245	21899.96314	22961.58818	20949.39551	19809.81275	20204.19293	453.6062405	496.5056808	406.0259362	508.0270141	469.6221259	408.2623933	385.8431147	447.4292549
ENSMUSG00000005611	365.1055823	435.2309823	364.8726937	409.6000463	448.793429	423.2312296	495.0175516	601.3576507	611.1671235	602.2718053	565.7374839	597.4368075	592.3403994	582.8119775	522.7283246
ENSMUSG00000005615	3215.578416	3416.069876	3304.124948	3207.611174	3221.048803	3057.629699	3166.049757	124.2241156	90.86378473	169.1774734	120.6673459	169.4512825	151.1702061	69.25389238	99.30746877
ENSMUSG00000005621	968.6474631	947.2029439	1037.184416	894.8469481	978.0879214	927.4378219	933.3143421	87.52153602	91.94549645	118.4242314	91.81211098	132.6561469	97.69503115	81.84550918	79.66423319
ENSMUSG00000005625	2246.103049	2158.614116	2462.890682	2137.484926	2169.503661	2302.939318	2178.59287	773.5774474	746.3810888	856.0380154	873.5266559	771.7295553	873.0850678	732.1125766	783.5468415
ENSMUSG00000005628	533.1700566	653.3946234	544.7752024	512.9225805	543.3821786	617.5721003	440.8750069	36.70257962	38.94162203	37.21904415	43.72005285	36.79513563	40.10638121	26.08263479	34.9213077
ENSMUSG00000005656	619.2720534	679.7058162	665.5548209	658.6811556	627.9082952	576.5445831	612.3263985	22.58620284	16.22567584	12.40634805	13.99041691	14.52439564	19.53900623	17.0886228	17.46065385
ENSMUSG00000005667	95.20893868	60.2964837	81.92743354	152.2162334	84.52611667	65.85996174	86.37024989	586.3001822	559.2449608	493.9982223	556.9934733	593.5636354	561.4893369	623.2850315	607.8490121
ENSMUSG00000005672	161.4412439	134.8448635	123.3134567	188.1946159	179.1148663	170.5880976	155.9820931	30964.74301	29803.32139	28658.66399	30229.79334	29650.10127	31129.7504	28780.83839	31219.64908
ENSMUSG00000005674	857.708352	917.6028519	857.2819076	861.6361335	907.6494909	1003.014827	904.9539616	987.2052826	998.4199203	1025.215489	954.8459542	1091.266259	937.872299	983.0455114	948.3317622
ENSMUSG00000005677	44.70680599	39.46678933	45.60908671	35.05585982	49.30690139	50.74456069	28.36038056	925.0932248	907.5561356	983.4850453	959.2179595	861.7808083	900.851024	960.5604814	1000.713724
ENSMUSG00000005681	16.55807629	59.200184	25.33838151	17.52792991	27.16910893	18.35441557	12.89108207	1251.652074	1184.474337	1309.433644	1360.568045	1327.529762	1278.262355	1353.598806	1371.752618
ENSMUSG00000005682	636.6580335	634.7575284	628.3918613	691.8919702	679.2277232	659.6792889	690.9619991	101.6379128	70.31126199	119.5520812	101.4305226	82.30490865	98.72339989	93.53772478	104.7639231
ENSMUSG00000005683	35639.60341	35250.42067	33859.67921	30740.29897	33723.90802	34379.9797	30666.59514	7.528734281	11.89882895	13.53419787	8.74401057	11.61951652	14.39716248	4.497005999	15.27807212
ENSMUSG00000005686	1222.813934	1135.766493	1148.673295	1361.643397	1262.860434	1101.264934	1098.320193	24.46838641	17.30738757	10.1506484	12.2416148	12.58780956	13.36879374	15.2898204	15.27807212
ENSMUSG00000005687	1197.97682	1136.862793	1103.908821	1192.821757	1181.353107	1105.58362	1063.514271	63.05314961	88.70036128	64.28743989	85.69130358	53.25611736	82.26949991	86.34251518	96.03359617
ENSMUSG00000005698	1451.315387	1472.330502	1471.315353	1478.803771	1390.655872	1387.377883	1445.0903	691.7024621	633.8830697	764.6821797	633.0663652	662.3124414	656.0992618	618.7880255	649.318065
ENSMUSG00000005699	110.9391112	92.0891751	97.97507516	96.86487582	119.7453319	131.7199235	113.4415222	19.76292749	19.47081101	18.04559716	15.73921903	24.20732607	8.226949991	13.491018	15.27807212
ENSMUSG00000005705	7.451134332	9.866697333	8.446127169	11.99279415	11.06889623	11.87638654	14.18019028	174.1019803	175.2372991	205.2686677	223.8466706	200.4366599	189.2198498	135.8095812	151.6894303
ENSMUSG00000005716	14.90226866	12.05929674	14.35841619	17.52792991	6.037579762	21.59343008	27.07127235	2558.828564	2739.975794	2463.224013	2549.753482	2485.608241	2560.638185	2404.998808	2456.495738
ENSMUSG00000005718	75.33924713	85.51137688	70.94746822	110.7027152	90.56369643	106.8874789	94.10489914	273.8577095	259.6108135	267.300408	298.1707604	360.205012	274.574456	289.6071863	231.3536635
ENSMUSG00000005732	782.3691048	720.2689053	745.793029	857.946043	813.0607413	839.9844301	718.0332715	971.2067223	917.2915411	963.1837485	965.3387669	906.3222882	988.2623677	899.4011998	978.8879065
ENSMUSG00000005763	32.28824877	33.98529081	16.89225434	30.44324669	18.11273929	36.70883113	21.91483952	557.1263368	583.0426187	650.7693477	670.6656107	591.6270493	617.0212493	567.5221571	569.6538318
ENSMUSG00000005774	250.026952	245.5711336	250.8499769	282.2919238	242.5094538	248.3244459	284.8929138	956.1492537	1025.462713	929.3482539	966.213168	930.5296143	896.737549	956.0634754	976.7053247
ENSMUSG00000005779	2719.664031	2631.119289	2815.094185	2988.050788	2848.731384	2993.92908	2885.024168	764.1665296	769.097035	782.7277769	705.641653	684.5831814	675.638268	780.6802414	743.1690795
ENSMUSG00000005802	410.6402921	426.4605847	394.4341388	461.2613134	320.9979907	350.8932388	385.443354	1603.620402	1405.143528	1338.757739	1535.448256	1655.781104	1640.248154	1682.779645	1585.645628
ENSMUSG00000005803	1153.270014	1137.959092	1223.843827	1109.79472	1127.014889	1176.841939	1051.912297	1034.259872	920.5366762	992.5078439	924.2419172	953.7686474	995.4609489	849.9341338	856.6633295
ENSMUSG00000005804	705.3740501	765.2171931	739.0361273	718.6451263	722.4970448	676.954033	661.3125104	949.5616112	1025.462713	954.16095	1023.049237	1250.066319	927.5886115	1053.198805	1023.630832
ENSMUSG00000005813	1245.167337	1299.115149	1251.716046	1187.286621	1273.92933	1185.479311	1283.951775	5017.901399	6364.791778	5077.579902	5109.999777	4865.672541	5117.162895	5702.203607	5099.602215
ENSMUSG00000005823	846.9456024	839.765573	934.9862776	853.3334299	872.4302756	930.6768364	804.4035214	1177.305823	1023.29929	1098.525727	1002.063611	1070.932106	1089.042505	1041.506589	1093.473447
ENSMUSG00000005836	1482.775732	1640.064357	1918.11548	1590.429009	1667.378278	1732.872764	1616.541692	3370.049683	3317.609854	3240.31254	3422.405737	3332.864654	3479.999846	2918.556893	3213.851599
ENSMUSG00000005846	1205.427954	1227.855668	1299.014359	1066.436157	1184.371897	1159.567195	1055.779622	961.7958044	1249.37704	1066.945932	1246.021506	1392.405396	1063.333286	1287.942518	1206.967697
ENSMUSG00000005871	1326.301911	1339.678238	1178.23474	1353.340694	1215.566059	1153.089166	1291.686424	147.7514103	235.8131556	204.1408179	233.4650822	340.8391511	152.1985748	271.6191623	255.3620626
ENSMUSG00000005873	7165.507516	7719.046213	6662.305111	7120.952157	7170.63223	6847.276678	6436.517279	250.3304149	255.2839666	261.6611589	246.5810981	240.1366747	261.2056622	191.5724556	249.9056082
ENSMUSG00000005881	1151.614206	1131.381294	1277.899041	1194.666802	1341.34897	1399.254269	1339.383427	517.6004818	562.4900959	536.8565156	546.5006606	572.2611884	528.5815369	514.4574863	544.5541419
ENSMUSG00000005882	4233.072204	4250.353951	3944.341388	3951.164411	4249.449889	4306.809629	3978.187928	263.5056998	255.2839666	251.5105104	280.6827393	223.6756929	235.4964435	252.7317371	258.6359351
ENSMUSG00000005886	1545.696422	1369.27833	1400.367885	1596.886667	1301.098439	1316.119563	1299.421073	1043.67079	1100.100822	1090.630778	1144.590984	999.2784204	1150.74463	974.9509006	1037.817613
ENSMUSG00000005893	352.687025	277.363825	290.5467746	370.854096	239.4906639	273.1568905	332.5899175	272.9166177	263.9376604	278.5789062	246.5810981	232.3903303	230.3545998	237.4419167	243.357863
ENSMUSG00000005897	262.4455092	255.4378309	240.7146243	225.095521	236.471874	296.9096636	221.7266117	327.4999412	353.7197334	468.0576764	379.4900587	427.017232	352.7304809	311.1928151	320.8395145
ENSMUSG00000005899	684.6764547	632.564929	610.6549943	699.2721512	630.9270851	728.7782652	623.9283724	45.17240569	47.59531581	46.24184273	57.71046976	42.60489389	55.53191244	44.97005999	61.11228847
ENSMUSG00000005907	329.5057182	338.7566084	316.7297688	304.4324669	366.2798389	316.3437507	302.9404287	401.8461923	477.0348698	411.6651853	413.5916999	432.8269902	394.8935996	433.5113783	523.8196155
ENSMUSG00000005936	1191.353589	1211.411173	1266.919075	1169.758691	1245.753958	1140.133108	1191.135984	22.58620284	21.63423446	40.60259362	25.35763065	21.30244695	20.56737498	22.48502999	16.36936298
ENSMUSG00000005947	15.73017248	13.15559644	6.756901735	20.29549779	14.08768611	3.239014512	14.18019028	713.3475732	664.1709979	847.0152168	780.8401439	803.6832257	733.226918	684.444313	767.1774785
ENSMUSG00000005949	272.380355	248.8600327	260.1407168	273.9892202	294.835145	295.8299921	288.7602384	30.11493713	47.59531581	36.09119432	55.08726659	61.00246171	64.78723118	56.66227559	46.92550722
ENSMUSG00000005950	427.1983684	450.5791782	548.998266	473.2541076	546.4009684	457.7807177	537.5581225	3197.829886	3123.983456	3230.161892	3159.211019	3097.569445	3270.212621	3010.295816	3148.374147
ENSMUSG00000005951	44.70680599	42.75568844	48.14292486	58.11892549	66.41337738	72.33799077	68.32273499	807.4567517	762.6067647	871.8279129	773.8449354	714.6002657	805.2127304	726.7161694	764.9948968
ENSMUSG00000005958	577.8768626	673.128018	613.1888324	574.7315965	756.7099968	645.6435594	759.2847341	34.82039605	29.20621652	43.98614308	31.47843805	21.30244695	39.07801246	32.37844319	37.10388943
ENSMUSG00000005968	32.28824877	30.6963917	25.33838151	25.83063355	21.13152917	23.75277309	21.91483952	27.29166177	17.30738757	38.34689397	34.97604228	27.1122052	25.70921872	31.47904199	25.09968991
ENSMUSG00000005973	827.9038146	843.0544721	822.6527862	860.7136109	795.9542653	856.1795026	898.5084205	3353.110031	3608.590308	3263.997387	3574.551521	3737.611146	3147.83674	3534.646715	3437.566227
ENSMUSG00000005980	61.26488228	59.200184	59.12289018	52.58378973	66.41337738	53.9835752	42.54057084	625.8260371	753.9530709	646.2579484	677.6608192	628.4221849	587.1985556	603.4982051	660.2309737
ENSMUSG00000005981	3901.082775	3932.427037	4142.825376	4002.825678	3665.817179	3892.215772	3658.489092	408.4338348	309.3695528	810.9240225	535.1334469	484.1465215	530.6382744	270.7197611	407.0514929
ENSMUSG00000005982	938.8429258	971.3215374	948.500081	981.564075	1024.376033	941.4735515	944.916316	348.2039605	346.1477513	330.459998	302.5427657	304.0440155	349.6453746	332.7784439	360.1259857
ENSMUSG00000005983	30.63244114	41.65938874	46.45369943	44.28108609	29.18163552	51.82423219	30.93859698	404.6694676	387.2527968	355.2726941	375.1180534	406.6830781	436.0283495	397.5353303	422.329565
ENSMUSG00000005986	35.59986403	25.21489318	27.87221966	29.52072406	41.25679504	26.9917876	38.67324622	2358.376014	2217.509032	2154.193161	2009.373629	2195.120328	2122.553098	1986.77725	2060.357154
ENSMUSG00000006005	4550.987269	4600.073556	4605.673145	4787.892433	4103.541711	4447.166925	4363.631282	1182.011282	1102.264246	1027.471188	1033.542049	965.3881639	998.5460552	1068.488625	1058.55214
ENSMUSG00000006010	841.9781795	846.3433712	846.3019423	767.5388256	735.5784677	738.4953087	788.9342229	26089.88756	23996.69286	22749.85877	22758.03631	21542.58362	23194.85713	23370.94018	23086.25826
ENSMUSG00000006014	451.207579	544.8609527	570.1135839	598.7171848	611.8080825	407.036157	1080.272678	553.3619697	649.0270338	563.9249113	529.8870405	515.1318989	535.7801182	547.7353307	541.2802693
ENSMUSG00000006019	416.4356188	355.201104	348.8250521	369.0090507	384.3925782	394.0800989	363.5285145	847.9236984	705.2760434	863.9329641	738.8688931	750.4271083	823.7233679	748.3017982	780.2729689
ENSMUSG00000006021	462.7982324	459.3495758	468.7600579	486.1694244	472.943748	548.473124	473.1027121	813.1033024	763.6884764	819.9468211	778.2169407	775.6027274	856.6311678	717.7221574	760.6297333
ENSMUSG00000006024	2390.158313	2399.800051	2484.850613	2457.600278	2500.564285	2506.997232	2355.200695	584.4179986	681.4783855	678.9655932	733.6224868	664.2490275	670.4964243	661.959283	770.4513511
ENSMUSG00000006050	1169.000186	1114.936799	1377.563341	1369.023578	1174.309264	1202.754055	1282.662666	238.0962216	75.71982061	113.9128321	47.21765708	346.6489094	258.120556	185.2766472	187.7020289
ENSMUSG00000006057	29095.02376	27903.02006	28183.03714	27207.95983	29337.60633	32093.23546	26362.26284	1562.212363	1439.758303	1686.135485	1689.342842	1679.98843	1575.460923	1673.785633	1669.675024
ENSMUSG00000006058	582.8442855	604.0611367	630.9256995	659.6036782	598.7266597	700.7068061	618.7719395	305.8548302	327.7586521	311.286551	278.0595361	364.0781842	336.2765809	348.9676655	351.3956587
ENSMUSG00000006095	903.2430618	864.9804662	883.4649018	927.13524	890.5430149	939.3142084	845.654984	27.29166177	27.04279307	9.022798581	16.61362008	18.39756782	9.25531874	17.988024	17.46065385
ENSMUSG00000006127	848.60141	882.5212614	929.0739885	858.8685656	779.8540526	918.8004499	844.3658758	1789.015484	1952.48966	1715.45958	1751.425317	1874.615331	1835.638217	1878.849106	2001.427448
ENSMUSG00000006134	856.8804482	833.1877748	838.7004278	736.1730562	842.2423768	716.9018786	819.8728199	626.7671289	630.6379345	632.7237505	579.7279008	589.6904632	598.5106119	650.2670674	650.4093559
ENSMUSG00000006154	190.4178774	37.27418992	43.91986128	28.59820143	168.04597	195.4205422	523.3779322	90.34481138	73.55639716	59.7760406	46.34325602	51.31953128	53.47517494	79.14730558	65.47745194
ENSMUSG00000006169	2021.741115	2059.947143	2144.471688	1820.137143	2155.415975	1824.644842	1976.202882	19.76292749	20.55252274	14.66204769	6.120807399	13.5561026	16.45389998	17.0886228	5.456454328
ENSMUSG00000006191	423.8867531	399.0530921	404.5694914	366.2414829	368.2923655	385.4427269	394.4671114	7009.251616	6094.363847	6490.775729	7128.991818	7350.312489	7255.141523	6016.994027	6914.418925
ENSMUSG00000006204	15.73017248	20.82969437	12.66919075	21.21802042	24.15031905	30.23080211	25.78216415	55202.56193	62263.32677	48541.52852	43838.97139	50227.29673	44988.04766	50365.56779	44294.40494
ENSMUSG00000006205	2279.219202	2159.710416	2147.850139	2412.396669	2284.217677	2573.936865	2192.773061	128.9295746	97.35405507	131.9584292	128.5369554	81.33661561	119.2907749	50.36646719	98.2161779
ENSMUSG00000006215	774.9179705	775.0838905	830.2543007	738.9406241	778.8477893	869.1355607	712.8768387	106.3433717	120.0700012	106.0178833	86.56570464	72.62197822	122.3758811	107.0287428	103.6726322
ENSMUSG00000006216	68.71601662	66.87428192	74.32591908	87.63964955	83.51985337	73.41766227	96.68311555	552.4208779	724.7468544	651.8971975	683.7816266	793.0320022	618.0496181	662.8586842	582.7493222
ENSMUSG00000006218	20.69759537	15.34819585	18.58147977	15.68288466	19.11900258	20.51375858	15.46929849	1862.420643	1821.602541	1844.03446	1598.405132	1569.603023	1614.538936	1804.198807	1686.044387
ENSMUSG00000006219	8406.535334	8153.180896	7000.99481	7468.743187	9161.021025	8251.929305	8126.538139	1255.416441	1215.843977	1202.287911	1263.509527	1318.815125	1223.758811	1251.067069	1191.689625
ENSMUSG00000006221	65242.96011	69915.4173	63780.92931	68800.81499	68349.42796	66987.13879	72173.3012	417.8447526	458.6457705	468.0576764	484.4181856	511.2587267	429.858137	442.5053903	480.1679809
ENSMUSG00000006235	84.44618909	67.97058162	52.36598845	71.03424227	59.36953432	90.69240633	56.72076112	309.6191973	253.1205432	298.880203	299.0451615	287.5830338	285.8865122	311.1928151	329.5698414
ENSMUSG00000006241	135.7762256	131.5559644	133.4488093	141.1459619	133.8330181	125.2418945	104.4177648	713.3475732	720.4200075	738.7416338	673.2888139	705.8856283	751.7375554	694.3377262	691.8784088
ENSMUSG00000006262	869.2990054	936.2399469	876.7080001	927.13524	735.5784677	800.0365844	805.6926296	2235.09299	2043.353445	2009.828384	1914.063914	2069.242233	2139.006998	2056.031143	2025.435847
ENSMUSG00000006273	2224.57755	2169.577113	2244.980601	2220.511963	2223.841879	1899.142175	2066.440456	2006.407686	1578.217404	1692.902584	1615.018752	1628.668898	1634.077942	1573.052698	1465.603633
ENSMUSG00000006276	1610.272919	1544.686282	1547.330497	1547.992968	1590.902267	1615.18857	1532.749659	3439.690475	2946.582733	3173.769401	2948.480364	3217.637782	3196.170072	3134.413181	2947.576628
ENSMUSG00000006281	522.407307	530.6090566	513.5245319	559.9712345	470.9312214	531.1983799	513.0650665	1174.482548	1148.77785	1237.251255	1176.943823	1234.57363	1321.453842	1132.346111	1285.54064
ENSMUSG00000006288	289.7663351	336.564009	318.4189943	330.2631004	365.2735756	330.3794802	373.8413801	15.99856035	11.89882895	27.06839574	13.11601585	14.52439564	20.56737498	18.8874252	14.18678125
ENSMUSG00000006289	853.5688329	781.6616887	863.1941966	769.3838708	721.4907815	825.9487005	810.8490624	19.76292749	8.653693784	15.78989752	16.61362008	17.42927477	16.45389998	23.38443119	5.456454328
ENSMUSG00000006299	2354.558449	2399.800051	2445.153815	2365.348015	2380.818953	2699.17876	2448.016486	1290.236837	1340.240825	1219.205658	1215.417469	1202.619959	1261.808455	1224.984434	1263.714822
ENSMUSG00000006301	1644.216976	1680.627446	1745.814486	1783.236238	1538.576576	1502.902734	1648.769397	7906.112087	6855.8889	7071.618388	6882.410719	6704.46103	7397.056411	6265.228758	6807.47242
ENSMUSG00000006304	3546.739942	3454.440366	3606.496301	3779.575202	3631.604227	3616.899538	3637.863361	343.4985016	242.3034259	321.4371995	285.0547446	247.883019	330.1063684	223.9508987	267.3662621
ENSMUSG00000006307	1260.89751	1288.152152	1282.966717	1396.699257	1404.743558	1421.927371	1411.573487	83.75716888	85.45522611	78.94948758	70.82648561	83.2732017	84.32623741	87.24191638	70.93390626
ENSMUSG00000006310	25.66501825	18.63709496	16.04764162	23.06306567	22.13779246	19.43408707	29.64948877	374.5545305	287.7353183	356.400544	294.6731562	263.3757077	296.1701997	250.9329347	339.3914592
ENSMUSG00000006313	20.69759537	17.54079526	17.73686705	19.37297516	22.13779246	11.87638654	16.7584067	28525.4331	23515.33115	24322.08143	26195.30686	25060.39225	26213.11941	24261.34736	26504.18125
ENSMUSG00000006315	1601.165978	1589.63457	1585.33807	1599.654235	1671.403331	1649.738058	1513.413035	509.1306558	560.3266725	499.6374714	424.0845126	431.8586972	463.7943058	552.2323367	376.4953486
ENSMUSG00000006333	6632.337459	6676.465195	7508.607053	6978.883672	6678.56948	7156.062728	6800.045794	986.2641909	1061.1592	1083.86368	1054.527675	1160.983359	1163.085055	1086.476649	1173.137681
ENSMUSG00000006335	281.487297	301.4824185	307.4390289	292.4396727	251.5658234	278.555248	250.0869922	2200.272594	2187.221104	2491.420258	1954.286362	2200.930087	2176.028273	2056.031143	2347.366652
ENSMUSG00000006342	54.64165177	66.87428192	53.21060116	91.32974006	81.50732678	76.65667678	122.4652797	609.8274768	532.2021677	602.2718053	632.1919642	552.8953276	563.5460744	579.2143727	603.4838487
ENSMUSG00000006344	229.3293567	210.4895431	349.6696648	289.6721048	298.8601982	354.1322533	277.1582646	97.87354566	254.2022549	118.4242314	120.6673459	123.9415095	95.63829365	209.5604796	136.4113582
ENSMUSG00000006356	29922.09967	30722.70289	28655.17564	27945.97794	27321.05469	34010.73205	27616.56513	1303.412122	1386.754429	1450.414872	1346.577628	1421.454187	1352.304905	1611.72695	1477.607832
ENSMUSG00000006360	408.9844844	488.9496678	489.8753758	509.23249	452.8184821	458.8603892	528.534365	446.0775062	362.3734272	447.7563796	362.0020376	364.0781842	434.9999808	467.6886239	432.1511828
ENSMUSG00000006362	1169.82809	1134.670193	1558.310463	1022.155071	1416.818717	1408.971313	1201.448849	308.6781055	340.7391927	339.4827966	315.6587816	284.6781546	303.3687809	327.3820367	276.096589
ENSMUSG00000006369	2058.168883	2177.251211	2422.349272	2121.802042	2477.420229	2277.027202	2788.341052	89.40371959	107.0894606	118.4242314	102.3049237	91.01954604	116.2056686	92.63832358	90.57714185
ENSMUSG00000006373	570.4257283	560.2091486	661.3317573	622.7027731	581.6201837	616.4924288	648.4214283	40.46694676	27.04279307	48.49754237	47.21765708	75.52685735	58.61701869	45.86946119	50.19937982
ENSMUSG00000006378	230.1572605	246.6674333	211.9977919	243.5459735	244.5219804	313.1047361	252.6652086	65.87642496	72.47468544	214.2914663	147.7737786	245.9464329	167.6241061	157.39521	128.7723221
ENSMUSG00000006386	1572.189344	1635.679158	1644.46096	1477.881248	1581.845898	1516.938463	1558.531823	4.705458926	27.04279307	28.19624557	25.35763065	17.42927477	21.59574373	24.28383239	16.36936298
ENSMUSG00000006390	298.0453733	388.0900951	374.1634336	365.3189602	367.2861022	357.3712678	354.504757	1109.547215	891.3304597	1034.238287	1058.89968	879.210083	1114.751724	914.6910202	927.5972358
ENSMUSG00000006392	360.9660632	371.6455995	380.9203353	364.3964376	379.3612617	393.0004274	331.3008093	1966.881831	1684.225153	1877.869955	1830.995813	1821.359214	1874.716229	1778.116172	1794.082183
ENSMUSG00000006395	107.6274959	93.18547481	107.265815	130.0756904	110.6889623	107.9671504	109.5741976	369.8490716	404.5601844	437.6057312	430.20532	354.3952537	372.2694871	382.2455099	393.9560025
ENSMUSG00000006398	71.19972806	65.77798222	49.83215029	223.2504757	79.4948002	83.1347058	92.81579093	70.58188389	83.29180267	74.43808829	85.69130358	54.22441041	54.50354369	71.95209598	81.84681492
ENSMUSG00000006403	222.7061261	146.9041603	144.4287746	74.72433278	220.3716613	103.6484644	226.8830445	255.9769656	293.1438769	312.4144009	233.4650822	268.2171729	257.0921872	254.5305395	213.8930097
ENSMUSG00000006411	18.21388392	17.54079526	16.04764162	28.59820143	10.06263294	23.75277309	21.91483952	464.8993419	374.2722561	401.5145369	379.4900587	458.9709024	476.1347307	397.5353303	335.0262957
ENSMUSG00000006412	1058.061075	1124.803496	1221.309989	1192.821757	1137.077522	1163.885881	1131.837006	353.8505112	339.657481	349.633445	319.1563858	362.1415981	338.3333184	303.0982043	299.0136972
ENSMUSG00000006418	1776.681586	1800.124113	2115.754856	1759.250649	1946.11321	1835.441557	1718.38124	45.17240569	20.55252274	30.45194521	23.60882854	24.20732607	35.99290621	19.7868264	25.09968991
ENSMUSG00000006423	500.053904	480.1792702	478.0507977	513.8451032	513.1942798	438.3466306	480.8373613	86.58044424	121.151713	98.12293457	115.4209395	70.68539214	102.8368749	112.42515	104.7639231
ENSMUSG00000006435	130.8088027	175.4079526	119.0903931	91.32974006	120.7515952	157.6320396	128.9108207	125.1652074	113.5797309	118.4242314	131.1601585	114.2585791	97.69503115	118.7209584	128.7723221
ENSMUSG00000006442	282.3152008	286.1342226	293.0806128	389.3045485	317.9792008	288.2722916	283.6038056	355.7326948	457.5640588	360.9119432	398.726882	383.444045	378.4396996	392.1389231	408.1427837
ENSMUSG00000006445	480.1842125	436.327282	425.6848093	419.7477952	458.8560619	360.6102823	485.9937942	430.0789458	363.4551389	380.0853902	389.1084704	352.4586677	379.4680683	460.4934143	429.9686011
ENSMUSG00000006456	352.687025	336.564009	388.5218498	373.6216639	316.9729375	369.2476544	358.3720816	5511.033494	4621.07248	4793.361746	5505.229055	5566.716704	5542.907557	5258.798815	5738.007371
ENSMUSG00000006462	38.08357547	41.65938874	35.47373411	27.67567881	23.14405575	37.78850264	28.36038056	1208.361852	1060.077488	1123.338423	1147.214187	1140.649205	1122.978674	1054.997607	1021.44825
ENSMUSG00000006463	91.06941961	120.5929674	90.3735607	108.85767	101.6325927	140.3572955	103.1286566	123.2830239	113.5797309	122.9356307	119.7929448	142.3390773	152.1985748	145.7029944	121.1332861
ENSMUSG00000006464	163.9249553	140.3263621	130.0703584	172.5117312	172.0710232	122.0028799	153.4038767	682.2915442	668.4978448	667.687095	629.568761	654.5660971	657.1276305	659.2610794	616.5793391
ENSMUSG00000006471	452.0354828	418.7864868	432.441711	439.1207704	436.7182694	449.1433456	465.3680629	381.142173	274.7547776	296.6245034	340.1420112	283.7098616	349.6453746	325.5832343	302.2875698
ENSMUSG00000006476	457.0029057	447.2902791	431.5970983	468.6414945	498.1003304	468.5774327	482.1264695	294.5617288	376.4356796	389.1081888	353.258027	427.985525	325.9928934	364.2574859	314.2917693
ENSMUSG00000006494	5632.229651	5543.987601	5626.80992	5243.618611	5342.251826	5359.489346	4902.478513	54.58332354	80.0466675	81.20518723	81.3192983	101.6707695	67.87233743	62.05868279	64.38616107
ENSMUSG00000006498	1141.67936	1271.707656	1107.287272	1376.403759	1228.647482	1222.188142	1312.312155	28.23275356	35.69648686	10.1506484	9.618411627	14.52439564	29.82269372	283.3113779	13.09549039
ENSMUSG00000006517	166.4086667	154.5782582	130.0703584	189.1171385	156.9770738	196.5002137	207.5464214	28.23275356	41.10504547	23.68484628	27.10643277	23.23903303	30.85106247	37.77485039	22.91710818
ENSMUSG00000006519	614.3046305	673.128018	690.8932024	779.5316197	671.1776169	697.4677916	653.5778611	8403.00855	8464.394232	7195.681868	7154.349448	7271.880753	7167.73018	8599.174871	8362.561903
ENSMUSG00000006526	333.6452373	395.764193	330.2435723	348.713553	367.2861022	380.0443694	388.0215704	28.23275356	43.26846892	42.85829326	37.59924545	55.19270345	53.47517494	29.68023959	48.01679809
ENSMUSG00000006527	495.914385	428.6531841	488.1861503	462.1838361	440.7433226	445.9043311	537.5581225	125.1652074	139.5408123	127.44703	151.2713829	149.1171286	122.3758811	183.4778448	149.5068486
ENSMUSG00000006542	115.906534	123.8818665	142.7395491	114.3928057	125.7829117	118.7638654	143.091011	74.34625103	75.71982061	46.24184273	43.72005285	41.63660085	54.50354369	65.65628758	50.19937982
ENSMUSG00000006574	15.73017248	24.11859348	7.601514452	8.302703642	7.043843055	16.19507256	14.18019028	216.4511106	236.8948673	266.1725581	188.8706283	213.9927625	198.4751685	223.9508987	216.0755914
ENSMUSG00000006575	32.28824877	27.40749259	34.62912139	30.44324669	30.18789881	31.31047361	38.67324622	391.4941826	457.5640588	501.8931711	426.7077158	423.1440598	446.312037	438.0083843	424.5121467
ENSMUSG00000006576	9736.14886	9507.11103	10083.83123	10023.20834	10044.5202	11048.2785	10168.48554	702.9955635	954.0697396	850.3987663	847.2946242	773.6661414	732.1985492	857.1293434	865.3936564
ENSMUSG00000006585	54.64165177	47.14088726	38.85218498	129.1531678	52.32569127	66.93963325	58.00986933	44.2313139	28.1245048	49.6253922	46.34325602	47.44635911	48.3333312	26.08263479	53.47325241
ENSMUSG00000006586	181.3109354	183.0820505	148.6518382	196.4973195	179.1148663	198.6595567	197.2335557	400.9051005	331.0037872	336.0992471	334.0212038	274.0269312	357.8723246	303.9976055	372.1301852
ENSMUSG00000006587	125.013476	112.9188695	79.39359538	136.5333488	65.40711409	183.5441557	125.0434961	123.2830239	81.12837922	128.5748798	109.3001321	83.2732017	132.6595686	76.44910198	81.84681492
ENSMUSG00000006589	279.0035855	280.6527241	293.9252255	335.7982362	298.8601982	299.0690066	277.1582646	82.81607709	84.37351439	85.71658652	74.32408984	67.78051301	70.95744367	101.6323356	51.29067068
ENSMUSG00000006599	556.3513634	521.8386589	559.1336186	509.23249	529.2944925	492.3302058	546.5818799	1052.140616	1099.019111	1128.977672	1210.171063	1126.124809	1206.276542	1028.015571	1092.382156
ENSMUSG00000006611	984.3776356	962.5511398	1028.738289	1087.654177	857.3363262	977.1027111	941.0489914	363.2614291	313.6963997	286.473855	288.5523488	319.5367042	312.6240997	289.6071863	353.5782405
ENSMUSG00000006638	28.1487297	10.96299704	17.73686705	28.59820143	17.10647599	23.75277309	21.91483952	3993.052444	3594.528055	4088.455607	4003.008039	3835.408743	3965.389896	3692.041925	4077.062674
ENSMUSG00000006641	344.4079869	328.8899111	372.4742081	403.1423879	406.5303706	369.2476544	350.6374324	139.2815842	113.5797309	113.9128321	157.3921903	159.7683521	148.0850998	141.2059884	121.1332861
ENSMUSG00000006642	44.70680599	40.56308903	65.0351792	48.89369922	40.25053175	28.0714591	32.22770518	3661.788136	3286.240214	3558.36619	3369.067273	3387.089064	3525.248071	3374.553302	3278.23776
ENSMUSG00000006651	113.4228226	109.6299704	108.1104278	112.5477605	107.6701724	122.0028799	110.8633058	285.1508109	312.6146879	253.7662101	264.9435203	325.3464624	272.5177185	283.3113779	315.3830602
ENSMUSG00000006673	1310.571739	1382.433926	1409.658624	1263.855999	1307.136018	1319.358578	1228.520122	1114.252674	787.4861343	779.3442274	802.7001703	730.0929544	874.1134366	971.3532958	898.1323824
ENSMUSG00000006675	363.4497746	312.4454155	333.6220232	318.2703063	349.1733629	375.7256834	364.8176227	3597.793895	3368.450305	2980.907081	3081.389325	3013.32795	3248.616878	3226.152104	3202.938691
ENSMUSG00000006676	4512.07579	4426.858203	4334.552463	4437.333835	4585.541829	4788.34312	4783.880557	783.929457	788.567846	836.8645684	788.7097534	752.3636944	805.2127304	750.1006006	744.2603703
ENSMUSG00000006678	175.5156087	197.3339467	138.5164856	147.6036203	120.7515952	140.3572955	122.4652797	103.5200964	125.4785599	131.9584292	114.5465385	104.5756486	100.7801374	186.1760484	105.855214
ENSMUSG00000006699	3895.287448	3970.797527	3929.138359	3968.692341	3818.769199	3729.185375	3828.651376	243.7427724	226.0777501	262.7890087	250.0787023	219.8025208	227.2694935	248.2347311	184.4281563
ENSMUSG00000006705	329.5057182	297.0972197	348.8250521	306.2775121	324.0167806	251.5634604	269.4236153	785.8116406	710.684602	773.7049783	729.2504815	733.9661266	769.2198242	760.893415	715.8868078
ENSMUSG00000006715	869.2990054	948.2992436	852.2142313	841.3406357	907.6494909	1000.855484	841.7876594	4139.862763	4598.356534	4237.331784	4592.354351	4835.655457	4056.914714	4373.788035	4113.075272
ENSMUSG00000006717	3784.348337	3740.574589	3908.023041	3388.425608	3719.149133	3973.191135	3323.320959	94.10917852	118.9882895	102.6343339	110.1745332	105.5439417	124.4326186	107.928144	110.2203774
ENSMUSG00000006720	19.86969155	10.96299704	16.04764162	8.302703642	16.1002127	14.03572955	16.7584067	287.9740863	257.4473901	251.5105104	277.1851351	234.3269164	276.6311935	249.1341323	252.08819
ENSMUSG00000006728	927.2522724	830.9951753	868.2618729	1035.99291	846.26743	955.509281	886.9064467	17.88074392	9.735405507	14.66204769	10.49281268	5.809758258	11.31205624	7.195209598	9.82161779
ENSMUSG00000006731	115.906534	118.400368	114.0227168	166.9765955	120.7515952	133.8792665	154.6929849	2442.133183	2349.477862	2087.650022	2186.002642	2221.264241	2139.006998	2561.494617	2411.752813
ENSMUSG00000006732	240.0921062	262.0156292	312.5067052	333.9531909	311.941621	286.1129485	302.9404287	13001.18301	12336.9222	11959.71952	12896.54119	12389.30949	12908.08454	11674.22757	12763.73796
ENSMUSG00000006736	899.1035427	822.2247777	955.2569828	899.4595612	837.2110603	920.9597929	884.3282302	111.9899224	98.43576679	96.99508475	111.0489342	88.11466691	118.2624061	102.5317368	106.9465048
ENSMUSG00000006740	5554.406692	5717.202954	5642.012949	5744.548398	4998.10978	5098.208842	5334.329762	245.6249559	246.6302728	250.3826606	207.2330505	218.8342277	229.326231	242.8383239	267.3662621
ENSMUSG00000006763	143.2273599	116.2077686	139.3610983	138.378394	133.8330181	111.2061649	117.3088469	1245.064432	1120.653345	1156.046068	1143.716583	1127.093102	1136.347468	1144.937727	1281.175476
ENSMUSG00000006782	254.9943749	208.2969437	245.7823006	253.6937224	242.5094538	326.0607942	235.9068019	64.93533318	71.39297372	103.7621837	58.58487082	91.98783908	99.75176864	80.94610798	77.48165146
ENSMUSG00000006784	9.106941961	12.05929674	11.82457804	13.8378394	12.07515952	10.79671504	12.89108207	1347.643436	948.661181	1338.757739	1407.785702	1315.910245	1537.41128	884.1113794	1367.387455
ENSMUSG00000006800	2660.88286	2224.392099	2289.745075	2464.057936	2516.664497	2419.54384	2584.661956	7778.123604	7719.094855	7761.862479	8088.209777	8421.244595	7669.574129	7751.938941	8394.209338
ENSMUSG00000006818	14934.55691	15218.83249	14700.48434	13802.78354	15257.97032	15360.48649	13942.99437	818.7498531	771.2604585	833.4810189	822.8113946	848.2247057	849.4325866	880.5137746	806.4639497
ENSMUSG00000006850	78.65086239	109.6299704	105.5765896	113.4702831	101.6325927	119.8435369	81.21381706	61.17096604	50.84045098	62.03174025	52.46406342	59.06587562	78.15602492	58.46107799	62.20357934
ENSMUSG00000006906	277.3477779	278.4601247	303.2159654	278.6018333	255.5908766	303.3876926	300.3622123	5245.645611	5261.44582	5420.446248	5234.164727	5038.028703	5101.737363	4853.168874	5285.121662
ENSMUSG00000006920	1288.218336	1233.337167	1348.846509	1243.560501	1208.522216	1205.99307	1283.951775	1117.075949	1097.937399	1168.452416	1103.494134	1189.063857	1109.60988	1017.222757	1137.125082
ENSMUSG00000006930	71.19972806	60.2964837	46.45369943	95.94235319	71.44469385	76.65667678	81.21381706	548.6565108	549.5095553	543.6236145	572.7326923	584.848998	502.8723182	510.8598815	577.2928679
ENSMUSG00000006931	971.9590784	915.4102525	1085.327341	889.3118123	863.3739059	1121.778693	897.2193123	100.696821	74.63810888	66.54313954	85.69130358	90.051253	88.4397124	76.44910198	77.48165146
ENSMUSG00000006932	9935.67368	10012.50519	9653.078741	9337.774029	10037.47635	9555.09281	9656.709581	35.76148784	33.53306341	29.32409539	32.35283911	28.08049825	27.76595622	32.37844319	33.83001683
ENSMUSG00000006941	923.9406571	958.165941	1028.738289	958.5010093	998.2131873	1079.671504	899.7975287	1349.52562	1221.252535	1271.08675	1247.770308	1230.700458	1202.163067	1209.694614	1186.233171
ENSMUSG00000006958	58.78117084	63.58538281	85.3058844	62.73153863	85.53237996	92.85174934	100.5504402	608.886385	554.9181139	522.1944679	483.5437845	534.4977597	509.0425307	536.9425163	524.9109064
ENSMUSG00000006998	6148.013728	6092.137453	6649.63592	6249.168274	6367.634122	6211.350162	6263.776779	589.1234575	452.1555002	474.8247753	501.0318056	608.088031	547.0921744	508.1616779	530.3673607
ENSMUSG00000007029	1273.316067	1246.492763	1323.508127	1454.818183	1410.781138	1418.688356	1349.696293	802.7512927	682.5600972	825.5860702	721.380872	817.2393283	751.7375554	786.0766486	643.8616107
ENSMUSG00000007030	702.8903386	718.0763059	722.9884856	694.659538	762.7475766	775.2041398	785.0668983	205.1580092	157.9299116	203.0129681	172.2570082	171.3878686	161.4538936	187.9748508	150.5981395
ENSMUSG00000007033	119.2181493	126.0744659	146.9626127	95.01983057	130.8142282	118.7638654	149.5365521	57.4065989	67.06612682	64.28743989	57.71046976	85.20978778	63.75886243	90.83952118	74.20777886
ENSMUSG00000007035	37.25567166	24.11859348	33.78450867	29.52072406	41.25679504	39.94784565	34.8059216	25552.52415	24758.21792	25155.56244	24466.61598	24791.20678	25534.39604	22257.48149	27766.80478
ENSMUSG00000007036	1409.092293	1364.893131	1534.661307	1444.670434	1474.175725	1598.993497	1398.682405	103.5200964	112.4980192	107.1457332	75.1984909	97.79759734	109.0070874	57.56167679	88.39456011
ENSMUSG00000007038	567.9420168	550.3424512	589.5396764	585.8018681	621.8707155	597.0583417	595.5679918	75.28734281	50.84045098	66.54313954	71.70088667	56.16099649	84.32623741	66.55568878	57.83841588
ENSMUSG00000007039	456.1750019	465.927374	509.3014683	495.3946506	456.8435353	527.9593654	587.8333426	457.3706076	381.8442382	399.2588372	375.1180534	383.444045	390.7801246	413.7245519	434.3337645
ENSMUSG00000007041	750.9087599	679.7058162	722.9884856	866.2487466	771.8039462	694.228777	794.0906557	378.3188976	352.6380217	328.2042984	438.0749295	494.797745	374.3262246	496.4694623	415.7818198
ENSMUSG00000007050	220.2224147	212.6821425	200.1732139	218.6378626	207.2902385	191.1018562	232.0394773	827.2196792	792.8946929	717.3124872	739.7432942	671.0270788	740.4254992	739.3077862	722.434553
ENSMUSG00000007080	121.7018608	82.22247777	83.61665897	158.6738918	71.44469385	76.65667678	134.0672536	52.70113997	68.14783855	66.54313954	84.81690253	72.62197822	82.26949991	87.24191638	69.8426154
ENSMUSG00000007097	32760.98185	30433.27977	34985.54796	27875.86622	34407.1608	34123.01788	31173.21467	1019.202403	1015.727308	1089.502929	1058.025279	991.532076	1048.936124	1057.695811	1043.274068
ENSMUSG00000007122	174.6877049	154.5782582	131.7595838	171.5892086	213.3278183	184.6238272	464.0789546	2044.051357	1799.968307	1777.49132	1889.580684	1752.610408	1963.155942	1912.126951	1902.119979
ENSMUSG00000007207	88.58570817	74.54837985	65.0351792	63.65406125	65.40711409	75.57700528	81.21381706	1126.486867	1152.022985	1131.233372	1074.638899	1190.03215	1099.326193	1069.388027	1115.299265
ENSMUSG00000007216	447.8959637	418.7864868	423.1509711	465.8739266	459.8623252	408.1158285	417.6710592	950.502703	565.7352311	605.6553548	501.0318056	802.7149326	585.1418181	596.3029955	617.6706299
ENSMUSG00000007279	681.3648395	752.0615967	597.1411908	616.2451147	721.4907815	671.5556755	741.2372192	4837.211776	4324.683468	4160.637996	4317.792419	4410.574811	4565.957245	4213.694621	4242.938885
ENSMUSG00000007338	909.8662923	894.5805582	854.7480695	921.6001042	955.950129	957.668624	898.5084205	255.9769656	272.5913542	209.780067	246.5810981	213.0244695	231.3829685	236.5425155	241.1752813
ENSMUSG00000007379	101.0042654	77.83727896	65.0351792	113.4702831	94.5887496	77.73634829	86.37024989	261.6235163	246.6302728	271.8118073	222.9722695	288.5513268	270.460981	238.3413179	276.096589
ENSMUSG00000007411	1399.985351	1341.870837	1384.320243	1308.137085	1374.555659	1228.666172	1314.890371	758.5199788	719.3382958	780.4720773	731.8736847	788.190537	809.3262054	697.0359298	793.3684593
ENSMUSG00000007415	2208.847377	2376.777757	2364.070994	2069.218252	2278.180097	2192.812825	2272.69777	430.0789458	432.6846892	437.6057312	452.9397475	427.985525	455.5673558	412.8251507	436.5163462
ENSMUSG00000007458	1238.544107	1249.781662	1238.202243	1362.56592	1221.603638	1231.905186	1219.496364	286.0919027	452.1555002	365.4233425	378.6156577	370.8562355	318.7943122	406.5293423	329.5698414
ENSMUSG00000007476	663.9788593	657.7798222	793.0913411	631.9279994	697.3404625	577.6242546	603.302641	803.6923845	968.131992	888.7456602	1012.556424	967.32475	795.9574116	988.4419186	909.0452911
ENSMUSG00000007564	4993.087906	5137.260411	4788.109492	5120.923102	5057.479314	5125.200629	4957.910165	31.05602891	22.71594618	25.94054592	21.86002642	31.95367042	27.76595622	19.7868264	39.28647116
ENSMUSG00000007570	245.0595291	258.7267301	263.5191677	261.0739034	267.6660361	331.4591517	296.4948877	4756.277882	4678.403202	4867.799835	4952.607587	4902.467677	5225.141613	5860.498218	4894.439532
ENSMUSG00000007589	279.0035855	291.6157212	292.236	309.04508	305.9040413	322.8217797	299.0731041	1791.838759	1718.839928	1706.436782	1754.04852	1525.061543	1665.957373	1503.798806	1582.371755
ENSMUSG00000007603	880.061755	873.7508638	872.4849365	867.1712693	921.737177	955.509281	880.4609056	931.6808673	828.5911798	835.7367186	788.7097534	917.9418048	881.3120178	1039.707787	852.298166
ENSMUSG00000007610	510.8166536	508.6830625	484.8076995	490.7820375	569.5450242	551.7121385	519.5106076	1395.639117	1327.260284	1487.633916	1441.887343	1588.000591	1565.177236	1570.354495	1531.081084
ENSMUSG00000007613	491.7748659	505.3941634	445.1109018	492.6270827	451.8122188	394.0800989	545.2927717	18.8218357	46.51360409	36.09119432	28.85523488	44.54147998	48.3333312	50.36646719	31.6474351
ENSMUSG00000007617	1215.3628	1307.885546	1322.663515	1115.329856	1208.522216	1052.679716	1048.044973	1597.032759	1304.544338	1242.890505	1246.895907	1160.015066	1327.624055	1316.723356	1274.627731
ENSMUSG00000007646	34.77196021	23.02229378	47.29831214	47.9711766	26.16284563	41.02751715	27.07127235	2236.975173	2125.563536	2203.818553	2258.57793	2003.398306	2197.624016	1903.132939	2168.39495
ENSMUSG00000007655	5368.956238	5309.379465	5040.648694	5437.348363	5282.882292	5713.621599	4907.634945	327.4999412	355.8831569	377.8296906	347.1372196	342.7757372	330.1063684	392.1389231	381.951803
ENSMUSG00000007656	2011.80627	2145.45852	2126.734821	2002.796623	2026.614273	2158.263336	1909.169255	99.75572923	93.02720817	104.8900335	104.0537258	97.79759734	110.0354561	88.14131758	124.4071587
ENSMUSG00000007659	822.1084879	807.9728816	826.8758498	1007.394709	943.8749694	879.9322757	892.0628795	607.0042014	600.3500062	587.6097576	621.6991515	585.817291	553.2623869	595.4035943	522.7283246
ENSMUSG00000007670	1575.500959	1708.034938	1695.982335	1646.702889	1746.873078	1850.556958	1717.092132	5896.881126	5155.438072	5439.619695	5475.499419	5549.287429	5700.247975	5545.707798	5207.640011
ENSMUSG00000007682	43.05099836	37.27418992	36.31834682	45.20360872	77.48227361	35.62915963	145.6692274	2455.308468	2265.104348	2348.183331	2233.2203	2592.120476	2166.772954	2579.482641	2336.453743
ENSMUSG00000007721	1440.552637	1476.715701	1609.831838	1540.612787	1605.996217	1787.936011	1515.991252	106.3433717	98.43576679	125.1913303	118.9185437	129.7512678	106.9503499	122.3185632	174.6065385
ENSMUSG00000007739	2689.03159	2590.5562	2794.82348	2345.052518	2571.002715	2355.843222	2301.05815	373.6134387	358.0465803	348.5055952	332.2724017	365.0464772	388.7233871	342.6718571	349.213077
ENSMUSG00000007777	447.8959637	439.6161812	432.441711	321.0378742	427.6618998	457.7807177	438.2967905	4493.713274	3613.998866	4242.971033	4141.163406	4598.423661	4530.992708	3714.526955	4006.128768
ENSMUSG00000007783	112.5949188	124.9781662	86.15049712	149.4486656	122.7641218	110.1264934	126.3326043	173.1608885	151.4396412	155.6432755	147.7737786	152.0220078	162.4822623	190.6730544	145.1416851
ENSMUSG00000007812	662.3230517	668.7428192	603.8980926	640.230703	621.8707155	589.5006412	582.6769097	4050.459043	3751.376255	3854.990694	4016.998456	4151.072275	4163.865064	3791.875458	3867.534828
ENSMUSG00000007815	5971.670215	6285.086201	6213.815758	6029.607889	6083.867873	5703.904555	5784.228526	366.0847044	342.9026162	354.1448443	391.7316735	313.7269459	392.8368621	315.6898211	328.4785505
ENSMUSG00000007817	2666.678187	2721.015864	2597.184104	2770.335448	2923.194868	2616.044054	2762.558888	1182.011282	1243.968481	1319.584292	996.817205	1036.073556	1348.19143	1386.87665	1059.643431
ENSMUSG00000007827	178.827224	156.7708576	168.9225434	190.9621838	142.8893877	156.5523681	146.9583356	28280.74924	28601.53967	17129.78311	19253.43687	19453.00723	22842.12665	19239.09106	15855.36499
ENSMUSG00000007833	400.7054463	377.127098	378.3864972	394.8396843	381.3737883	403.7971425	375.1304883	2737.636003	2149.361194	2508.338006	2586.478327	2747.047363	2632.623997	2724.286234	2631.102277
ENSMUSG00000007836	4295.992894	4335.865328	4495.028879	4371.834729	4618.748518	4679.296298	4421.641151	25.4094782	11.89882895	21.42914663	13.99041691	17.42927477	18.51063748	15.2898204	17.46065385
ENSMUSG00000007837	212.7712804	180.8894511	221.2885318	189.1171385	183.1399194	251.5634604	238.4850184	17214.45093	15795.15458	15666.96189	15465.53149	15437.49598	15639.43193	16313.33896	14774.98703
ENSMUSG00000007850	4690.07511	4404.932209	4726.452764	4650.436562	4215.236937	4375.908606	4349.451092	7799.768715	6572.480429	7241.923711	6998.70606	6948.470877	7214.006773	6354.269477	6408.059963
ENSMUSG00000007867	420.5751378	372.7418992	414.704844	446.5009514	415.5867403	476.1351332	435.7185741	11.29310142	12.98054068	10.1506484	5.246406342	15.49268869	9.25531874	17.0886228	4.365163462
ENSMUSG00000007872	1295.66947	1316.655944	1400.367885	1353.340694	1347.38655	1237.303544	1207.89439	409.3749265	460.809194	345.1220457	376.8668556	395.0635615	425.744662	469.4874263	463.7986179
ENSMUSG00000007877	21103.26824	19384.77136	20400.77556	38642.62779	15446.14156	30981.17381	21510.05955	176.9252556	159.0116233	222.1864151	166.1362008	174.2927477	192.304956	178.0814376	166.9675024
ENSMUSG00000007880	2800.798605	2801.045743	2966.279862	2793.398514	3079.165679	2758.560693	3140.267593	10.35200964	12.98054068	12.40634805	13.11601585	10.65122347	11.31205624	14.3904192	8.730326925
ENSMUSG00000007888	8.279038146	14.25189615	26.18299422	28.59820143	18.11273929	16.19507256	33.51681339	1789.015484	2082.295067	1823.733163	1362.316847	1308.163901	1407.836817	1555.964076	1550.72432
ENSMUSG00000007891	17816.49009	17098.98648	19281.66371	17713.35696	17920.543	18197.8632	17270.18265	718.9941239	716.0931606	713.9289377	587.5975103	659.4075623	667.411318	686.2431154	629.6748295
ENSMUSG00000007892	6958.531562	6917.65113	7537.323885	7541.622475	7025.730316	7278.065608	6725.277518	410.3160183	386.1710851	373.3182913	393.4804756	390.2220963	388.7233871	365.1568871	373.221476
ENSMUSG00000007950	526.5468261	504.2978637	508.4568555	568.2739382	563.5074444	645.6435594	519.5106076	28883.04798	31323.12636	22323.53154	24568.9209	22658.05721	26532.94209	30464.51744	27269.17615
ENSMUSG00000007987	249.1990482	241.1859348	229.734659	256.4612903	234.4593474	256.9618179	241.0632348	1905.710865	2024.964345	1918.472548	1811.75899	1878.488503	1975.496367	2190.941323	2006.883902
ENSMUSG00000007989	14.90226866	12.05929674	15.2030289	9.225226269	11.06889623	8.637372032	19.33662311	63.05314961	91.94549645	92.48368546	79.57049618	96.8293043	75.07091867	86.34251518	82.93810579
ENSMUSG00000008035	1933.155407	2600.422897	2453.599942	4148.584253	2433.144644	2880.563573	2204.375035	601.3576507	629.5562228	654.1528971	641.8103758	688.4563536	623.1914618	612.4922171	667.8700098
ENSMUSG00000008036	754.2203751	734.5208014	740.7253527	819.2000927	761.7413133	845.3827876	772.1758162	951.4437948	988.6845148	999.2749429	1033.542049	930.5296143	1071.560236	1054.997607	1210.24157
ENSMUSG00000008090	513.3003651	521.8386589	508.4568555	457.5712229	495.0815405	517.1626504	500.1739845	798.9869256	738.8091068	797.3898246	845.5458221	743.649057	767.1630867	780.6802414	850.1155843
ENSMUSG00000008136	38232.59816	34064.22439	32428.90526	33884.25608	36970.11341	35970.33583	34817.52357	409.3749265	354.8014451	410.5373354	382.1132619	361.173305	382.5531746	369.6538931	400.5037477
ENSMUSG00000008140	2350.41893	2338.407268	2467.113746	2429.002077	2561.946346	2580.414894	2466.064001	267.270067	255.2839666	267.300408	268.4411245	314.695239	289.9999872	296.8023959	270.6401347
ENSMUSG00000008153	10.76274959	15.34819585	9.290739885	9.225226269	18.11273929	10.79671504	14.18019028	23.52729463	37.8599103	23.68484628	33.22724017	55.19270345	27.76595622	40.47305399	38.1951803
ENSMUSG00000008167	94.38103487	107.437371	108.1104278	106.0901021	103.6451192	101.4891214	94.10489914	55.52441532	67.06612682	98.12293457	59.45927187	81.33661561	56.56028119	77.34850318	57.83841588
ENSMUSG00000008200	727.7274531	759.7356946	706.0962313	785.0667555	731.5534145	749.2920237	746.3936521	364.2025209	351.55631	332.7156977	331.3980006	312.7586529	392.8368621	357.0622763	331.7524231
ENSMUSG00000008206	1291.529951	1242.107564	1163.031711	1347.805558	1125.002362	1432.724086	1256.880502	5296.464567	5055.920593	4779.827548	4652.688024	4900.531091	5468.865007	4995.274264	5294.94328
ENSMUSG00000008226	934.7034067	993.2475315	1013.53526	914.2199232	964.0002353	879.9322757	880.4609056	447.018598	493.2605457	477.080475	494.9109982	441.5416276	482.3049432	462.2922167	461.6160362
ENSMUSG00000008301	423.0588493	442.9050803	468.7600579	440.9658156	493.0690139	469.6571042	418.9601674	439.4898637	305.0427059	274.0675069	217.7258632	454.1294372	255.0354497	190.6730544	180.0629928
ENSMUSG00000008305	303.8407	329.9862108	331.9327977	333.0306683	310.9353577	341.1761953	344.1918914	657.8231578	630.6379345	621.4452523	575.3558955	626.4855988	627.3049368	704.2311394	613.3054665
ENSMUSG00000008307	27.32082588	47.14088726	33.78450867	51.6612671	36.22547857	41.02751715	28.36038056	1225.301504	1329.423708	1351.164088	1294.113564	1412.73955	1358.475117	1675.584435	1425.22587
ENSMUSG00000008318	136.6041294	118.400368	98.81968787	110.7027152	157.9833371	141.436967	181.7642572	1215.890586	1110.917939	1283.493098	1191.808641	1330.434641	1282.37583	1195.304195	1179.685426
ENSMUSG00000008333	378.3520433	412.2086886	402.8802659	357.9387792	355.2109427	387.6020699	335.1681339	641.8245975	630.6379345	727.4631356	723.1296741	672.9636649	638.6169931	689.8407202	708.2477718
ENSMUSG00000008348	6648.067632	5834.507023	6905.553573	4721.470804	5886.640268	5322.780515	6482.925175	704.8777471	667.4161331	711.6732381	690.776835	651.6612179	740.4254992	631.3796423	711.5216444
ENSMUSG00000008373	511.6445574	479.0829705	543.9305897	572.8865513	525.2694393	543.0747665	532.4016896	785.8116406	859.9608197	929.3482539	779.9657428	854.0344639	829.8935804	885.9101818	723.5258439
ENSMUSG00000008384	312.9476419	286.1342226	347.9804393	340.4108493	292.8226184	264.5195185	322.2770518	91.28590316	126.5602716	150.0040264	86.56570464	90.051253	80.21276241	118.7209584	82.93810579
ENSMUSG00000008393	631.6906106	528.4164571	672.3117226	743.5532373	598.7266597	568.9868826	670.3362678	779.2239981	1033.034695	934.987503	675.037616	620.6758406	724.999968	717.7221574	664.5961372
ENSMUSG00000008398	1611.928727	1700.36084	1545.641272	1358.875829	1679.453437	1667.012802	1568.844688	6789.97723	6589.787816	5602.030069	6885.033923	6627.965879	6644.290487	6511.664686	6157.063064
ENSMUSG00000008429	1305.604316	1242.107564	1438.375457	1262.010954	1330.280074	1186.558983	1300.710181	2306.615965	2164.505158	2282.768041	2316.2884	2260.964255	2250.070823	2109.995215	2252.424347
ENSMUSG00000008435	760.8436057	825.5136768	821.8081735	779.5316197	897.5868579	801.1162559	823.7401445	1228.12478	1342.404248	1021.831939	1198.803849	1068.027226	1164.113424	1421.053896	1432.864907
ENSMUSG00000008450	916.4895228	847.4396709	783.8006012	811.8199116	832.1797438	841.0641016	772.1758162	3601.558262	3152.107961	3495.2066	3279.878365	3009.454778	3388.475028	2941.041923	3057.797005
ENSMUSG00000008475	954.5730983	928.565849	886.8433527	1004.627141	999.2194506	923.1191359	933.3143421	5408.454489	4625.399327	4548.618335	4185.75786	4560.660233	4617.375683	4556.366478	4296.412138
ENSMUSG00000008496	92.72522724	107.437371	102.1981387	133.7657809	146.9144409	77.73634829	128.9108207	2661.407568	2640.458316	2524.127903	2443.076553	2293.886219	2553.439604	2210.728149	2270.976291
ENSMUSG00000008540	733.5227798	810.165481	1033.805965	867.1712693	669.1650903	614.3330858	885.6173384	1455.868992	1494.925601	1387.255282	1362.316847	1284.924868	1434.574405	1401.267069	1427.408452
ENSMUSG00000008575	6621.57471	7280.526332	6764.503249	7145.860268	6907.997511	7187.373202	6997.279349	1473.749736	1606.341909	1565.455554	1802.140578	2159.293486	1435.602773	1842.873058	1706.778914
ENSMUSG00000008604	2659.227053	2676.067577	2815.938798	2580.295787	2866.844124	2688.382045	2767.715321	437.6076801	411.0504547	482.7197241	411.8428978	444.4465067	437.0567183	429.0143723	407.0514929
ENSMUSG00000008658	1242.683626	1433.960012	1407.124786	1228.800139	1331.286337	1351.748723	1109.922167	523.2470326	591.6963125	604.5275049	643.5591779	669.0904927	626.2765681	714.1245526	661.3222646
ENSMUSG00000008668	3381.987083	3518.025749	3806.669515	3710.386005	3319.662606	3522.968117	3177.651731	203.2758256	186.0544163	175.9445723	219.4746653	179.134213	193.3333248	136.7089824	177.8804111
ENSMUSG00000008682	4858.967488	4748.074016	5055.851723	4903.207762	4538.247454	4646.906153	4812.240938	315.265748	530.0387442	462.4184273	354.1324281	373.7611146	327.0212621	444.3041927	397.2298751
ENSMUSG00000008683	2626.1109	2590.5562	2872.52785	2617.196692	2376.7939	2458.412015	2218.555225	3541.328388	3139.12742	3137.678207	3162.708623	3256.369504	3555.070765	3198.270666	3337.167467
ENSMUSG00000008690	1671.537802	1579.767873	1690.914659	1782.313715	1746.873078	1667.012802	1647.480289	992.8518334	918.3732528	1007.169892	963.5899648	926.6564421	949.1843552	985.743715	919.9581997
ENSMUSG00000008730	1962.959945	1864.805796	1907.135515	2042.465096	1681.465964	1722.076049	1947.842501	5286.112557	5019.142395	4844.114988	5193.067877	4887.943281	5246.737357	4692.176059	5204.366138
ENSMUSG00000008734	442.9285408	391.3789942	408.792555	568.2739382	447.7871657	435.1076161	550.4492045	635.236955	630.6379345	556.0299626	591.9695156	688.4563536	579.9999744	671.8526962	600.2099761
ENSMUSG00000008763	820.4526803	769.6023919	753.3945434	749.088373	740.6097841	723.3799077	786.3560065	1050.258432	1247.213617	1073.713031	1181.315828	1077.710157	1040.709174	1215.990422	1209.150279
ENSMUSG00000008822	219.3945109	194.0450475	265.2083931	189.1171385	215.3403448	205.1375858	195.9444475	33.87930427	42.1867572	24.8126961	20.98562537	28.08049825	28.79432497	57.56167679	29.46485337
ENSMUSG00000008845	337.7847564	472.5051723	480.5846359	319.1928289	412.5679504	291.5113061	439.5858987	578.7714479	446.7469416	595.5047064	501.0318056	543.2123971	568.6879181	590.9065883	578.3841588
ENSMUSG00000008855	3628.70242	3622.174221	3749.23585	3256.504873	3720.155397	4094.114343	3810.603861	390.5530908	428.3578423	353.0169945	383.862064	411.5245433	364.0425371	384.0443123	433.2424736
ENSMUSG00000008859	1160.721148	1117.129398	1211.174636	1033.225342	1145.127628	1127.17705	1033.864782	1349.52562	1294.808932	1440.264224	1299.359971	1420.485894	1504.50348	1505.597608	1303.001294
ENSMUSG00000008892	5793.670895	5859.721916	5966.344232	5658.753793	5730.669457	6073.15221	5456.795042	3132.894553	3325.181836	3247.079639	3230.911906	3078.203584	3026.489228	3389.843122	3412.466537
ENSMUSG00000008932	4.967422888	14.25189615	9.290739885	14.76036203	6.037579762	7.557700528	18.0475149	226.8031202	212.0154977	206.3965175	233.4650822	185.9122643	218.0141748	251.8323359	202.980101
ENSMUSG00000008958	657.3556288	644.6242257	712.0085203	673.4415176	739.6035208	776.2838113	639.3976708	2957.851481	2814.613903	2751.953567	2903.011509	2958.135246	2835.212641	2695.505396	2963.945991
ENSMUSG00000008976	1336.236757	1319.944843	1295.635908	1232.490229	1230.660008	1194.116683	1325.203237	1761.723822	1762.108397	1785.386269	1846.735032	1990.810496	1756.453823	1665.691022	1720.965695
ENSMUSG00000008999	56.2974594	40.56308903	39.69679769	55.35135761	60.37579762	51.82423219	30.93859698	20.70401927	20.55252274	14.66204769	18.3624222	21.30244695	25.70921872	20.6862276	28.37356251
ENSMUSG00000009013	548.0723253	501.0089646	655.4194683	606.0973659	614.8268724	605.6957137	571.0749359	2373.433482	2101.765878	2250.060396	2398.482099	2299.695977	2322.056635	2407.697012	2234.963693
ENSMUSG00000009030	484.3237316	499.9126649	482.2738613	464.0288813	523.2569127	497.7285633	510.4868501	77.16952638	55.16729787	84.5887367	76.07289196	61.00246171	69.92907492	69.25389238	69.8426154
ENSMUSG00000009035	1545.696422	1480.0046	1520.30289	1503.711882	1725.741549	1574.161053	1550.797173	36.70257962	147.1127943	89.10013599	25.35763065	32.92196346	40.10638121	80.04670678	21.82581731
ENSMUSG00000009073	3909.361813	3818.411868	4008.531954	3921.643687	4091.466552	4175.089706	4207.649189	206.099101	246.6302728	225.5699645	230.841879	260.4708286	200.531906	234.7437131	216.0755914
ENSMUSG00000009076	216.0828956	232.4155372	269.4314567	266.6090392	270.684826	278.555248	290.0493467	169.3965213	100.5991902	153.3875759	143.4017733	132.6561469	175.8510561	116.0227548	126.5897404
ENSMUSG00000009079	2990.388578	3067.446571	3117.465538	3314.623798	3045.95899	3325.388232	3104.172563	13.17528499	22.71594618	4.511399291	13.99041691	16.46098173	25.70921872	26.98203599	17.46065385
ENSMUSG00000009090	2512.688077	2520.393019	2403.767792	2243.575029	2670.622781	2484.324131	2299.769042	384.9065401	353.7197334	345.1220457	348.0116207	342.7757372	369.1843809	331.8790427	319.7482236
ENSMUSG00000009097	16.55807629	24.11859348	32.93989596	22.14054304	23.14405575	18.35441557	30.93859698	2547.535462	2461.975881	2500.443057	2441.327751	2467.210674	2492.765847	2476.950904	2428.122176
ENSMUSG00000009112	2741.18953	2668.393479	2695.159179	2517.564249	2740.054949	2567.458836	2557.590683	21.64511106	45.43189236	21.42914663	18.3624222	26.14391216	15.42553123	20.6862276	9.82161779
ENSMUSG00000009145	65.40440136	38.37048963	74.32591908	67.34415176	53.33195456	58.30226121	65.74451857	2514.59725	2020.637498	2453.073364	2251.582722	2141.864211	2333.368691	2103.699406	2278.615327
ENSMUSG00000009185	24.00921062	36.17789022	68.41363007	46.12613134	27.16910893	21.59343008	36.09502981	29.17384534	29.20621652	58.64819078	46.34325602	43.57318693	35.99290621	28.78083839	25.09968991
ENSMUSG00000009207	318.7429686	283.9416232	317.5743815	320.1153515	273.7036159	304.4673641	306.8077533	73.40515924	81.12837922	67.67098936	105.8025279	99.73418343	68.90070618	90.83952118	88.39456011
ENSMUSG00000009210	138.259937	130.4596647	118.2457804	121.7729867	140.8768611	167.3490831	136.64547	50.8189564	53.00387442	69.926689	72.57528773	87.14637387	48.3333312	61.15928159	49.10808895
ENSMUSG00000009216	19.86969155	36.17789022	19.42609249	11.07027152	28.17537222	31.31047361	21.91483952	328.441033	306.1244176	322.5650493	363.7508397	350.5220816	330.1063684	303.9976055	313.2004784
ENSMUSG00000009246	17.38598011	7.674097925	11.82457804	12.91531678	16.1002127	6.478029024	11.60197387	1333.52706	1424.614339	1278.981699	1491.728203	1941.427551	1363.616961	1454.33174	1413.221671
ENSMUSG00000009281	278.1756817	321.2158132	331.9327977	321.9603968	297.8539349	324.9811227	319.6988354	1238.476789	1394.326411	1321.839992	1544.192267	1516.346905	1372.87228	1349.1018	1385.939399
ENSMUSG00000009291	2874.482044	2887.653419	2931.65074	2631.034532	2757.161425	2747.763978	2482.822407	290.7973616	294.2255886	298.880203	266.6923224	261.4391216	283.8297747	286.9089827	260.8185169
ENSMUSG00000009292	9.934845776	24.11859348	27.87221966	21.21802042	22.13779246	17.27474406	32.22770518	729.3461335	936.7623521	756.787231	761.6033206	901.480823	770.2481929	940.773655	952.6969257
ENSMUSG00000009293	2425.758177	2368.00736	2679.956151	2387.488558	2661.566412	2457.332343	2601.420362	1093.548654	1128.225327	1112.059925	1004.686814	1074.805278	1061.276549	1029.814374	987.6182334
ENSMUSG00000009376	48.84632506	32.88899111	37.16295954	71.9567649	33.20668869	17.27474406	56.72076112	38.58476319	44.35018064	40.60259362	34.10164122	64.87563388	34.96453746	31.47904199	30.55614424
ENSMUSG00000009378	101.8321692	119.4966677	66.72440463	105.1675795	74.46348373	84.21437731	91.52668272	775.459631	746.3810888	780.4720773	735.3712889	710.7270936	703.4042242	751.0000018	732.2561708
ENSMUSG00000009394	101.8321692	118.400368	94.59662429	99.6324437	120.7515952	105.8078074	166.2949587	182.5718063	219.5874798	206.3965175	192.3682325	209.1512973	201.5602748	212.2586832	197.5236467
ENSMUSG00000009406	394.0822158	435.2309823	375.0080463	435.4306799	402.5053175	427.5499156	449.8987644	222.0976613	249.875408	279.706756	269.3155255	249.8196051	291.0283559	262.6251503	247.7230265
ENSMUSG00000009418	1778.337394	1679.531146	1549.864335	1662.385774	1733.791655	1753.386522	1907.880147	952.3848866	950.8246045	1031.982588	1217.166271	1135.807739	913.191449	907.4958106	983.2530699
ENSMUSG00000009470	1772.542067	1727.768333	1766.929804	1835.820027	1510.401204	1535.292879	1686.153535	1219.654954	1298.054068	1347.780538	1385.051274	1451.471271	1286.489305	1416.55689	1247.345459
ENSMUSG00000009535	357.6544479	302.5787182	315.8851561	334.8757136	366.2798389	309.8657216	317.120619	204.2169174	353.7197334	303.3916023	326.1515943	290.4879129	308.5106247	332.7784439	241.1752813
ENSMUSG00000009545	1071.307536	1106.166401	1103.064208	1301.679427	1075.695461	1184.39964	1146.017196	234.3318545	179.564146	204.1408179	233.4650822	266.2805868	228.2978623	170.886228	261.9098077
ENSMUSG00000009549	1210.395377	1188.388879	1233.979179	1170.681213	1129.027415	1222.188142	1112.500383	351.9683277	432.6846892	425.1993831	456.4373517	450.256265	420.6028183	447.9017975	492.1721804
ENSMUSG00000009551	48.84632506	61.3927834	46.45369943	45.20360872	54.33821786	43.18686016	46.40789546	975.9121812	859.9608197	884.2342609	853.4154316	808.5246909	868.9715928	846.336529	759.5384425
ENSMUSG00000009555	810.5178345	755.3504958	761.8406706	788.756846	832.1797438	868.0558892	855.9678497	975.9121812	876.1864956	804.1569235	714.3856635	568.3880162	902.9077615	803.1652714	766.0861877
ENSMUSG00000009563	230.1572605	232.4155372	202.707052	195.5747969	206.2839752	263.439847	220.4375035	328.441033	325.5952286	347.3777454	285.0547446	324.3781694	349.6453746	354.3640727	314.2917693
ENSMUSG00000009566	274.0361626	276.2675253	267.7422312	297.9748085	317.9792008	296.9096636	302.9404287	505.3662886	486.7702753	474.8247753	493.1621961	515.1318989	526.5247994	561.2263487	495.446053
ENSMUSG00000009569	1114.358535	1004.210529	1021.136775	1150.385716	1015.319663	1040.80333	1140.860764	467.7226172	393.7430672	559.413512	454.6885496	480.2733493	432.9432433	450.6000011	431.0598919
ENSMUSG00000009575	1813.109354	1672.953348	1742.436035	2122.724564	1583.858424	1643.260029	1831.822763	304.9137384	362.3734272	404.8980863	255.3251086	294.3610851	312.6240997	359.7604799	282.6443342
ENSMUSG00000009585	316.2592572	353.0085046	288.8575492	451.1135645	346.154573	347.6542243	389.3106786	10.35200964	14.0622524	20.30129681	19.23682325	18.39756782	22.62411248	17.988024	29.46485337
ENSMUSG00000009614	262.4455092	260.9193295	216.2208555	231.5531793	231.4405575	232.1293734	265.5562907	331.2643084	280.1633362	359.7840934	341.0164122	295.3293781	298.2269372	315.6898211	366.6737308
ENSMUSG00000009621	559.6629787	537.1868548	530.4167862	528.6054652	543.3821786	590.5803127	577.5204769	482.7800858	479.1982933	483.8475739	495.7853993	488.0196937	447.3404058	490.1736539	472.5289448
ENSMUSG00000009630	1001.763616	971.3215374	1071.813538	923.4451495	958.9689188	860.4981887	941.0489914	1175.42364	1201.781724	1122.210574	1205.799058	1248.129732	1172.340374	1176.416769	1246.254169
ENSMUSG00000009633	845.2897947	964.7437392	1215.3977	854.2559525	985.1317645	952.2702665	868.8589318	190.1005406	149.2762178	107.1457332	126.7881533	165.5781104	169.6808436	174.4838328	156.0545938
ENSMUSG00000009640	384.14737	394.6678933	354.7373411	402.2198653	416.5930036	427.5499156	395.7562197	425.3734869	506.2410863	463.5462771	457.3117528	451.224558	416.4893433	459.5940131	470.3463631
ENSMUSG00000009647	623.4115724	607.3500358	615.7226706	575.6541192	664.1337738	680.1930475	620.0610477	16981.06017	17601.61316	15035.36599	14754.64344	14918.49091	15589.04186	15705.34375	16208.94323
ENSMUSG00000009681	457.0029057	505.3941634	500.0107284	574.7315965	515.2068063	411.354843	497.595768	174.1019803	173.0738757	128.5748798	133.7833617	129.7512678	156.3120498	200.5664676	144.0503943
ENSMUSG00000009687	325.3661992	263.1119289	350.5142775	387.4595033	326.0293071	285.033277	416.381951	835.6895052	831.836315	739.8694837	724.0040752	693.2978188	739.3971305	736.6095826	731.16488
ENSMUSG00000009731	23.18130681	27.40749259	31.25067052	37.8234277	20.12526587	16.19507256	21.91483952	199.5114585	200.1166687	164.6660741	230.841879	195.5951947	213.9006998	207.7616772	210.6191371
ENSMUSG00000009733	419.747234	385.8974957	346.2912139	394.8396843	406.5303706	399.4784565	382.8651376	760.4021624	769.097035	781.5999271	823.6857957	786.2539509	727.0567055	768.0886246	779.181678
ENSMUSG00000009739	508.3329422	542.6683533	565.0459076	520.3027616	568.5387609	610.0143997	595.5679918	4172.800975	3835.74977	3782.808305	3675.107642	3424.852493	3786.453733	3418.62396	3543.421441
ENSMUSG00000009741	1443.864253	1257.45576	1394.455596	1369.946101	1454.050459	1383.059197	1427.042786	1236.594606	1113.081363	1288.004497	1259.137522	1277.178524	1316.311999	1215.990422	1235.34126
ENSMUSG00000009772	206.1480498	171.0227538	183.2809596	216.7928173	178.108603	128.480909	250.0869922	26.35056998	21.63423446	27.06839574	16.61362008	20.3341539	16.45389998	11.6922156	27.28227164
ENSMUSG00000009828	511.6445574	446.1939794	535.4844625	540.5982593	508.1629633	449.1433456	500.1739845	698.2901046	719.3382958	754.5315313	750.2361069	691.3612327	767.1630867	780.6802414	747.5342429
ENSMUSG00000009863	18645.22181	18832.23631	18463.23399	17775.16597	18272.73515	20049.49983	17539.60627	550.5386943	539.7741498	595.5047064	533.3846448	532.5611736	600.5673494	523.4514983	528.184779
ENSMUSG00000009876	204.4922422	179.7931514	190.882474	168.8216407	212.321555	196.5002137	202.3899886	621.1205782	589.532889	641.7465491	601.5879272	591.6270493	610.8510368	620.5868279	641.679029
ENSMUSG00000009894	1005.075231	914.3139528	945.9662429	909.6073101	1043.495036	965.2263245	872.7262564	1455.868992	1199.618301	1631.998693	1516.211433	1411.771257	1569.290711	1317.622758	1416.495544
ENSMUSG00000009905	252.5106635	226.9340386	206.0855029	286.904537	236.471874	241.8464169	300.3622123	170.3376131	179.564146	213.1636165	222.9722695	162.6732312	185.1063748	175.383234	186.610738
ENSMUSG00000009907	946.2940601	926.3732496	864.0388093	870.8613598	858.3425895	868.0558892	841.7876594	519.4826654	513.8130684	611.2946039	560.4910775	529.6562945	572.8013931	495.5700611	523.8196155
ENSMUSG00000009927	3866.310814	4080.427497	4273.740347	4121.831097	3703.048921	3788.567307	3587.588141	317.1479316	283.4084714	364.2954927	299.9195625	266.2805868	335.2482121	292.3053899	292.465952
ENSMUSG00000009995	1400.813254	1414.226618	1361.5157	1392.086644	1391.662135	1527.735178	1381.923998	2490.128864	2365.703538	2760.976366	2061.837692	2428.478952	2366.276491	2160.361682	2497.964791
ENSMUSG00000010021	16.55807629	17.54079526	13.51380347	16.60540728	18.11273929	28.0714591	19.33662311	126.1062992	104.9260371	82.33303705	113.6721374	99.73418343	116.2056686	124.1173656	120.0419952
ENSMUSG00000010025	840.3223719	851.8248697	884.3095146	856.1009977	908.6557542	930.6768364	850.8114168	412.1982019	356.9648686	381.2132401	316.5331826	374.7294076	340.3900559	309.3940127	324.1133871
ENSMUSG00000010045	582.8442855	511.9719616	630.0810868	575.6541192	590.6765534	644.5638879	612.3263985	386.7887237	588.4511773	445.5006799	305.1659689	321.4732903	318.7943122	584.6107799	373.221476
ENSMUSG00000010047	620.0999572	632.564929	706.0962313	663.2937687	679.2277232	645.6435594	591.7006672	1345.761253	1046.015236	1256.424702	966.213168	1250.066319	1054.077968	1103.565272	1026.904705
ENSMUSG00000010048	1696.374916	1560.034478	1731.45607	1633.787572	1634.171589	1782.537653	1506.967494	1952.765454	1999.003264	2014.339783	1924.556726	1926.903156	1850.035379	2163.959287	1899.937397
ENSMUSG00000010051	195.3853003	202.8154452	199.3286012	208.4901137	206.2839752	208.3766003	199.8117721	619.2383946	616.5756821	554.9021127	581.4767029	584.848998	560.4609681	585.5101811	547.8280145
ENSMUSG00000010054	620.927861	610.6389349	574.3366475	619.9352053	655.0774042	721.2205646	623.9283724	1383.404924	1296.972356	1500.040264	1423.524921	1413.707843	1378.014124	1255.564075	1322.644529
ENSMUSG00000010057	322.0545839	358.4900031	346.2912139	340.4108493	344.1420464	348.7338958	288.7602384	15.05746856	34.61477513	25.94054592	28.85523488	15.49268869	17.48226873	17.0886228	10.91290866
ENSMUSG00000010064	2684.064167	2530.259716	3147.026983	1983.423648	2926.213658	2627.920441	2454.462027	2057.226642	2194.793086	1816.966064	2301.423582	2190.278863	2016.631117	2458.96288	2494.690919
ENSMUSG00000010066	187.9341659	214.8747419	152.030289	153.1387561	203.2651853	180.3051412	259.1107497	8685.336085	10498.01227	8709.25633	9708.474936	9267.532715	8550.886147	10824.29344	10278.86866
ENSMUSG00000010067	346.8916983	412.2086886	438.354	427.1279762	431.686953	323.9014512	339.0354585	611.7096604	616.5756821	694.7554907	654.0519906	647.7880458	606.7375618	616.9892231	634.0399929
ENSMUSG00000010080	650.7323983	615.0241337	741.5699654	943.7406473	598.7266597	707.1848351	832.7639019	465.8404337	520.3033387	435.3500315	485.2925866	419.2708876	551.2056494	479.3808395	520.5457429
ENSMUSG00000010095	1077.102863	1040.388419	1345.468058	1251.863205	1101.858307	1067.795117	1064.803379	399.0229169	445.6652299	461.2905775	418.8381063	396.0318546	491.560262	446.1029951	387.4082573
ENSMUSG00000010097	2352.074737	2374.585158	2418.126208	2343.207472	2290.255256	2431.420227	2252.072038	782.0472735	700.9491965	720.6960367	640.9359748	659.4075623	685.9219555	642.1724567	701.7000266
ENSMUSG00000010110	681.3648395	677.5132168	716.2315839	696.5045833	644.0085079	638.0858588	654.8669693	1458.692267	1408.388663	1478.611117	1394.669686	1296.544385	1384.184336	1439.04192	1420.860707
ENSMUSG00000010122	1558.114979	1600.597567	1652.907087	1472.346112	1568.764475	1502.902734	1852.448494	626.7671289	663.0892862	718.440337	685.5304287	674.900251	742.4822367	687.1425166	686.4219545
ENSMUSG00000010142	19.04178774	20.82969437	9.290739885	31.36576931	19.11900258	24.83244459	24.49305594	512.8950229	499.750816	549.2628636	480.0461803	426.0489389	514.1843744	444.3041927	443.0640914
ENSMUSG00000010175	2966.379368	2755.001155	2385.186312	2713.139046	2636.409829	2349.365193	2787.051944	1663.850276	1757.78155	1707.564631	1765.415734	1771.007976	1720.460917	1714.258687	1754.795712
ENSMUSG00000010277	12440.91062	11904.71848	11689.44	12188.36895	11730.01121	11441.27893	11835.30245	434.7844047	459.7274823	492.8703725	500.1574046	471.5587119	456.5957245	515.3568875	582.7493222
ENSMUSG00000010290	859.3641596	839.765573	839.5450406	750.0108956	867.3989591	749.2920237	774.7540326	48.93677283	59.49414476	60.90389042	70.82648561	61.97075475	60.67375618	50.36646719	66.5687428
ENSMUSG00000010307	528.2026337	451.6754779	433.2863237	579.3442097	505.1441734	693.1491055	519.5106076	1404.108943	1474.373078	1257.552552	1274.876741	1220.049234	1353.333274	1522.686231	1437.23007
ENSMUSG00000010358	391.5985043	349.7196055	346.2912139	400.3748201	398.4802643	404.876814	368.6849473	39.52585498	62.73927993	49.6253922	57.71046976	52.28782432	47.30496245	34.17724559	52.38196155
ENSMUSG00000010362	702.8903386	768.5060922	766.9083469	752.7784635	723.5033081	714.7425356	689.6728909	478.0746269	538.692438	547.007164	542.1286553	490.9245728	461.7375683	493.7712587	494.3547621
ENSMUSG00000010376	1614.412439	1621.427262	1676.556243	1715.892086	1721.716495	1787.936011	1700.333725	338.7930427	324.5135169	340.6106464	366.3740429	278.8683964	345.5318996	334.5772463	350.3043679
ENSMUSG00000010392	799.7550849	820.0321783	875.8633874	835.8054999	842.2423768	751.4513668	794.0906557	2663.289752	2521.470026	2659.469882	2528.767857	2711.22052	2636.737472	2537.210785	2480.504138
ENSMUSG00000010406	529.8584414	504.2978637	584.4720001	573.8090739	540.3633887	583.0226121	555.6056374	427.2556705	406.7236078	332.7156977	348.8860217	352.4586677	363.0141684	367.8550907	359.0346948
ENSMUSG00000010453	1875.20214	2099.413932	2129.268659	1917.002019	2103.090284	1965.002137	2248.204714	619.2383946	644.7001869	519.9387682	555.2446712	599.3733936	519.3262182	585.5101811	655.8658102
ENSMUSG00000010461	17.38598011	6.577798222	11.82457804	12.91531678	6.037579762	7.557700528	12.89108207	730.2872253	663.0892862	710.5453883	736.24569	681.6783023	663.297843	640.3736543	639.4964472
ENSMUSG00000010476	506.6771346	515.2608607	465.381607	502.7748316	473.9500113	516.0829789	461.5007382	364.2025209	392.6613554	387.980339	408.3452936	393.1269755	413.4042371	414.6239531	449.6118366
ENSMUSG00000010492	99.34845776	81.12617807	65.87979191	81.18199116	72.45095714	113.3655079	74.76827603	80.93389352	89.78207301	106.0178833	73.44968879	93.92442517	83.29786866	77.34850318	64.38616107
ENSMUSG00000010517	1750.188664	1689.397843	1749.192937	1611.647029	1667.378278	1649.738058	1526.304117	479.0157187	445.6652299	580.8426587	447.6933412	526.7514154	514.1843744	443.4047915	499.8112164
ENSMUSG00000010538	50.50213269	52.62238577	65.0351792	44.28108609	56.35074444	56.14291821	50.27522009	110.1077389	108.1711723	118.4242314	103.1793247	106.5122347	116.2056686	80.04670678	109.1290866
ENSMUSG00000010554	711.9972806	670.9354186	635.9933758	711.2649453	602.7517129	682.3523905	679.3600253	922.2699495	811.2837922	876.3393122	891.0146771	822.0807935	947.1276177	851.7329362	878.4891468
ENSMUSG00000010607	422.2309455	437.4235817	409.6371677	424.3604084	399.4865276	465.3384182	406.0690853	2700.933423	2915.213093	2521.872203	2536.637466	2428.478952	2509.219747	2678.416773	2541.616426
ENSMUSG00000010608	2945.681772	3133.224553	3112.397862	3278.645416	3087.215785	3162.357835	2959.792444	545.8332354	590.6146007	535.7286658	573.6070934	572.2611884	526.5247994	554.0311391	526.0021972
ENSMUSG00000010609	453.6912904	419.8827865	451.0231908	452.0360872	494.0752772	486.9318483	488.5720106	22.58620284	19.47081101	6.767098936	4.372005285	10.65122347	9.25531874	14.3904192	6.547745194
ENSMUSG00000010651	8.279038146	27.40749259	2.533838151	18.45045254	5.031316468	6.478029024	9.023757451	1712.787049	1551.174611	1624.103745	1614.144351	1678.051844	1775.992829	1622.519764	1642.392753
ENSMUSG00000010660	663.1509555	636.9501278	603.0534798	644.8433162	670.1713536	686.6710765	680.6491335	788.634916	634.9647814	698.1390402	605.9599325	672.9636649	682.8368493	656.5628758	697.3348631
ENSMUSG00000010663	765.8110285	770.6986916	678.2240116	756.468554	789.9166855	778.4431544	852.1005251	4332.786579	3176.98733	3242.56824	3411.038523	3812.16971	3572.553034	3766.692225	3619.811801
ENSMUSG00000010721	451.207579	472.5051723	488.1861503	479.711766	422.6305833	451.3026887	364.8176227	682.2915442	713.9297372	655.280747	707.3904551	669.0904927	689.0070618	684.444313	712.6129352
ENSMUSG00000010751	93.55313105	85.51137688	92.90739885	83.94955905	96.60127619	98.25010686	97.97222376	62.11205782	35.69648686	59.7760406	71.70088667	48.41465215	65.81559993	21.58562879	45.83421636
ENSMUSG00000010755	588.6396122	544.8609527	670.6224972	622.7027731	629.9208218	590.5803127	583.9660179	2272.736661	1695.04227	1730.121628	1537.197058	1811.676283	1692.694961	1428.249105	1519.076885
ENSMUSG00000010830	125.013476	120.5929674	108.9550405	119.9279415	140.8768611	118.7638654	119.8870633	82.81607709	104.9260371	170.3053232	125.0393511	122.0049234	122.3758811	117.8215572	129.863613
ENSMUSG00000010911	990.1729623	965.8400389	1082.793503	939.1280342	1125.002362	1088.308876	919.1341518	1306.235398	1145.532715	1938.773845	2694.029657	2297.759391	2112.26941	1805.098208	2626.737114
ENSMUSG00000010914	3555.01898	3584.900031	3476.425943	3320.158934	3712.10529	3541.322533	3273.045738	13552.6628	11166.51012	12564.24702	12679.68973	12544.23637	12863.86468	10892.64793	12214.81866
ENSMUSG00000010936	641.6254563	663.2613207	598.8304163	732.4829657	710.4218853	699.6271346	676.7818089	42.34913033	37.8599103	36.09119432	53.33846448	40.66830781	47.30496245	41.37245519	45.83421636
ENSMUSG00000011034	16.55807629	18.63709496	22.80454336	14.76036203	27.16910893	11.87638654	12.89108207	19.76292749	9.735405507	21.42914663	13.11601585	12.58780956	16.45389998	20.6862276	12.00419952
ENSMUSG00000011096	1807.314027	1839.590903	1970.481468	1887.481295	1973.282319	2133.430892	1906.591039	3795.42317	2746.466065	3880.93124	4512.783855	4214.011323	4544.361501	2776.451504	3481.217861
ENSMUSG00000011114	743.4576255	674.2243177	774.5098614	766.6163029	756.7099968	748.2123522	730.9243536	740.6392349	629.5562228	593.2490067	630.4431621	596.4685145	635.5318868	646.6694626	622.0357934
ENSMUSG00000011148	4389.546025	4518.947378	4212.083619	3881.975214	4723.3999	5002.118078	4104.520532	909.0946645	812.3655039	886.4899606	890.140276	986.6906108	844.2907428	768.9880258	973.4314521
ENSMUSG00000011158	721.9321264	754.2541961	716.2315839	746.3208051	755.7037335	777.3634829	813.4272788	174.1019803	218.505768	251.5105104	243.0834938	198.5000738	215.9574373	220.3532939	263.0010986
ENSMUSG00000011171	36.42776784	30.6963917	40.54141041	24.90811093	30.18789881	37.78850264	21.91483952	280.445352	230.404597	200.7572684	210.7306547	241.1049677	219.0425435	235.6431143	271.7314255
ENSMUSG00000011179	2073.071152	1814.376009	2078.591896	2099.661499	2065.858542	1650.81773	1995.539505	49.87786461	49.75873926	28.19624557	40.22244862	27.1122052	26.73758747	33.27784439	40.37776203
ENSMUSG00000011254	137.4320332	137.037463	127.5365202	166.9765955	162.0083903	147.914996	166.2949587	722.758491	655.5173041	771.4492787	717.8832678	786.2539509	767.1630867	668.2550914	670.0525915
ENSMUSG00000011256	1895.899736	1834.109404	2125.045596	1162.37851	2532.76471	1401.413612	2027.76721	400.9051005	483.5251402	424.0715333	489.6645919	530.6245876	444.2552995	434.4107795	441.9728006
ENSMUSG00000011257	12811.81153	12212.7787	14867.71765	11095.17963	14030.3291	12167.89785	12218.16759	630.5314961	603.5951414	671.0706445	627.8199589	643.9148736	565.6028119	609.7940135	641.679029
ENSMUSG00000011263	49.67422888	74.54837985	60.81211561	50.73874448	69.43216726	62.62094723	58.00986933	303.9726466	347.2294631	346.2498956	368.997246	313.7269459	331.1347371	330.0802403	317.5656419
ENSMUSG00000011267	17.38598011	16.44449555	21.11531792	16.60540728	22.13779246	14.03572955	20.62573132	2432.722265	2110.419571	2257.955345	2037.354463	2258.059376	2106.099198	2296.171263	2130.19977
ENSMUSG00000011305	3521.074924	3181.46174	3255.982023	2416.08676	3354.881821	3273.564	2776.739079	446.0775062	433.7664009	514.2995191	417.9637052	421.2074737	459.6808308	445.2035939	423.4208559
ENSMUSG00000011306	685.5043585	704.9207094	698.4947168	754.6235088	630.9270851	779.5228259	714.1659469	2285.911946	2295.392276	2261.338894	2364.380458	2286.139875	2385.815497	2292.573658	2343.001488
ENSMUSG00000011382	1019.9775	1122.610897	1142.761006	928.9802853	1024.376033	1049.440702	965.5420473	830.0429545	850.2254142	830.0974695	852.5410305	931.4979074	786.7020929	860.7269482	791.1858776
ENSMUSG00000011427	235.9525872	278.4601247	232.2684971	307.2000347	192.1962891	246.1651029	251.3761004	439.4898637	407.8053196	399.2588372	459.934956	449.287972	470.992887	413.7245519	439.7902188
ENSMUSG00000011658	248.3711444	265.3045283	279.5668093	275.8342654	275.7161425	308.7860501	272.0018318	337.8519509	337.4940576	354.1448443	342.7652143	355.3635468	357.8723246	401.1329351	344.8479135
ENSMUSG00000011751	33.11615259	31.79269141	28.71683237	43.35856346	38.23800516	47.50554617	30.93859698	862.981167	805.8752336	790.6227257	772.9705344	900.51253	842.2340053	851.7329362	801.0074954
ENSMUSG00000011752	705.3740501	806.8765819	898.6679307	658.6811556	900.6056478	733.0969512	634.241238	1024.848954	885.9219011	906.7912574	889.2658749	898.5759439	960.4964115	925.4838346	889.4020555
ENSMUSG00000011831	543.1049024	541.5720536	563.3566821	541.520782	497.0940671	515.0033074	585.2551261	15.99856035	34.61477513	32.70764486	22.73442748	33.8902565	16.45389998	16.1892216	19.64323558
ENSMUSG00000011832	827.0759108	822.2247777	788.0236648	806.2847759	905.6369643	903.6850488	886.9064467	765.1076213	737.7273951	771.4492787	710.8880593	760.1100388	796.9857804	699.7341334	732.2561708
ENSMUSG00000011837	397.393831	347.527006	376.6972717	369.0090507	382.3800516	442.6653166	363.5285145	2670.818486	2574.473901	2544.4292	2425.588532	2372.317955	2564.75166	2340.241922	2221.868202
ENSMUSG00000011877	2507.720655	2370.199959	2628.434775	2343.207472	2863.825334	2559.901136	2685.212396	288.915178	326.6769403	333.8435475	325.2771932	281.7732755	316.7375747	282.4119767	280.4617525
ENSMUSG00000011884	498.3980964	502.1052643	549.8428787	568.2739382	555.4573381	527.9593654	538.8472307	1039.906423	1046.015236	1413.195828	1224.16148	1302.354143	1170.283636	1251.067069	1365.204873
ENSMUSG00000011958	2812.389258	2773.63825	2654.617769	2672.54805	2793.386903	2565.299493	2682.634179	122.3419321	137.3773888	145.4926271	131.1601585	137.4976121	124.4326186	147.5017968	146.232976
ENSMUSG00000011960	1029.084442	918.6991516	963.7031099	940.9730794	847.2736932	883.1712902	957.8073981	21.64511106	23.79765791	32.70764486	40.22244862	52.28782432	37.02127496	29.68023959	46.92550722
ENSMUSG00000012017	479.3563087	450.5791782	440.8878382	410.522569	500.1128569	536.5967375	595.5679918	181.6307145	164.4201819	168.0496236	158.2665913	142.3390773	179.9645311	184.377246	160.4197572
ENSMUSG00000012076	474.3888858	516.3571604	462.8477688	498.1622185	490.050224	520.4016649	484.704686	95.99136209	124.3968481	119.5520812	98.80731944	111.3536999	122.3758811	129.5137728	112.4029592
ENSMUSG00000012114	899.9314465	901.1583564	938.3647284	955.7334414	987.1442911	1000.855484	1072.538029	1405.050035	1485.190196	1459.43767	1427.022525	1456.312737	1327.624055	1423.752099	1504.890104
ENSMUSG00000012117	1075.447055	1055.736615	1207.796185	1056.288408	1207.515952	1169.284239	1160.197387	329.3821248	256.3656783	278.5789062	287.6779477	319.5367042	351.7021121	297.7017971	332.843714
ENSMUSG00000012126	29.80453733	29.600092	28.71683237	44.28108609	23.14405575	36.70883113	25.78216415	338.7930427	561.4083842	463.5462771	497.5342014	470.5904189	444.2552995	474.8838335	462.707327
ENSMUSG00000012296	817.1410651	825.5136768	998.3322313	868.0937919	938.843653	900.4460343	880.4609056	227.744212	300.715859	276.3232065	311.2867763	320.5049972	264.2907685	191.5724556	281.5530433
ENSMUSG00000012405	2751.95228	2666.200879	2789.755804	2895.798526	2699.804417	2779.074451	2616.889661	4844.74051	4283.578423	4462.901748	4359.76367	4123.96007	4624.574264	3826.952105	4014.859095
ENSMUSG00000012422	365.1055823	355.201104	421.4617457	355.1712113	360.2422591	296.9096636	354.504757	7.528734281	19.47081101	7.894948758	11.36721374	5.809758258	6.170212493	16.1892216	6.547745194
ENSMUSG00000012428	1265.864933	1469.041603	1402.901723	1133.780308	1374.555659	1238.383215	1247.856745	814.985486	737.7273951	761.2986303	894.5122813	886.9564274	824.7517366	786.0766486	821.7420218
ENSMUSG00000012429	149.0226866	172.1190535	163.8548671	142.9910072	140.8768611	202.9782427	161.1385259	2642.585733	2883.843453	2760.976366	2953.72677	3115.967012	2969.928947	3116.425157	2938.846301
ENSMUSG00000012443	77.82295858	44.94828785	28.71683237	90.40721743	44.27558492	63.70061873	70.9009514	800.8691092	448.910365	710.5453883	650.5543864	673.9319579	536.8084869	482.9784443	506.3589616
ENSMUSG00000012483	173.8598011	198.4302464	195.9501503	181.7369575	188.1712359	212.6952863	144.3801192	129.8706664	113.5797309	110.5292826	137.2809659	122.9732165	122.3758811	141.2059884	124.4071587
ENSMUSG00000012519	91.89732343	89.8965757	103.8873642	133.7657809	93.58248631	113.3655079	134.0672536	30.11493713	42.1867572	38.34689397	41.09684968	36.79513563	53.47517494	43.17125759	33.83001683
ENSMUSG00000012535	1840.43018	1808.894511	1781.28822	1857.960571	1920.956628	1766.34258	1818.931681	874.2742684	853.4705494	772.5771285	758.9801175	786.2539509	880.2836491	812.1592834	787.912005
ENSMUSG00000012609	388.2868891	376.0307983	363.1834682	315.5027384	373.3236819	356.2915963	351.9265406	2161.687831	1917.874885	2019.979032	2302.297983	2166.071537	2197.624016	2312.360485	2362.644724
ENSMUSG00000012640	586.9838046	624.8908311	581.9381619	636.5406125	556.4636014	546.313781	511.7759583	2866.565578	2365.703538	2082.010773	2185.128241	2110.878834	2157.517635	2193.639526	2161.847205
ENSMUSG00000012819	445.4122523	436.327282	422.3063584	396.6847296	439.7370593	507.4456069	439.5858987	15.05746856	10.81711723	12.40634805	7.869609513	16.46098173	14.39716248	8.994011998	27.28227164
ENSMUSG00000012848	4194.988629	4284.339242	4859.901573	4421.650951	4070.335023	4266.861784	4046.510663	14.11637678	7.571982061	16.91774734	6.120807399	14.52439564	13.36879374	15.2898204	5.456454328
ENSMUSG00000012889	10.76274959	15.34819585	9.290739885	11.07027152	11.06889623	8.637372032	20.62573132	3096.191973	3453.905531	3470.393904	3244.027921	3542.984244	3402.87219	3548.137733	3291.333251
ENSMUSG00000013033	1010.042654	1111.647899	951.8785319	990.7893013	1000.225714	1281.570075	1071.24892	866.7455341	808.038657	872.9557627	875.275458	796.9051744	922.4467678	888.6083854	946.1491805
ENSMUSG00000013076	3815.808682	3826.085966	3674.909931	3095.063413	4010.965488	3612.580852	3899.552327	8.469826067	10.81711723	16.91774734	9.618411627	11.61951652	7.198581242	15.2898204	12.00419952
ENSMUSG00000013089	512.4724613	681.8984157	528.7275608	619.0126826	586.6515002	500.9675778	576.2313687	198.5703667	236.8948673	221.0585652	232.5906812	206.2464182	239.6099185	226.6491023	213.8930097
ENSMUSG00000013150	155.6459172	141.4226618	152.8749018	129.1531678	155.9708105	178.1457982	157.2712013	3433.102832	2716.178136	3465.882505	3287.747974	3128.554822	3274.326096	2806.131743	3077.440241
ENSMUSG00000013155	46.36261362	47.14088726	46.45369943	47.9711766	54.33821786	43.18686016	65.74451857	131.7528499	177.4007226	421.8158337	226.4698738	223.6756929	210.8155935	196.0694616	157.1458846
ENSMUSG00000013160	878.4059473	895.6768579	915.5601851	857.0235204	891.5492782	875.6135897	805.6926296	23248.73146	21957.66626	20658.8252	20769.64831	20716.62965	22253.89973	20339.05873	21644.66303
ENSMUSG00000013236	2739.533723	2600.422897	2487.384451	2787.863378	2969.48298	2938.865834	2935.299388	842.2771477	822.1009094	762.4264801	756.3569143	773.6661414	776.4184054	713.2251514	780.2729689
ENSMUSG00000013275	2669.989802	2577.400603	2432.484625	2775.870584	2366.731267	2504.837889	2457.040243	756.6377953	536.5290146	686.860542	713.5112625	684.5831814	637.5886243	676.3497022	617.6706299
ENSMUSG00000013367	14.07436485	15.34819585	9.290739885	18.45045254	12.07515952	24.83244459	15.46929849	609.8274768	749.626224	691.3719413	661.0471991	622.6124266	609.8226681	692.5389238	668.9613006
ENSMUSG00000013418	9.106941961	16.44449555	10.97996532	14.76036203	11.06889623	7.557700528	12.89108207	1934.88471	2087.703625	2041.408179	2094.190531	1971.444636	2003.262323	2006.564077	2108.373952
ENSMUSG00000013419	4319.174201	4095.775693	4549.084093	4259.286968	4678.118052	4484.955427	5049.436848	1500.100306	1864.87101	1780.87487	1747.927713	1868.805573	1526.099223	1681.880244	1681.679224
ENSMUSG00000013465	1010.870558	962.5511398	1013.53526	978.7965071	932.8060732	1096.946248	1009.371726	2011.113145	1832.419659	2032.38538	2025.987249	1983.064152	2012.517642	2092.007191	1949.045486
ENSMUSG00000013495	216.0828956	263.1119289	261.8299422	219.5603852	228.4217677	245.0854314	261.6889661	3213.828446	3245.135169	3100.459162	2870.65867	2854.527891	2897.943134	3196.471864	2897.377248
ENSMUSG00000013539	3414.275332	3372.217888	3504.298162	2927.164295	3408.213776	3547.800562	3052.608235	36.70257962	71.39297372	56.39249113	41.09684968	35.82684259	33.93616871	51.26586839	32.73872597
ENSMUSG00000013584	153.1622057	172.1190535	179.9025087	381.9243675	198.2338688	101.4891214	128.9108207	599.4754672	579.7974835	596.6325562	626.9455579	542.2441041	559.4325994	607.9952111	587.1144857
ENSMUSG00000013593	25367.80078	24690.86192	25223.51418	23915.47658	25205.88924	26638.73502	23637.08809	1617.736779	1485.190196	1723.354529	1630.757971	1638.351829	1690.638223	1612.626351	1720.965695
ENSMUSG00000013622	772.4342591	855.1137688	877.5526128	755.5460314	805.0106349	869.1355607	752.8391931	345.3806852	312.6146879	354.1448443	312.1611773	346.6489094	332.1631059	294.1041923	397.2298751
ENSMUSG00000013629	641.6254563	537.1868548	631.7703122	738.9406241	663.1275105	697.4677916	720.6114879	1325.998325	1225.579382	1161.685317	1215.417469	1220.049234	1259.751717	1155.730542	1239.706423
ENSMUSG00000013646	755.048279	794.8172851	846.3019423	856.1009977	755.7037335	783.8415119	846.9440922	1196.127659	1110.917939	1204.543611	1013.430825	1141.617498	1198.049592	1435.444315	1292.088385
ENSMUSG00000013662	2446.455772	2544.511612	2522.013573	2267.560617	2486.476599	2144.227607	2123.161218	3940.351304	3267.851115	3635.059978	3468.748993	3658.211116	3643.510477	3450.103002	3532.508532
ENSMUSG00000013663	2211.331089	2138.880722	2385.186312	2239.884938	2084.977544	1968.241152	2108.981027	287.9740863	355.8831569	306.7751518	336.6444069	339.8708581	277.6595622	326.4826355	299.0136972
ENSMUSG00000013698	2338.828276	2141.073321	2152.917815	2092.281318	2386.856533	2205.768883	2424.812538	200.4525502	143.8676592	203.0129681	139.0297681	160.7366451	185.1063748	157.39521	173.5152476
ENSMUSG00000013701	3766.134453	3829.374865	3920.692232	3791.567996	3985.808906	4057.405512	3499.928783	146819.7294	141774.547	116868.9265	124112.486	123134.9214	125379.7462	122030.7548	119984.1568
ENSMUSG00000013707	43.87890218	51.52608607	39.69679769	52.58378973	47.2943748	32.39014512	50.27522009	340.6752262	358.0465803	393.6195881	389.9828714	318.5684111	390.7801246	378.6479051	367.7650217
ENSMUSG00000013736	662.3230517	744.3874988	721.2992602	733.4054884	687.2778296	670.476004	635.5303462	580.6536314	552.7546904	574.0755597	526.3894363	543.2123971	548.1205432	522.5520971	565.2886684
ENSMUSG00000013787	1852.020833	1822.050107	1992.441399	1932.684903	1881.712359	2148.546293	2044.525617	12.23419321	22.71594618	15.78989752	19.23682325	17.42927477	11.31205624	13.491018	17.46065385
ENSMUSG00000013822	374.2125242	393.5715936	372.4742081	428.0504989	383.3863149	451.3026887	398.3344361	134.5761253	149.2762178	145.4926271	161.7641955	155.8951799	148.0850998	146.6023956	161.5110481
ENSMUSG00000013833	1546.524326	1452.597107	1455.267711	1476.036203	1492.288464	1726.394735	1544.351632	381.142173	433.7664009	436.4778814	407.4708925	428.953818	392.8368621	464.9904203	461.6160362
ENSMUSG00000013846	1072.963344	1075.470009	1138.537942	1156.843374	1141.102575	999.7758127	1063.514271	115.7542896	101.680902	116.1685317	120.6673459	107.4805278	130.6028311	124.1173656	99.30746877
ENSMUSG00000013858	4042.654327	3872.130553	4251.780417	4067.402262	4602.648305	4569.169805	4174.132375	2137.219444	1907.057768	2054.942377	2046.098473	1920.125104	1999.148848	1913.026352	2025.435847
ENSMUSG00000013878	376.6962357	400.1493918	432.441711	421.5928405	385.3988415	385.4427269	339.0354585	233.3907627	212.0154977	192.8623197	172.2570082	230.4537442	216.985806	276.1161683	151.6894303
ENSMUSG00000013921	150.6784943	177.600552	159.6318035	190.0396611	222.3841879	192.1815277	207.5464214	99.75572923	93.02720817	82.33303705	80.44489724	90.051253	90.4964499	112.42515	112.4029592
ENSMUSG00000013936	155516.7642	156136.1001	151475.3785	152996.6876	144092.8786	165205.9352	141518.299	502.5430133	366.7002741	438.733581	472.1765708	440.5733346	443.2269308	445.2035939	461.6160362
ENSMUSG00000013973	416.4356188	405.6308903	407.1033295	349.6360756	417.5992669	411.354843	362.2394063	2162.628922	2116.909842	1987.271387	2017.243238	1998.556841	1958.014098	2019.155694	2096.369753
ENSMUSG00000013997	669.774186	670.9354186	708.6300694	647.6108841	703.3780423	744.9733377	737.3698946	966.5012634	1017.890731	1046.644635	1028.295643	935.3710795	1069.503499	1038.808386	917.775618
ENSMUSG00000014030	25.66501825	23.02229378	16.89225434	16.60540728	22.13779246	24.83244459	25.78216415	214.568927	215.2606329	204.1408179	190.6194304	190.7537295	168.6524748	188.874252	190.9759015
ENSMUSG00000014039	177.9993201	154.5782582	200.1732139	158.6738918	120.7515952	143.59631	154.6929849	233.3907627	221.7509032	187.2230706	209.8562537	241.1049677	218.0141748	145.7029944	223.7146274
ENSMUSG00000014074	508.3329422	502.1052643	497.4768902	612.5550242	486.0251708	495.5692203	473.1027121	130.8117581	96.27234334	137.5976784	110.1745332	107.4805278	119.2907749	103.431138	105.855214
ENSMUSG00000014075	129.9808989	114.0151692	129.2257457	143.9135298	107.6701724	143.59631	119.8870633	3881.062522	3838.994905	3345.202574	3223.042296	3248.623159	3519.077859	3593.107793	3254.229361
ENSMUSG00000014077	2303.228412	2452.422437	2308.326555	2093.20384	2323.461945	2128.032534	2096.089945	581.5947232	506.2410863	566.180611	575.3558955	541.275811	534.7517494	503.6646719	540.1889785
ENSMUSG00000014158	183.7946469	175.4079526	219.5993064	207.567591	200.2463954	177.0661266	220.4375035	301.1493713	234.7314439	300.0080528	306.914771	303.0757225	318.7943122	265.3233539	249.9056082
ENSMUSG00000014164	127.4971875	115.1114689	126.6919075	115.3153284	133.8330181	120.9232084	122.4652797	13430.32087	12929.70022	12991.70211	12457.59186	11385.1896	13226.87885	12073.56171	12952.53128
ENSMUSG00000014177	484.3237316	449.4828785	494.0984394	428.0504989	436.7182694	446.9840026	422.827492	782.9883653	763.6884764	841.3759677	821.0625925	797.8734674	772.3049304	742.905391	829.3810579
ENSMUSG00000014195	2506.892751	2687.030574	2561.71037	2606.126421	2499.558021	2501.598875	2364.224452	1549.037078	1452.738844	1528.23651	1440.138541	1524.09325	1547.694967	1539.774854	1408.856508
ENSMUSG00000014198	15.73017248	10.96299704	13.51380347	13.8378394	15.0939494	11.87638654	19.33662311	630.5314961	639.2916283	640.6186993	684.6560276	642.9465806	607.7659306	656.5628758	671.1438823
ENSMUSG00000014226	1368.525006	1217.988971	1291.412844	1209.427164	1184.371897	1224.347485	1200.159741	1041.788606	1299.135779	1134.616922	1198.803849	1428.232238	1047.907755	1298.735332	1203.693825
ENSMUSG00000014232	253.3385673	259.8230298	245.7823006	250.0036319	221.3779246	241.8464169	247.5087758	258.8002409	296.3890121	252.6383603	290.3011509	246.914726	305.4255184	281.5125755	299.0136972
ENSMUSG00000014243	267.4129321	231.3192375	252.5392023	219.5603852	254.5846133	283.9536055	234.6176937	1089.784287	982.1942444	1090.630778	964.4643658	1008.961351	1062.304918	1044.204793	1003.987596
ENSMUSG00000014245	139.0878409	111.8225698	118.2457804	125.4630773	110.6889623	117.6841939	131.4890371	245.6249559	292.0621652	315.7979503	321.779589	284.6781546	270.460981	279.7137731	281.5530433
ENSMUSG00000014294	3863.827103	3749.344986	4011.065792	3811.863494	3728.205503	4184.806749	3505.085216	1405.991127	1411.633798	1564.327704	1482.109792	1503.759096	1449.999936	1364.39162	1454.690724
ENSMUSG00000014301	644.1091678	655.5872228	712.0085203	595.949617	658.096194	619.7314433	620.0610477	1345.761253	1054.66893	1331.990641	1250.393511	1364.324898	1289.574411	1227.682638	1247.345459
ENSMUSG00000014303	291.4221428	272.9786262	282.9452601	302.5874216	295.8414083	267.758533	363.5285145	103.5200964	101.680902	118.4242314	156.5177892	123.9415095	112.0921936	99.83353318	97.12488704
ENSMUSG00000014313	13507.25074	14179.54037	14811.97322	13577.68802	12359.93204	13924.52339	12112.46072	1346.702345	1128.225327	1044.388936	1160.330203	1086.424794	1325.567317	1238.475452	1125.120882
ENSMUSG00000014329	822.1084879	856.2100685	879.2418383	913.2974006	841.2361135	717.9815501	975.854913	573.1248972	747.4628006	619.1895526	712.6368614	829.8271378	598.5106119	739.3077862	685.3306636
ENSMUSG00000014349	1723.695742	1749.694327	1722.16533	1745.41281	1701.59123	1687.526561	1784.125759	1924.532701	1970.878759	2139.531114	2029.484853	2033.41539	1937.446723	2077.616772	2161.847205
ENSMUSG00000014353	798.9271811	769.6023919	770.2867978	755.5460314	637.9709282	735.2562942	732.2134618	249.3893231	311.5329762	281.9624557	299.0451615	276.9318103	261.2056622	305.7964079	261.9098077
ENSMUSG00000014355	1591.231132	1489.871297	1389.387919	1741.72272	1342.355234	1447.839487	1478.607114	668.1751675	628.474511	666.5592452	658.4239959	592.5953423	633.4751493	647.5688638	582.7493222
ENSMUSG00000014361	298.0453733	305.8676173	287.1683237	310.8901253	315.9666742	290.4316346	305.5186451	20.70401927	74.63810888	33.83549468	49.84086025	68.74880605	34.96453746	66.55568878	52.38196155
ENSMUSG00000014402	1260.069606	1259.648359	1228.911503	1257.39834	1170.284211	1237.303544	1185.979551	491.2499119	602.5134297	579.7148088	533.3846448	555.8002067	527.5531682	523.4514983	493.2634713
ENSMUSG00000014418	302.1848923	297.0972197	331.9327977	326.5730099	335.0856768	315.2640792	318.4097272	613.5918439	640.37334	607.9110544	593.7183177	558.7050858	599.5389806	642.1724567	595.8448126
ENSMUSG00000014426	1963.787848	1976.628366	1979.772208	1905.931747	2169.503661	2014.667026	2026.478102	583.4769068	497.5873926	480.4640244	567.486286	504.4806754	564.5744431	525.2503007	576.201577
ENSMUSG00000014444	1371.008717	1276.092855	1170.633226	1333.967718	1360.467973	1347.430037	1474.739789	3604.381537	3245.135169	3238.056841	3571.053917	3561.381812	3428.581409	3431.215577	3483.400443
ENSMUSG00000014453	205.320146	150.1930594	152.030289	272.1441749	205.2777119	140.3572955	278.4473728	1153.778529	1488.435331	1774.107771	1714.700473	1281.051696	1541.524755	1278.049105	1263.714822
ENSMUSG00000014470	1428.961984	1565.515977	1363.204925	1437.290253	1469.144409	1712.359005	1497.943737	787.6938242	681.4783855	713.9289377	721.380872	731.0612475	746.5957117	725.8167682	760.6297333
ENSMUSG00000014496	900.7593503	864.9804662	776.1990868	1002.782095	773.8164728	878.8526042	965.5420473	34.82039605	23.79765791	36.09119432	33.22724017	31.95367042	35.99290621	31.47904199	55.65583415
ENSMUSG00000014498	2702.278051	2764.867853	2487.384451	2468.67055	2805.462063	2417.384497	2690.368829	11929.27947	11432.6112	10243.13209	10902.03238	10476.93073	11484.82219	10665.09943	11300.31691
ENSMUSG00000014503	344.4079869	326.6973117	324.3312833	326.5730099	318.9854641	340.0965237	286.182022	681.3504525	690.1320792	587.6097576	589.3463124	574.1977745	562.5177056	668.2550914	592.57094
ENSMUSG00000014504	780.7132972	743.2911991	825.1866244	810.897389	782.8728425	790.3195409	723.1897043	391.4941826	353.7197334	434.2221817	358.5044334	349.5537885	337.3049496	390.3401207	363.3998582
ENSMUSG00000014547	87.75780435	90.9928754	75.1705318	94.09730794	59.36953432	73.41766227	74.76827603	2063.814285	2126.645247	2054.942377	1915.812716	1923.998276	1992.978635	2164.858688	2033.074883
ENSMUSG00000014550	707.8577615	700.5355106	663.0209827	705.7298096	717.4657284	696.3881201	725.7679207	451.7240569	506.2410863	451.1399291	465.1813623	407.6513711	389.7517558	519.8538935	544.5541419
ENSMUSG00000014551	745.941337	764.1208934	800.6928556	778.6090971	764.7601032	830.2673865	756.7065177	224.9209367	217.4240563	250.3826606	223.8466706	216.8976416	193.3333248	249.1341323	240.0839904
ENSMUSG00000014554	603.5418809	622.6982317	619.9457342	616.2451147	577.5951305	698.5474631	596.8571	1880.301387	1849.727046	1759.445723	1816.130995	1811.676283	1858.262329	1645.004794	1667.492443
ENSMUSG00000014592	4142.002785	4341.346826	3940.118324	4552.649164	4045.17844	4155.655619	4201.203648	124.2241156	159.0116233	168.0496236	181.0010188	172.3561617	175.8510561	140.3065872	175.6978294
ENSMUSG00000014599	1452.143291	1362.700532	1462.869226	1984.34617	1418.831244	1485.627989	1682.286211	1073.785727	976.7856858	1003.786342	1069.392493	1141.617498	1130.177255	906.5964094	1069.465048
ENSMUSG00000014601	882.5454664	879.2323623	846.3019423	830.2703642	915.6995972	905.8443918	850.8114168	613.5918439	524.6301856	728.5909854	737.9944921	663.2807345	817.5531554	554.0311391	701.7000266
ENSMUSG00000014602	42.22309455	46.04458755	43.91986128	62.73153863	49.30690139	34.54948813	81.21381706	9.410917852	6.490270338	11.27849823	15.73921903	12.58780956	12.34042499	6.295808399	8.730326925
ENSMUSG00000014606	13382.23726	13495.44935	12773.92273	12263.09328	13175.0053	14138.29834	12763.46036	84.69826067	74.63810888	94.7393851	86.56570464	104.5756486	99.75176864	74.65029958	84.02939665
ENSMUSG00000014633	700.4066272	740.0022999	719.6100348	767.5388256	824.1296375	900.4460343	736.0807864	89.40371959	69.22955027	63.15959007	76.94729301	81.33661561	59.64538744	64.75688638	67.66003367
ENSMUSG00000014668	462.7982324	453.8680773	447.6447399	452.9586098	438.730796	423.2312296	448.6096562	387.7298155	78.96495578	108.273583	82.19369936	238.2000886	126.4893561	114.2239524	103.6726322
ENSMUSG00000014748	2410.028004	2523.681918	2543.973503	2477.895776	2763.199004	2573.936865	2504.737247	65.87642496	93.02720817	78.94948758	79.57049618	94.89271821	78.15602492	98.03473078	89.48585098
ENSMUSG00000014763	625.8952839	665.4539201	607.2765434	585.8018681	573.5700774	642.4045449	555.6056374	375.4956223	271.5096425	406.0259362	445.070138	450.256265	415.4609746	390.3401207	401.5950385
ENSMUSG00000014767	244.2316253	264.2082286	271.1206821	251.8486771	241.5031905	252.6431319	281.0255892	221.1565695	256.3656783	216.5471659	257.9483118	250.7878981	218.0141748	227.5485035	229.1710818
ENSMUSG00000014769	2067.275825	2177.251211	2111.531792	2071.063297	1993.407585	2101.040747	1894.989065	258.8002409	322.3500934	280.8346058	263.1947181	220.7708138	288.9716184	240.1401203	275.0052981
ENSMUSG00000014773	237.6083948	181.9857508	188.3486359	194.6522743	210.3090284	173.8271121	181.7642572	698.2901046	633.8830697	699.26689	610.3319378	641.0099945	696.205643	688.0419178	662.4135554
ENSMUSG00000014776	1267.52074	1241.011264	1304.926648	1260.165908	1357.449183	1417.608685	1323.914129	2831.745182	2841.656696	2872.633498	2724.633694	2705.410762	2711.808391	2914.059887	2561.259662
ENSMUSG00000014778	674.7416089	646.8168251	642.7502775	690.0469249	682.2465131	779.5228259	652.2887529	327.4999412	295.3073004	345.1220457	364.6252408	281.7732755	334.2198434	302.1988031	332.843714
ENSMUSG00000014782	16.55807629	7.674097925	10.1353526	7.380181015	9.056369643	11.87638654	7.734649244	1161.307263	950.8246045	1024.087639	879.6474633	825.9539657	859.7162741	1090.074254	909.0452911
ENSMUSG00000014786	105.9716883	87.70397629	83.61665897	117.1603736	111.6952256	159.7913826	101.8395484	199.5114585	186.0544163	221.0585652	180.1266177	259.5025355	169.6808436	191.5724556	182.2455746
ENSMUSG00000014791	66.23230517	77.83727896	77.70436995	94.09730794	98.61380278	113.3655079	104.4177648	539.2455929	406.7236078	552.6464131	623.4479536	577.1026536	436.0283495	486.5760491	458.3421636
ENSMUSG00000014813	187.9341659	103.0521721	184.1255723	154.9838013	143.895651	74.49733377	127.6217125	7805.415266	7422.705843	7571.255859	7783.043808	7656.293091	7676.77271	7636.815587	7456.790485
ENSMUSG00000014837	130.8088027	115.1114689	119.9350058	86.71712693	120.7515952	113.3655079	132.7781454	1691.141938	1493.843889	1486.506066	1454.128958	1390.46881	1511.702061	1591.940124	1420.860707
ENSMUSG00000014846	389.1147929	406.72719	438.354	350.5585982	418.6055302	370.3273259	442.1641151	261.6235163	312.6146879	298.880203	270.1899266	279.8366894	279.7162997	313.8910187	280.4617525
ENSMUSG00000014850	377.5241395	298.1935194	300.6821272	320.1153515	315.9666742	276.395905	305.5186451	1210.244036	1494.925601	1333.11849	1381.55367	1454.376151	1195.992855	1332.013177	1432.864907
ENSMUSG00000014856	315.4313534	280.6527241	276.1883584	336.7207588	316.9729375	280.714591	292.6275631	492.1910036	455.4006354	461.2905775	447.6933412	461.8757815	464.8226745	411.0263483	500.9025073
ENSMUSG00000014859	761.6715095	641.3353266	757.617607	699.2721512	880.4803819	823.7893575	785.0668983	758.5199788	665.2527096	699.26689	743.2408984	709.7588005	784.6453554	659.2610794	700.6087357
ENSMUSG00000014867	3152.657726	3294.380609	3384.363156	3135.654409	3207.96738	3183.951265	3149.291351	583.4769068	561.4083842	585.3540579	607.7087346	551.9270345	609.8226681	591.8059895	614.3967573
ENSMUSG00000014873	355.9986403	390.2826945	384.2987862	392.0721164	393.4489478	414.5938575	366.1067309	128.9295746	108.1711723	136.4698285	106.676929	123.9415095	125.4609874	113.3245512	105.855214
ENSMUSG00000014905	1043.98671	1093.010805	1201.883896	964.9586677	1003.244504	960.9076385	993.9024279	518.5415736	546.2644201	578.586959	540.3798532	463.8123676	590.2836619	730.3137742	592.57094
ENSMUSG00000014907	240.9200101	228.0303384	246.6269133	220.4829078	252.5720867	213.7749578	251.3761004	57.4065989	83.29180267	67.67098936	54.21286553	61.00246171	63.75886243	72.85149718	74.20777886
ENSMUSG00000014932	630.8627068	622.6982317	436.6647746	550.7460082	465.899905	484.7725053	500.1739845	356.6737866	392.6613554	397.0031376	400.4756841	388.2855102	410.3191308	315.6898211	417.9644015
ENSMUSG00000014956	9151.648767	9703.348677	9299.186013	8926.328938	8772.603394	8482.979007	8345.686534	2013.93642	1957.898219	2027.873981	1938.547143	1989.842203	1983.723317	2075.817969	2027.618428
ENSMUSG00000014959	1755.156087	1763.946223	1764.395966	1705.744337	1829.386668	1792.254697	1764.789136	5768.892643	3464.722649	2386.530225	2335.525223	2191.247156	2189.397066	3631.782045	1283.358058
ENSMUSG00000014980	362.6218708	313.5417152	382.6095607	339.4883267	327.0355704	335.7778377	313.2532944	2824.216447	2633.968045	2654.958482	2543.632675	2372.317955	2745.74456	2640.641923	2566.716116
ENSMUSG00000015002	1758.467702	1794.642615	1734.83452	1702.976769	1653.290591	1644.339701	1671.973345	79.99280174	27.04279307	45.11399291	43.72005285	52.28782432	59.64538744	63.85748519	30.55614424
ENSMUSG00000015013	515.7840765	463.7347746	528.7275608	467.7189718	477.9750645	535.517066	492.4393352	639.0013221	607.9219883	627.0845014	519.3942278	607.119738	627.3049368	627.7820375	632.9487021
ENSMUSG00000015016	874.2664283	890.1953593	853.9034567	879.1640634	864.3801692	945.7922375	937.1816667	1859.597367	1868.116146	1894.787702	1902.6967	1854.281177	1790.389992	1934.611981	1887.933198
ENSMUSG00000015023	726.8995493	725.7504038	690.0485897	646.6883614	709.415622	615.4127573	676.7818089	2820.45208	3061.244176	2462.096163	2613.584759	2559.198513	2637.765841	2630.748509	2873.368849
ENSMUSG00000015027	134.9483218	134.8448635	142.7395491	166.0540728	158.9896004	146.8353245	154.6929849	1066.256993	930.2720817	1017.32054	1000.314809	1102.885776	1063.333286	1067.589224	984.3443608
ENSMUSG00000015053	553.867652	595.2907391	585.3166128	626.3928636	714.4469385	669.3963325	591.7006672	124.2241156	141.7042357	116.1685317	121.5417469	97.79759734	133.6879374	106.1293416	117.8594135
ENSMUSG00000015083	79.47876621	67.97058162	71.79208093	81.18199116	73.45722044	79.89569129	83.79203348	156.2212363	149.2762178	143.2369275	182.7498209	152.9903008	154.2553123	141.2059884	166.9675024
ENSMUSG00000015085	408.9844844	423.1716856	481.4292486	396.6847296	451.8122188	445.9043311	479.5482531	537.3634093	599.2682945	556.0299626	576.2302965	562.578258	637.5886243	634.0778459	613.3054665
ENSMUSG00000015087	2617.003958	2771.445651	2661.374671	2751.884996	2975.520559	2869.766858	2799.943026	35.76148784	29.20621652	24.8126961	42.84565179	35.82684259	32.90779996	30.57964079	26.19098077
ENSMUSG00000015090	4601.489402	3402.91428	4216.306683	2935.466999	5672.306186	4524.903273	3658.489092	973.0889059	858.879108	1013.936991	954.8459542	990.563783	1020.141799	977.6491042	853.3894569
ENSMUSG00000015092	3341.419796	3193.521037	3429.972243	3172.555314	3268.343178	3372.893778	2930.142955	2303.79269	2003.330111	2109.079168	1952.53756	2022.764167	2044.397073	2049.735334	2066.904899
ENSMUSG00000015093	60.43697847	55.91128488	54.8998266	70.11171964	70.43843055	51.82423219	46.40789546	6342.958632	5277.671496	5026.82666	5385.43611	5303.340997	5893.5813	5425.188037	5314.586516
ENSMUSG00000015094	691.2996852	635.8538281	664.7102082	681.7442213	763.7538399	723.3799077	844.3658758	807.4567517	667.4161331	840.2481179	776.4681386	752.3636944	774.3616679	716.8227562	675.5090458
ENSMUSG00000015095	2308.195835	2412.955648	2274.542047	2467.748027	2566.977662	2606.327011	2386.139292	620.1794864	671.74298	712.8010879	689.902434	754.3002805	692.092168	688.941319	720.2519713
ENSMUSG00000015112	3340.591892	3818.411868	3179.966879	3475.142735	3595.378748	3242.253526	3128.665619	1136.838876	692.2955027	993.6356937	1155.083796	1033.168677	1071.560236	818.4550918	1043.274068
ENSMUSG00000015120	1212.051185	1046.966217	1102.219596	1282.306451	1175.315527	1175.762268	1210.472607	392.4352744	598.1865828	461.2905775	512.3990194	475.4318841	449.3971433	497.3688635	469.2550722
ENSMUSG00000015126	149.8505905	148.00046	153.7195145	145.758575	157.9833371	158.7117111	179.1860408	1219.654954	1215.843977	1099.653577	1226.784683	1073.836985	1168.226899	1206.99641	1059.643431
ENSMUSG00000015127	168.0644744	151.2893591	163.8548671	182.6594801	174.0835498	164.1100686	193.3662311	75.28734281	75.71982061	81.20518723	69.95208456	110.3854069	61.70212493	89.94011998	87.30326925
ENSMUSG00000015133	622.5836686	630.3723296	637.6826012	635.6180899	749.6661538	637.0061873	739.948111	57.4065989	44.35018064	32.70764486	48.96645919	46.47806606	56.56028119	45.86946119	58.92970674
ENSMUSG00000015134	32.28824877	23.02229378	45.60908671	53.50631236	30.18789881	29.15113061	63.16630216	383.0243566	539.7741498	386.8524892	348.8860217	490.9245728	323.9361559	488.3748515	482.3505626
ENSMUSG00000015143	908.2104847	882.5212614	917.2494105	1115.329856	938.843653	971.7043536	1149.884521	142.1048596	113.5797309	147.7483268	159.1409924	171.3878686	152.1985748	151.0994016	149.5068486
ENSMUSG00000015149	2409.200101	2327.444271	2581.136463	2398.55883	2478.426492	2650.593542	2346.176937	243.7427724	230.404597	261.6611589	221.2234674	215.9293486	248.8652372	249.1341323	241.1752813
ENSMUSG00000015165	5930.275024	5428.876132	4742.500405	6247.323229	5142.00543	6135.773157	5858.996802	1832.305706	1751.291279	1744.783676	1778.53175	1676.115257	1799.645311	1756.530543	1678.405351
ENSMUSG00000015176	837.0107566	849.6322703	960.3246591	811.8199116	934.8185998	821.6300145	827.6074691	2268.031202	1861.625875	2088.777872	2086.320922	2109.910541	2105.070829	2021.853897	1937.041286
ENSMUSG00000015189	903.2430618	844.1507718	835.321977	781.376665	733.5659411	829.187715	743.8154356	1007.909302	1208.271995	1192.137263	1279.248746	1410.802964	1238.155974	1301.433536	1331.374856
ENSMUSG00000015202	846.9456024	850.72857	1137.69333	880.086586	927.7747567	701.7864776	864.9916071	380.2010812	183.8909929	221.0585652	210.7306547	443.4782137	533.7233807	241.0395215	187.7020289
ENSMUSG00000015214	636.6580335	659.9724216	678.2240116	603.329798	561.4949179	545.2341095	581.3878015	73.40515924	58.41243304	59.7760406	53.33846448	54.22441041	56.56028119	79.14730558	48.01679809
ENSMUSG00000015217	1388.394697	1337.485638	1363.204925	1581.203782	1465.119356	1401.413612	1394.81508	1014.496944	1026.544425	972.2065471	988.9475954	1025.422333	1034.538961	1051.400003	961.4272526
ENSMUSG00000015222	106.7995921	97.57067362	86.15049712	96.86487582	90.56369643	84.21437731	99.26133197	157.1623281	316.9415348	327.0764486	241.3346917	235.2952094	190.2482185	247.3353299	189.8846106
ENSMUSG00000015224	72.85553569	46.04458755	51.52137573	53.50631236	45.28184821	66.93963325	59.29897754	654.0587907	727.9919895	713.9289377	696.0232414	660.3758553	728.0850742	715.0239538	670.0525915
ENSMUSG00000015243	620.927861	549.2461515	585.3166128	617.1676374	566.5262343	502.0472493	568.4967194	186.3361735	199.034957	197.373719	242.2090928	260.4708286	188.191481	190.6730544	231.3536635
ENSMUSG00000015247	152.3343019	176.5042523	146.118	163.286505	175.0898131	128.480909	132.7781454	577.8303561	530.0387442	496.253922	501.9062067	462.8440746	501.8439495	466.7892227	495.446053
ENSMUSG00000015289	296.3895656	316.8306143	308.2836417	309.04508	308.9228311	381.1240409	274.5800482	22.58620284	47.59531581	45.11399291	24.4832296	32.92196346	41.13474996	29.68023959	20.73452645
ENSMUSG00000015290	2123.573285	2093.932434	2136.025561	2109.809248	2187.6164	2139.908921	2050.971158	2763.986573	2423.034259	2856.843601	3058.654897	3100.474324	2838.297747	2305.165275	2883.190467
ENSMUSG00000015291	2223.749646	2115.858428	2215.419156	2253.722777	2087.996334	2366.639937	2293.323501	1399.403485	1435.431456	1214.694259	1272.253538	1215.207769	1368.758805	1301.433536	1325.918402
ENSMUSG00000015305	1551.491749	1430.671113	1484.829156	1176.216349	1493.294728	1281.570075	1595.915961	1467.162093	1373.773888	1124.466273	1211.045464	1050.597952	1198.049592	1385.077848	1324.827111
ENSMUSG00000015312	216.0828956	122.7855668	247.471526	245.3910187	281.7537222	237.5277309	268.1345071	624.8849454	574.3889249	580.8426587	579.7279008	524.8148293	592.3403994	523.4514983	563.1060867
ENSMUSG00000015335	62.0927861	52.62238577	72.63669365	68.26667439	64.40085079	62.62094723	70.9009514	234.3318545	81.12837922	76.69378794	104.9281268	210.1195903	111.0638249	93.53772478	104.7639231
ENSMUSG00000015337	1213.706992	1096.299704	1185.836254	1076.583906	1294.054596	1378.740511	1164.064711	75.28734281	68.14783855	67.67098936	63.83127716	60.03416867	59.64538744	84.54371278	77.48165146
ENSMUSG00000015340	261.6176054	298.1935194	226.3562081	351.4811208	284.7725121	169.5084261	346.7701078	13.17528499	14.0622524	18.04559716	20.11122431	10.65122347	11.31205624	10.7928144	10.91290866
ENSMUSG00000015341	803.0667002	830.9951753	760.1514452	737.0955789	755.7037335	738.4953087	828.8965773	26.35056998	17.30738757	13.53419787	15.73921903	17.42927477	14.39716248	24.28383239	14.18678125
ENSMUSG00000015342	256.6501825	277.363825	244.9376879	231.5531793	247.5407702	220.2529868	237.1959102	658.7642496	634.9647814	650.7693477	538.6310511	591.6270493	619.0779868	664.6574866	656.9571011
ENSMUSG00000015354	431.3378874	474.6977717	506.7676301	501.852309	494.0752772	505.2862639	589.1224508	30.11493713	31.36963997	14.66204769	38.47364651	27.1122052	30.85106247	29.68023959	19.64323558
ENSMUSG00000015355	35.59986403	46.04458755	51.52137573	35.05585982	27.16910893	28.0714591	47.69700367	1344.820161	1324.015149	1317.328593	1288.867158	1446.629806	1446.91483	1572.153297	1178.594135
ENSMUSG00000015357	3102.983497	3072.928069	3225.575966	2623.654351	2838.668751	2917.272404	2504.737247	552.4208779	550.591267	530.0894166	555.2446712	571.2928954	579.9999744	579.2143727	583.8406131
ENSMUSG00000015363	1452.971195	1597.308668	1571.824266	1521.239812	1474.175725	1513.699449	1433.488327	74.34625103	64.90270338	98.12293457	104.0537258	85.20978778	101.8085061	71.95209598	86.21197838
ENSMUSG00000015365	1430.617792	1498.641695	1454.423098	1533.232606	1265.879223	1462.954888	1182.112226	912.8590316	660.9258627	805.2847734	833.3042073	761.0783318	861.7730116	806.7628762	755.173279
ENSMUSG00000015377	674.7416089	708.2096085	661.3317573	674.3640402	615.8331357	754.6903813	638.1085626	1405.991127	1313.198032	1414.323678	1484.732995	1358.515139	1484.964473	1443.538926	1531.081084
ENSMUSG00000015396	331.1615259	171.0227538	222.9777573	134.6883035	96.60127619	69.09897625	166.2949587	618.2973029	682.5600972	664.3035455	648.8055843	818.2076213	591.3120306	736.6095826	688.6045362
ENSMUSG00000015405	53.81374795	41.65938874	68.41363007	44.28108609	46.28811151	48.58521768	28.36038056	1348.584528	1300.217491	1466.204769	1421.776119	1412.73955	1419.148873	1364.39162	1472.151378
ENSMUSG00000015451	16.55807629	7.674097925	13.51380347	11.07027152	12.07515952	11.87638654	14.18019028	4.705458926	3.245135169	2.255699645	6.120807399	57.12928954	0	9.893413198	7.639036059
ENSMUSG00000015452	16.55807629	13.15559644	22.80454336	21.21802042	19.11900258	19.43408707	24.49305594	526.0703079	589.532889	576.3312594	558.7422754	576.1343606	545.0354369	534.2443127	610.0315939
ENSMUSG00000015461	663.1509555	644.6242257	706.940844	685.4343118	708.4093587	761.1684103	767.0193834	400.9051005	338.5757693	363.1676429	322.65399	294.3610851	367.1276434	331.8790427	355.7608222
ENSMUSG00000015467	25.66501825	27.40749259	16.89225434	25.83063355	43.26932163	26.9917876	28.36038056	130428.7338	156402.5346	121660.0325	110111.5763	116390.7604	104275.5628	155837.4471	128954.5677
ENSMUSG00000015468	1425.650369	1248.685362	1393.610983	1344.115467	1511.407467	1656.216087	1461.848707	693.5846457	667.4161331	729.7188352	676.7864181	640.0417014	687.978693	643.971259	631.8574112
ENSMUSG00000015474	677.2253204	733.4245017	739.88074	639.3081804	646.0210345	794.6382269	644.5541037	1994.173493	1818.357406	2111.334868	1933.300737	2257.091083	2106.099198	2122.586832	2004.70132
ENSMUSG00000015476	85.27409291	85.51137688	89.52894799	65.49910651	102.638856	92.85174934	90.23757451	335.0286755	435.9298244	350.7612948	425.8333147	492.8611589	357.8723246	375.9497015	391.7734208
ENSMUSG00000015478	910.6941961	949.3955433	936.675503	917.9100137	921.737177	1010.572528	888.1955549	5060.250529	3633.469677	3535.809194	3663.740429	4446.401653	4018.865071	3853.03474	3659.098272
ENSMUSG00000015488	1577.156767	1748.598027	1778.754382	1787.848851	1843.474354	1851.636629	1708.068375	25.4094782	30.28792824	37.21904415	36.72484439	7.746344344	26.73758747	44.07065879	45.83421636
ENSMUSG00000015501	855.2246405	771.7949913	795.6251793	935.4379436	621.8707155	790.3195409	817.2946035	5559.970267	5042.940052	5223.072529	5015.564463	5200.701934	5463.723163	5432.383247	6892.593107
ENSMUSG00000015522	1716.244608	1736.538731	1724.699168	1544.302877	1815.298982	1572.00171	1767.367352	17.88074392	28.1245048	39.47474379	19.23682325	30.98537738	22.62411248	22.48502999	26.19098077
ENSMUSG00000015536	667.2904746	767.4097925	670.6224972	684.5117891	734.5722044	728.7782652	678.0709171	25513.93939	21562.84149	27582.69526	26690.21786	25516.45827	27053.29668	20434.39526	24067.32875
ENSMUSG00000015542	390.7706005	425.364285	464.5369943	391.1495938	393.4489478	416.7532005	377.7087048	294.5617288	252.0388314	262.7890087	285.9291456	284.6781546	276.6311935	264.4239527	296.8311154
ENSMUSG00000015568	139280.7424	149432.2274	162967.1791	150807.5414	128454.5407	140688.7547	138273.6136	239.9784052	208.7703625	268.4282578	257.9483118	249.8196051	229.326231	218.5544915	244.4491539
ENSMUSG00000015575	716.1367997	666.5502198	732.2792255	797.0595496	745.6411006	806.5146135	779.9104654	1405.050035	1389.999564	1412.067978	1473.365781	1256.84437	1443.829723	1277.149704	1317.188075
ENSMUSG00000015579	2535.869384	2348.273965	2695.159179	2432.692167	2869.862913	3148.322106	2749.667806	433.843313	461.8909057	378.9575404	424.0845126	370.8562355	430.8865058	366.0562883	388.4995482
ENSMUSG00000015597	530.6863452	492.2385669	496.6322775	495.3946506	472.943748	462.0994037	523.3779322	444.1953226	498.6691043	579.7148088	547.3750617	567.4197232	533.7233807	503.6646719	533.6412333
ENSMUSG00000015599	9.934845776	9.866697333	10.1353526	9.225226269	16.1002127	15.11540106	14.18019028	16.93965213	19.47081101	18.04559716	22.73442748	9.68293043	21.59574373	15.2898204	24.00839904
ENSMUSG00000015605	5078.361999	4602.266156	4747.568081	4321.095984	5236.59418	4361.872876	5017.209143	874.2742684	751.7896475	816.5632716	886.6426718	815.3027422	806.2410991	817.5556906	813.0116949
ENSMUSG00000015619	18.21388392	20.82969437	26.18299422	32.28829194	28.17537222	32.39014512	36.09502981	866.7455341	943.2526224	955.2887998	841.1738168	924.7198561	958.439674	889.5077866	832.6549305
ENSMUSG00000015647	5858.247392	6349.767883	5710.426579	4791.582524	6815.421288	6899.10091	6237.994615	2904.209249	3087.205257	2779.021963	2963.345182	2807.081532	2876.347391	2877.184438	2802.434943
ENSMUSG00000015653	33.9440564	27.40749259	23.64915607	37.8234277	31.1941621	12.95605805	37.38413801	1290.236837	1146.614426	1382.743883	1072.015696	1098.044311	1386.241074	1287.043117	1093.473447
ENSMUSG00000015656	33393.50036	25703.84285	32199.1706	26864.78142	27272.75405	24222.43019	26782.51212	207.0401927	164.4201819	181.5838214	187.9962272	198.5000738	178.9361623	160.9928148	201.8888101
ENSMUSG00000015659	314.6034496	335.4677093	336.1558613	281.3694012	266.6597728	313.1047361	305.5186451	463.9582501	409.968743	489.486823	476.5485761	403.7781989	459.6808308	435.3101807	427.7860193
ENSMUSG00000015668	288.1105275	291.6157212	329.3989596	357.9387792	301.8789881	307.7063786	232.0394773	2437.427724	2069.314526	2464.351862	2473.68059	2377.159421	2373.475072	2276.384437	2261.154674
ENSMUSG00000015671	1660.775052	1686.108944	1598.00726	1606.111893	1526.501416	1685.367218	1523.725901	1027.672229	906.4744238	848.1430666	953.9715532	984.7540247	1027.34038	985.743715	922.1407814
ENSMUSG00000015672	485.1516354	476.8903711	511.8353064	440.9658156	506.1504367	494.4895488	456.3443054	1719.374692	1751.291279	1780.87487	1719.072478	1742.927477	1679.326167	1823.086232	1785.351856
ENSMUSG00000015697	591.1233237	577.7499438	663.0209827	561.8162798	639.9834548	606.7753852	569.7858276	592.8878247	558.163249	636.1073	618.2015473	615.8343753	594.3971369	592.7053907	613.3054665
ENSMUSG00000015702	21.52549918	13.15559644	16.04764162	33.21081457	21.13152917	18.35441557	20.62573132	786.7527324	905.3927121	782.7277769	761.6033206	701.0441631	719.8581242	795.9700618	704.9738992
ENSMUSG00000015709	8.279038146	3.288899111	5.067676301	11.99279415	9.056369643	11.87638654	28.36038056	507.2484722	385.0893734	524.4501675	539.5054522	517.068485	470.992887	437.1089831	459.4334544
ENSMUSG00000015711	933.8755029	902.2546561	925.6955377	821.0451379	950.9188125	952.2702665	952.6509652	449.8418733	525.7118974	430.8386322	473.0509718	444.4465067	423.6879245	500.9664683	449.6118366
ENSMUSG00000015714	980.2381165	1010.788327	1040.562867	1026.767684	1028.401086	950.1109235	1053.201405	621.1205782	628.474511	578.586959	586.7231092	522.8782432	631.4184118	581.0131751	608.940303
ENSMUSG00000015733	3324.033816	3726.322693	3440.952208	3265.730099	3302.55613	3193.668309	3105.461671	541.1277765	518.1399153	545.8793142	544.7518585	520.9416571	518.2978494	510.8598815	494.3547621
ENSMUSG00000015745	1205.427954	1318.848543	1427.395491	1467.733499	1459.081776	1189.797997	1291.686424	1361.759813	1249.37704	1290.260197	1308.978382	1197.778494	1342.021217	1135.044314	1344.470346
ENSMUSG00000015747	253.3385673	229.1266381	265.2083931	231.5531793	208.2965018	217.0139723	232.0394773	13.17528499	20.55252274	21.42914663	24.4832296	8.714637387	21.59574373	21.58562879	15.27807212
ENSMUSG00000015748	486.807443	457.1569764	543.0859769	493.5496054	490.050224	470.7367757	464.0789546	11867.16741	10160.51821	12125.51344	10131.68505	11649.5336	11138.26192	8895.977267	10451.29262
ENSMUSG00000015749	2568.985537	2774.73455	2598.87333	2958.530064	2894.013233	2551.263764	2704.549019	2080.753937	1514.396412	1582.373301	1646.49719	1704.195756	1724.574392	1442.639524	1532.172375
ENSMUSG00000015750	1181.418743	1188.388879	1152.051746	1303.524472	1219.591112	1236.223872	1241.411204	1592.327301	1308.871185	1318.456443	1438.389739	1437.915169	1430.46093	1649.5018	1443.777815
ENSMUSG00000015755	2065.620018	2334.022069	2235.689862	2045.232664	2181.578821	2085.925346	2022.610777	2284.970854	2009.820381	2120.357667	2200.86746	2159.293486	2257.269404	2258.396413	2527.429645
ENSMUSG00000015757	628.3789953	713.6911071	679.0686244	702.039719	631.9333484	658.5996174	671.625376	1595.150576	1273.174698	1158.301768	1274.876741	1389.500517	1380.070861	1369.788027	1484.155577
ENSMUSG00000015759	1024.117019	1002.017929	1028.738289	1009.239754	964.0002353	968.4653391	906.2430698	72.46406746	163.3384702	189.4787702	101.4305226	118.1317512	99.75176864	136.7089824	101.4900505
ENSMUSG00000015766	405.6728692	363.9715016	392.7449133	371.7766186	375.3362085	339.0168522	408.6473017	506.3073804	603.5951414	470.313376	478.2973782	473.495298	476.1347307	554.9305403	521.6370338
ENSMUSG00000015776	488.4632506	525.127558	498.3215029	521.2252842	523.2569127	510.6846214	585.2551261	95.0502703	136.2956771	119.5520812	112.7977363	119.1000443	104.8936124	107.928144	122.2245769
ENSMUSG00000015790	677.2253204	725.7504038	740.7253527	682.6667439	710.4218853	780.6024974	625.2174806	678.5271771	594.9414476	634.9794501	636.5639695	668.1221997	671.524793	673.6514986	676.6003367
ENSMUSG00000015804	588.6396122	577.7499438	619.1011215	634.6955673	589.6702901	684.5117335	643.2649955	3051.019568	2566.901919	2536.534251	2560.246295	2421.700901	3033.687809	2360.028748	2602.728714
ENSMUSG00000015806	1548.180133	1467.945303	1509.322925	1434.522685	1513.419994	1568.762695	1318.757696	987.2052826	1052.505506	997.0192432	937.3579331	1027.358919	991.3474739	1168.322159	1017.083087
ENSMUSG00000015812	29.80453733	25.21489318	27.87221966	26.75315618	27.16910893	21.59343008	27.07127235	250.3304149	229.3228853	248.126961	256.1995097	281.7732755	266.347506	201.4658688	261.9098077
ENSMUSG00000015837	10656.7779	11838.9405	15832.26538	10326.71829	11555.92766	12145.22475	12211.72205	325.6177577	311.5329762	330.459998	302.5427657	302.1074294	314.6808372	303.9976055	283.7356251
ENSMUSG00000015839	1577.984671	1677.338547	1831.12037	1519.394766	1498.326044	1372.262482	1349.696293	1030.495505	788.567846	842.5038175	1051.904472	963.4515778	1023.226905	940.773655	1093.473447
ENSMUSG00000015843	1785.788528	1797.931514	1655.440925	1464.965931	1775.04845	1804.131083	1479.896222	37.64367141	116.8248661	153.3875759	67.32888139	61.97075475	90.4964499	89.04071878	77.48165146
ENSMUSG00000015846	2582.231998	2750.615956	2713.740659	2314.609271	2747.098792	2546.945078	2658.141124	115.7542896	124.3968481	148.8761766	89.18890781	149.1171286	101.8085061	92.63832358	94.94230531
ENSMUSG00000015850	1202.944243	1326.522641	1322.663515	1507.401972	1301.098439	1434.883429	1495.365521	172.2197967	139.5408123	151.1318762	158.2665913	150.0854217	167.6241061	145.7029944	168.0587933
ENSMUSG00000015852	154.8180133	184.1783502	206.0855029	177.1243444	152.9520206	127.4012375	184.3424737	212.6867434	218.505768	244.7434115	262.3203171	241.1049677	250.9219747	217.6550903	212.8017188
ENSMUSG00000015869	574.5652474	631.4686293	604.7427053	598.7171848	585.6452369	615.4127573	592.9897754	46.11349747	43.26846892	42.85829326	36.72484439	52.28782432	33.93616871	53.06467079	43.65163462
ENSMUSG00000015880	13.24646103	12.05929674	14.35841619	26.75315618	10.06263294	14.03572955	24.49305594	746.2857856	667.4161331	740.9973335	752.8593101	609.056324	705.4609617	580.1137739	691.8784088
ENSMUSG00000015882	158.1296286	135.9411632	130.9149711	148.5261429	141.8831244	136.0386095	162.4276341	111.0488306	130.8871185	128.5748798	129.4113564	128.7829747	127.5177249	113.3245512	108.0377957
ENSMUSG00000015889	736.834395	692.8614127	727.2115492	648.5334067	694.3216726	692.069434	690.9619991	40.46694676	46.51360409	40.60259362	48.96645919	58.09758258	54.50354369	64.75688638	53.47325241
ENSMUSG00000015932	2681.580456	2573.015404	2603.941006	2467.748027	2600.184351	2255.433772	2525.362978	1290.236837	1176.902355	1248.529754	1231.156688	1228.763872	1278.262355	1253.765273	1234.249969
ENSMUSG00000015937	1095.316747	1084.240407	1170.633226	1243.560501	1198.459583	1276.171718	1187.268659	778.2829063	835.0814501	824.4582203	813.192983	826.9222587	757.9077679	853.5317386	835.9288031
ENSMUSG00000015942	235.1246834	222.5488398	293.9252255	255.5387676	243.5157171	304.4673641	239.7741266	135.5172171	168.7470288	249.2548108	141.6529712	159.7683521	152.1985748	151.0994016	150.5981395
ENSMUSG00000015943	332.8173335	299.2898191	354.7373411	341.3333719	345.1483097	414.5938575	297.7839959	242.8016806	337.4940576	274.0675069	313.9099795	354.3952537	263.2623997	348.0682643	296.8311154
ENSMUSG00000015944	1124.29338	1026.136523	945.9662429	940.9730794	968.0252885	1212.471099	1055.779622	834.7484134	751.7896475	888.7456602	837.6762126	896.6393578	894.6808115	966.8562898	900.3149641
ENSMUSG00000015947	53.81374795	69.06688133	70.1028555	78.41442328	78.4885369	48.58521768	68.32273499	791.4581913	795.0581164	799.6455243	865.6570464	881.1466691	890.5673365	918.288625	947.2404713
ENSMUSG00000015950	122.5297646	96.47437392	110.6442659	134.6883035	124.7766484	64.78029024	162.4276341	213.6278352	239.0582908	249.2548108	233.4650822	188.8171434	259.1489247	235.6431143	220.4407549
ENSMUSG00000015957	164.7528591	156.7708576	161.3210289	161.4414597	175.0898131	168.4287546	167.584067	383.0243566	377.5173913	452.2677789	445.9445391	437.6684554	369.1843809	430.8131747	435.4250554
ENSMUSG00000015961	239.2642024	252.1489318	244.0930752	263.8414713	257.6034032	256.9618179	230.7503691	140.222676	184.9727046	175.9445723	154.7689871	137.4976121	157.3404186	144.8035932	192.0671923
ENSMUSG00000015968	93.55313105	85.51137688	67.56901735	70.11171964	78.4885369	60.46160422	86.37024989	6.587642496	11.89882895	14.66204769	16.61362008	22.27073999	10.28368749	17.0886228	4.365163462
ENSMUSG00000015971	832.0433337	898.965757	889.3771909	791.5244139	846.26743	783.8415119	742.5263274	7844.941121	8212.355401	6922.742211	6890.280329	6999.790408	7271.595423	6907.401214	6639.413626
ENSMUSG00000015980	165.5807629	166.637555	163.0102544	151.2937108	194.2088157	158.7117111	175.3187162	783.929457	758.2799178	725.207436	702.1440488	715.5685588	788.7588304	757.2958102	712.6129352
ENSMUSG00000015981	52.15794032	44.94828785	38.85218498	37.8234277	47.2943748	48.58521768	54.14254471	19.76292749	16.22567584	3.383549468	13.11601585	9.68293043	20.56737498	31.47904199	13.09549039
ENSMUSG00000015994	1519.2035	1565.515977	1605.608775	1577.513692	1621.090166	1615.18857	1534.038767	727.4639499	803.7118102	1025.215489	774.7193365	796.9051744	773.3332992	756.396409	666.7787189
ENSMUSG00000016018	1103.595785	1005.306828	1038.029029	1022.155071	1015.319663	912.3224208	1004.215294	1132.133418	1013.563884	1224.844907	1058.025279	1123.21993	1197.021224	1047.802398	1041.091486
ENSMUSG00000016024	178.827224	166.637555	186.6594104	212.1802042	199.2401321	148.9946675	248.797884	114.8131978	113.5797309	115.0406819	125.9137522	150.0854217	176.8794248	126.8155692	174.6065385
ENSMUSG00000016028	404.8449654	442.9050803	303.2159654	367.1640055	360.2422591	383.2833839	403.4908689	719.9352157	732.3188364	633.8516003	640.9359748	613.8977893	676.6666368	699.7341334	680.9655001
ENSMUSG00000016087	918.1453304	898.965757	993.264555	968.6487582	930.7935466	929.5971649	845.654984	5080.013456	4430.691217	4206.879838	4023.993664	4415.416276	4365.425339	4346.805999	4046.50653
ENSMUSG00000016128	966.1637517	794.8172851	956.9462082	968.6487582	991.1693442	968.4653391	1156.330062	547.715419	614.4122586	605.6553548	533.3846448	589.6904632	588.2269244	544.1377259	566.3799593
ENSMUSG00000016181	252.5106635	277.363825	297.3036763	255.5387676	274.7098792	269.917876	248.797884	43963.10274	39190.41572	43027.47073	39720.54241	40377.81989	41631.45206	35355.46116	41723.32366
ENSMUSG00000016194	407.3286768	485.6607687	545.6198151	476.0216755	489.0439607	439.4263021	394.4671114	76.2284346	47.59531581	64.28743989	104.0537258	83.2732017	60.67375618	35.97604799	66.5687428
ENSMUSG00000016206	148.1947828	130.4596647	128.381133	171.5892086	143.895651	142.5166385	143.091011	1413.519861	1298.054068	1207.92716	1229.407886	1363.356605	1286.489305	1382.379644	1192.780916
ENSMUSG00000016239	18.21388392	17.54079526	15.2030289	20.29549779	12.07515952	17.27474406	28.36038056	361.3792455	346.1477513	290.9852542	424.9589137	391.1903894	353.7588496	450.6000011	527.0934881
ENSMUSG00000016252	7322.809241	7315.607922	7761.990868	7327.597225	7033.780423	8522.926852	7024.350622	291.7384534	339.657481	303.3916023	303.4171668	320.5049972	298.2269372	305.7964079	307.7440241
ENSMUSG00000016253	922.2848495	948.2992436	902.0463816	1011.084799	948.9062859	996.5367982	915.2668272	3444.395934	3265.687692	3269.636636	3002.69323	2968.78647	3191.028228	3186.578451	3148.374147
ENSMUSG00000016255	24.83711444	12.05929674	15.2030289	28.59820143	23.14405575	63.70061873	16.7584067	359.4970619	160.093335	140.9812278	121.5417469	274.0269312	220.0709123	302.1988031	188.7933198
ENSMUSG00000016256	726.0716454	665.4539201	773.6652486	1002.782095	815.0732678	859.4185172	908.8212862	313.3835645	258.5291018	369.9347418	360.2532355	350.5220816	318.7943122	265.3233539	350.3043679
ENSMUSG00000016257	1514.236077	1476.715701	1529.59363	1460.353318	1546.626682	1506.141748	1451.535841	1374.935098	1342.404248	1377.104633	1305.480778	1304.290729	1319.397105	1398.568866	1282.266767
ENSMUSG00000016262	182.966743	186.3709496	173.145607	128.2306451	226.4092411	166.2694116	308.0968616	2103.34014	1790.232901	2075.243674	2166.765819	2238.693515	2068.049554	2058.729346	2226.233366
ENSMUSG00000016308	817.1410651	882.5212614	891.0664163	791.5244139	836.204797	836.7454156	755.4174095	64.93533318	76.80153233	68.79883918	76.94729301	62.93904779	75.07091867	61.15928159	49.10808895
ENSMUSG00000016319	5098.231691	5000.222948	4996.728833	5206.717706	5678.343766	5137.077016	4622.742032	2087.34158	2254.287231	2207.202103	1917.561518	2203.834966	2193.510541	2431.081443	2061.448445
ENSMUSG00000016344	624.2394762	688.4762139	741.5699654	662.3712461	699.3529891	821.6300145	672.9144842	505.3662886	391.5796437	447.7563796	489.6645919	478.3367632	499.787212	448.8011987	467.0724905
ENSMUSG00000016349	52651.371	49966.05159	53622.77217	46590.16022	53099.50774	56788.56177	52791.55931	269.1522506	459.7274823	341.7384963	405.7220904	292.424499	364.0425371	319.2874259	354.6695313
ENSMUSG00000016356	87.75780435	64.68168251	55.74443931	75.6468554	49.30690139	75.57700528	69.6118432	220.2154777	217.4240563	260.533309	221.2234674	191.7220225	243.7233935	235.6431143	234.6275361
ENSMUSG00000016382	1594.542747	1412.034018	1436.686231	1500.021791	1401.724768	1458.636202	1644.902073	365.1436126	352.6380217	365.4233425	358.5044334	358.2684259	335.2482121	359.7604799	369.9476034
ENSMUSG00000016386	550.5560367	525.127558	470.4492833	377.3117544	449.7996923	461.0197322	418.9601674	408.4338348	512.7313567	550.3907134	515.8966236	518.036778	612.9077743	563.9245523	522.7283246
ENSMUSG00000016409	348.547506	423.1716856	376.6972717	322.8829194	394.4552111	370.3273259	308.0968616	8693.805911	8886.261804	8082.171829	7731.454146	7395.822262	7851.595398	9360.068286	8458.595499
ENSMUSG00000016427	3344.731411	3245.047123	3685.889896	3555.402204	3458.52694	4034.73241	3108.039888	4027.872841	4040.193285	4226.053285	4206.743485	4067.799074	3904.71614	3902.501806	4108.710109
ENSMUSG00000016458	151.5063981	132.6522641	230.5792717	109.7801926	194.2088157	130.640252	163.7167423	1560.33018	1441.921727	1537.259308	1440.138541	1465.027374	1529.18433	1413.858686	1342.287765
ENSMUSG00000016477	353.5149289	394.6678933	398.6572024	323.805442	441.7495859	360.6102823	372.5522719	20.70401927	15.14396412	12.40634805	16.61362008	15.49268869	27.76595622	20.6862276	24.00839904
ENSMUSG00000016481	1534.933672	1535.915885	1480.606093	1433.600162	1457.069249	1384.138868	1344.53986	1178.246915	1064.404335	1178.603065	969.7107722	1063.185761	1054.077968	992.0395234	1065.099885
ENSMUSG00000016487	2230.372877	2213.429102	2348.023353	1903.164179	2304.342942	1969.320823	2203.085926	3652.377218	3669.166164	3680.173971	2980.833203	3539.111072	3288.723259	3012.094618	3010.871498
ENSMUSG00000016493	83.61828528	67.97058162	56.58905203	62.73153863	52.32569127	64.78029024	76.05738423	485.6033611	399.1516258	463.5462771	423.2101116	429.9221111	433.971612	470.3868275	420.1469833
ENSMUSG00000016494	2485.367252	2485.311428	2208.662255	2513.874158	2611.253247	2501.598875	2903.071683	136.4583088	113.5797309	129.7027296	105.8025279	121.0366304	113.1205624	108.8275452	105.855214
ENSMUSG00000016495	514.1282689	521.8386589	561.6674567	523.9928521	489.0439607	500.9675778	488.5720106	125.1652074	124.3968481	110.5292826	112.7977363	146.2122495	148.0850998	120.5197608	135.3200673
ENSMUSG00000016496	336.1289487	407.8234897	277.0329711	404.0649106	310.9353577	322.8217797	310.675078	5748.188624	6091.118712	5612.180717	6025.497684	6352.970655	5611.808263	5651.837139	5726.003172
ENSMUSG00000016503	271.5524512	258.7267301	285.4790983	295.2072406	277.728669	274.236562	257.8216415	41.40803855	63.82099165	65.41528971	55.08726659	45.50977302	47.30496245	67.45508998	52.38196155
ENSMUSG00000016510	447.0680599	453.8680773	434.9755492	389.3045485	493.0690139	456.7010462	439.5858987	230.5674874	220.6691915	287.6017048	247.4554991	238.2000886	245.780131	244.6371263	186.610738
ENSMUSG00000016520	618.4441495	544.8609527	664.7102082	547.9784404	700.3592524	573.3055686	620.0610477	161.867787	128.723695	126.3191801	116.2953406	110.3854069	148.0850998	117.8215572	138.5939399
ENSMUSG00000016528	9615.274903	9814.074947	10131.97415	9461.392061	9871.442911	9123.224208	9120.440567	100.696821	58.41243304	94.7393851	125.0393511	109.4171139	122.3758811	57.56167679	139.6852308
ENSMUSG00000016534	3975.594118	4049.731105	4146.203827	3951.164411	3844.932045	3471.143885	3694.584122	1143.426519	1028.707849	1082.73583	1021.300435	1054.471124	1070.531868	1040.607188	1082.560539
ENSMUSG00000016541	1721.212031	1770.524021	1716.253041	1651.315502	1627.127746	1645.419372	1553.37539	457.3706076	391.5796437	444.3728301	389.9828714	366.0147703	400.0354433	402.0323363	381.951803
ENSMUSG00000016552	24.00921062	26.31119289	21.11531792	14.76036203	20.12526587	21.59343008	29.64948877	369.8490716	392.6613554	453.3956287	362.0020376	400.8733198	346.5602684	388.5413183	390.6821299
ENSMUSG00000016554	1243.51153	1121.514597	1266.074463	1234.335275	1226.634955	1264.295331	1182.112226	2376.256758	2397.073178	2534.278551	2617.956765	2721.871744	2516.418329	2440.075455	2439.035085
ENSMUSG00000016559	3236.276011	3185.846939	4224.75281	3665.182397	3271.361968	3394.487208	3423.871399	1751.371812	1880.014974	1804.559716	1931.551935	1986.937324	1982.694948	1957.996412	2072.361354
ENSMUSG00000016619	577.8768626	496.6237657	564.2012949	576.5766418	582.626447	521.4813364	524.6670404	833.8073217	760.4433412	830.0974695	842.9226189	824.0173796	851.4893241	677.2491034	840.2939665
ENSMUSG00000016624	123.3576684	146.9041603	115.7119422	138.378394	146.9144409	123.0825515	163.7167423	256.9180574	259.6108135	244.7434115	207.2330505	231.4220373	225.212756	263.5245515	235.718827
ENSMUSG00000016637	147.366879	150.1930594	139.3610983	198.3423648	151.9457573	160.8710541	155.9820931	67.75860853	85.45522611	75.56593812	87.4401057	52.28782432	69.92907492	76.44910198	74.20777886
ENSMUSG00000016664	8015.764733	7897.743065	7414.855041	6872.79357	8559.275576	7479.964179	7770.744274	14.11637678	6.490270338	4.511399291	14.86481797	7.746344344	12.34042499	9.893413198	13.09549039
ENSMUSG00000016756	86.92990054	69.06688133	70.1028555	82.10451379	54.33821786	52.90390369	78.63560065	1144.367611	591.6963125	919.1976055	852.5410305	1327.529762	878.2269116	720.420361	895.9498007
ENSMUSG00000016757	336.1289487	343.1418072	302.3713526	273.9892202	352.1921528	339.0168522	296.4948877	757.5788871	792.8946929	843.6316673	851.6666295	831.7637239	813.4396804	768.9880258	808.6465314
ENSMUSG00000016758	187.9341659	129.363365	115.7119422	137.4558714	149.9332308	161.9507256	183.0533654	2965.380215	2791.897957	2924.51459	3202.931072	3063.679188	2896.914766	3075.952103	3065.436041
ENSMUSG00000016763	87.75780435	55.91128488	74.32591908	63.65406125	86.53864325	88.53306332	83.79203348	1790.897667	1576.05398	1670.345587	1731.314093	1687.734774	1811.985736	1743.039525	1651.12308
ENSMUSG00000016831	1131.744515	1266.226158	1192.593156	1144.85058	1235.691325	1089.388547	1220.785472	479.0157187	439.1749595	499.6374714	452.0653465	522.8782432	499.787212	382.2455099	437.6076371
ENSMUSG00000016833	464.45404	456.0606767	488.1861503	509.23249	472.943748	507.4456069	415.0928428	3.764367141	9.735405507	18.04559716	20.11122431	10.65122347	15.42553123	10.7928144	12.00419952
ENSMUSG00000016918	442.9285408	441.8087806	432.441711	506.4649222	454.8310087	416.7532005	652.2887529	186.3361735	191.462975	147.7483268	186.2474251	156.863473	183.0496373	190.6730544	211.7104279
ENSMUSG00000016921	3231.308589	2968.779597	2849.723307	3012.958899	2913.132235	2987.451051	2917.251873	442.313139	433.7664009	451.1399291	444.1957369	428.953818	474.0779932	402.0323363	431.0598919
ENSMUSG00000016933	2455.562714	2366.91106	2309.171168	2320.144407	2460.313753	2508.076904	2527.941195	1085.078828	1005.991902	1078.22443	1047.532466	1080.615036	1080.815555	1013.625152	1036.726322
ENSMUSG00000016940	941.3266372	949.3955433	972.1492371	845.0307262	937.8373897	1083.99019	883.039122	1210.244036	1256.949022	1211.31071	1197.055047	1210.366304	1224.78718	1296.037129	1224.428351
ENSMUSG00000016946	290.5942389	296.00092	296.4590636	280.4468786	274.7098792	313.1047361	317.120619	2958.792573	2886.006877	2863.6107	2878.52828	2859.369356	2939.077884	2703.600007	2662.749712
ENSMUSG00000016984	87.75780435	96.47437392	67.56901735	105.1675795	87.54490655	89.61273483	76.05738423	1342.937977	1087.120282	1105.292826	1070.266894	1194.873615	1210.390017	1242.972458	1187.324462
ENSMUSG00000016995	7.451134332	15.34819585	17.73686705	11.07027152	7.043843055	20.51375858	23.20394773	701.11338	665.2527096	737.613784	786.0865502	721.378317	736.3120242	652.965271	685.3306636
ENSMUSG00000017009	788.1644315	856.2100685	934.9862776	937.2829889	763.7538399	699.6271346	685.8055663	756.6377953	669.5795565	659.7921462	670.6656107	660.3758553	655.070893	609.7940135	671.1438823
ENSMUSG00000017057	893.308216	932.9510478	870.7957111	1140.237967	818.0920577	763.3277533	876.593581	1569.741098	1660.427495	1597.035349	1677.975628	1897.854364	1610.425461	1724.1521	1503.798813
ENSMUSG00000017119	3688.311494	3584.900031	3704.471376	3314.623798	3361.925664	3244.412869	3352.970447	571.2427136	525.7118974	585.3540579	529.8870405	620.6758406	577.9432369	563.9245523	560.9235049
ENSMUSG00000017132	1885.136986	2001.843259	2069.301156	1693.751543	2072.902385	1963.922466	1831.822763	188.218357	152.5213529	215.4193161	192.3682325	186.8805573	180.9928998	179.88024	187.7020289
ENSMUSG00000017144	459.4866171	662.165021	694.2716533	519.3802389	610.8018192	567.9072111	643.2649955	4956.730432	3474.458054	4126.802501	4228.603512	3926.428289	4511.453701	3918.691027	4087.975583
ENSMUSG00000017146	22.353403	10.96299704	5.067676301	43.35856346	11.06889623	19.43408707	18.0475149	321.8533905	169.8287405	204.1408179	183.624222	224.643986	235.4964435	245.5365275	234.6275361
ENSMUSG00000017167	192.9015888	181.9857508	179.9025087	199.2648874	211.3152917	184.6238272	208.8355296	545.8332354	521.3850505	602.2718053	511.5246183	633.2636501	656.0992618	644.8706602	563.1060867
ENSMUSG00000017176	583.6721893	549.2461515	555.7551677	585.8018681	506.1504367	593.8193272	617.4828313	434.7844047	482.4434284	498.5096216	518.5198268	570.3246023	458.652462	597.2023967	491.0808895
ENSMUSG00000017188	1302.2927	1221.27787	1301.548197	1309.98213	1268.898013	1391.696569	1281.373558	206.099101	125.4785599	184.9673709	143.4017733	165.5781104	180.9928998	177.1820364	134.2287765
ENSMUSG00000017210	1524.998827	1386.819125	1494.964509	1456.663228	1591.908531	1611.949555	1561.110039	4637.700317	4612.418787	4374.929462	4077.332129	3943.857564	4267.730308	3880.916177	4119.623018
ENSMUSG00000017221	3444.079869	3192.424737	3516.967353	3490.82562	3562.172059	3684.918843	3472.857511	134.5761253	125.4785599	124.0634805	142.5273723	109.4171139	168.6524748	112.42515	120.0419952
ENSMUSG00000017264	1349.483218	1312.270745	1239.891468	1259.243386	1392.668398	1303.163505	1246.567637	26.35056998	28.1245048	27.06839574	53.33846448	28.08049825	24.68084997	42.27185639	36.01259857
ENSMUSG00000017286	805.5504116	846.3433712	869.9510984	851.4883846	793.9417387	802.1959274	822.4510363	150.5746856	178.4824343	142.1090777	160.0153934	183.0073851	170.7092123	201.4658688	178.971702
ENSMUSG00000017288	828.7317185	776.1801902	813.3620463	819.2000927	754.6974702	768.7261108	729.6352454	782.9883653	477.0348698	431.9664821	473.0509718	823.0490865	463.7943058	527.9485043	455.068291
ENSMUSG00000017291	2124.401188	2223.295799	2013.556717	2124.56961	1952.15079	1894.823489	2044.525617	1437.988248	1546.847764	1560.944155	1496.97461	1341.085865	1434.574405	1421.053896	1357.565837
ENSMUSG00000017299	652.3882059	608.4463355	672.3117226	716.8000811	680.2339865	778.4431544	658.734294	2041.228082	1997.921552	2234.270499	1914.938315	2005.334892	1972.41126	1814.991621	1874.837707
ENSMUSG00000017307	226.0177414	217.0673413	202.707052	201.1099327	258.6096665	263.439847	248.797884	344.4395934	360.2100037	310.1587012	349.7604228	356.3318398	441.1701933	366.0562883	375.4040578
ENSMUSG00000017309	3212.266801	3059.772473	3282.165018	3167.020178	3159.666742	3611.501181	3019.091422	2491.069955	2570.147054	2693.305376	2398.482099	2417.827728	2505.106272	2413.99282	2553.620626
ENSMUSG00000017314	211.9433765	207.200644	214.5316301	238.9333604	298.8601982	246.1651029	228.1721527	1267.650635	1030.871272	1282.365248	1192.683042	1380.785879	1342.021217	1260.061081	1324.827111
ENSMUSG00000017344	659.8393403	663.2613207	663.0209827	680.8216986	772.8102095	727.6985937	757.9956259	1400.344576	1640.956684	1525.98081	1640.376383	1822.327507	1506.560217	1636.910184	1591.102082
ENSMUSG00000017376	731.0390683	667.6465195	676.5347862	571.041506	781.8665792	730.9376082	705.1421894	363.2614291	314.7781114	359.7840934	387.3596682	375.6977007	344.5035309	343.5712583	371.0388943
ENSMUSG00000017386	197.8690117	188.563549	130.0703584	217.7153399	157.9833371	174.9067836	146.9583356	2620.940622	2313.781375	2947.071587	2451.820564	2619.232681	2590.460878	2088.409586	2491.417046
ENSMUSG00000017404	4530.289674	4495.925085	4654.660683	4719.625759	4332.969742	4391.024007	4185.734349	15.05746856	17.30738757	13.53419787	23.60882854	18.39756782	24.68084997	14.3904192	28.37356251
ENSMUSG00000017405	139.0878409	131.5559644	95.44123701	146.6810977	138.8643345	156.5523681	149.5365521	646.5300564	773.4238819	678.9655932	754.6081122	759.1417457	645.8155743	715.0239538	724.6171348
ENSMUSG00000017412	43.87890218	46.04458755	26.18299422	43.35856346	47.2943748	38.86817414	46.40789546	20.70401927	41.10504547	28.19624557	38.47364651	33.8902565	27.76595622	38.67425159	32.73872597
ENSMUSG00000017417	235.1246834	235.7044363	181.5917341	163.286505	256.5971399	221.3326583	279.736481	227.744212	229.3228853	224.4421147	242.2090928	212.0561764	205.6737498	223.9508987	237.9014087
ENSMUSG00000017418	724.4158378	587.6166411	630.0810868	607.9424111	513.1942798	481.5334908	544.0036635	1830.423522	1758.863262	1745.911525	1590.535523	1964.666584	1756.453823	1969.688628	1767.891202
ENSMUSG00000017421	1659.119245	1824.242707	1786.355896	1559.985762	1560.714368	1569.842367	1500.521953	796.1636503	1057.914065	888.7456602	932.1115267	910.1954604	886.4538615	1133.245512	1040.000195
ENSMUSG00000017428	2333.03295	2329.63687	2564.244208	2332.137201	2376.7939	2220.884284	2320.394773	49.87786461	54.08558615	67.67098936	49.84086025	60.03416867	54.50354369	43.17125759	44.74292549
ENSMUSG00000017446	298.0453733	328.8899111	298.1482891	292.4396727	292.8226184	356.2915963	341.6136749	370.7901634	452.1555002	435.3500315	401.3500852	419.2708876	387.6950183	421.8191627	371.0388943
ENSMUSG00000017453	15.73017248	23.02229378	11.82457804	23.06306567	18.11273929	19.43408707	9.023757451	99.75572923	141.7042357	134.2141289	177.5034146	122.9732165	123.4042499	148.401198	186.610738
ENSMUSG00000017466	2725.459358	2842.705131	2880.973977	2748.194905	2886.969389	2595.530296	3386.487261	528.8935833	636.0464931	645.1300985	610.3319378	651.6612179	657.1276305	675.450301	631.8574112
ENSMUSG00000017478	1366.869198	1395.589523	1511.856763	1365.333488	1452.037933	1543.930251	1530.171442	878.0386356	562.4900959	563.9249113	612.9551409	1014.771109	631.4184118	641.2730555	627.4922477
ENSMUSG00000017485	2131.852323	1962.376469	1872.506393	1910.54436	1714.672652	1863.513016	1938.818744	513.8361147	325.5952286	448.8842294	428.4565179	479.3050563	377.4113308	299.5005995	340.4827501
ENSMUSG00000017491	363.4497746	419.8827865	458.6247053	474.1766302	438.730796	463.1790752	389.3106786	1489.748296	1498.170736	1460.56552	1583.540314	1550.237162	1584.716242	1560.461082	1593.284664
ENSMUSG00000017493	2187.321878	2566.437606	2564.244208	2461.290368	2450.25112	2257.593115	2785.762836	374.5545305	416.4590133	434.2221817	449.4421433	440.5733346	473.0496245	385.8431147	497.6286347
ENSMUSG00000017499	22.353403	17.54079526	20.2707052	61.809016	23.14405575	26.9917876	27.07127235	17.88074392	22.71594618	25.94054592	27.10643277	30.98537738	26.73758747	21.58562879	17.46065385
ENSMUSG00000017548	885.8570817	894.5805582	869.9510984	859.7910882	838.2173236	728.7782652	803.1144132	8188.439623	7962.479993	8316.764592	7594.17318	7652.419919	7714.822354	7485.716186	8465.143245
ENSMUSG00000017550	46.36261362	42.75568844	32.09528324	69.18919702	41.25679504	43.18686016	51.56432829	253.1536902	275.8364894	300.0080528	278.9339372	282.7415686	273.5460872	240.1401203	268.4575529
ENSMUSG00000017561	292.2500466	292.7120209	260.1407168	318.2703063	293.8288817	258.0414894	308.0968616	537.3634093	563.5718077	607.9110544	541.2542543	521.9099502	620.1063556	563.0251511	535.823815
ENSMUSG00000017607	6.623230517	10.96299704	13.51380347	12.91531678	13.08142282	10.79671504	12.89108207	14.11637678	17.30738757	23.68484628	25.35763065	25.17561912	17.48226873	9.893413198	10.91290866
ENSMUSG00000017615	2325.581815	2179.443811	2036.36126	2027.704734	2323.461945	2108.598447	2164.41268	98.81463744	94.1089199	72.18238865	82.19369936	92.95613213	87.41134366	105.2299404	97.12488704
ENSMUSG00000017631	1242.683626	1170.848083	1088.705792	1084.886609	1121.983572	1262.135988	1232.387446	914.7412152	1049.260371	939.4989023	940.8555373	1006.056472	1006.773005	995.6371282	938.5101444
ENSMUSG00000017652	53.81374795	57.00758459	43.91986128	62.73153863	62.38832421	55.0632467	95.39400734	17.88074392	14.0622524	24.8126961	15.73921903	23.23903303	17.48226873	26.08263479	12.00419952
ENSMUSG00000017664	462.7982324	450.5791782	500.0107284	467.7189718	510.1754899	473.9757902	429.273033	160.9266953	205.5252274	203.0129681	188.8706283	183.0073851	177.9077936	224.8502999	194.2497741
ENSMUSG00000017667	153.9901095	164.4449555	113.1781041	146.6810977	175.0898131	140.3572955	195.9444475	35.76148784	40.02333375	39.47474379	41.09684968	45.50977302	23.65248122	17.988024	44.74292549
ENSMUSG00000017670	760.8436057	701.6318103	702.7177804	733.4054884	747.6536272	763.3277533	791.5124393	123.2830239	154.6847764	93.61153528	89.18890781	99.73418343	81.24113116	200.5664676	113.49425
ENSMUSG00000017677	983.5497318	810.165481	853.058844	694.659538	861.3613794	734.1766227	961.6747227	300.2082795	346.1477513	277.4510564	276.310734	325.3464624	297.1985684	333.6778451	326.2959688
ENSMUSG00000017679	428.854176	417.6901871	497.4768902	529.5279878	439.7370593	316.3437507	369.9740555	840.3949642	999.501632	990.2521443	1006.435617	912.1320465	949.1843552	866.1233554	972.3401613
ENSMUSG00000017686	2021.741115	1972.243167	2059.165804	1851.502912	1788.129873	1837.6009	1904.012822	6678.928399	6839.663224	6649.802554	7133.363823	6972.678203	6342.978443	7226.68864	6681.97397
ENSMUSG00000017692	608.5093038	628.1797302	573.4920347	472.331585	588.6640268	635.9265158	714.1659469	2917.384534	2730.240389	2995.569129	2637.193588	2735.427846	2761.170091	2778.250306	2714.040383
ENSMUSG00000017697	30.63244114	32.88899111	16.89225434	35.05585982	31.1941621	23.75277309	33.51681339	130.8117581	151.4396412	170.3053232	130.2857575	141.3707843	148.0850998	182.5784436	134.2287765
ENSMUSG00000017707	8399.0842	9077.361546	9648.855677	8756.584774	8633.739059	7828.698075	8506.82506	2065.696468	1761.026685	2129.380465	1876.464668	1974.349515	2041.311967	1829.38204	1714.41795
ENSMUSG00000017713	311.2918343	308.0602167	317.5743815	297.0522859	329.048097	372.4866689	331.3008093	4316.788019	3998.006528	4124.546801	3872.722281	3871.235586	3948.935996	4384.580849	3880.630318
ENSMUSG00000017715	629.2068991	632.564929	652.0410174	705.7298096	762.7475766	747.1326807	729.6352454	2417.664796	2217.509032	2583.903944	2517.400643	2606.644872	2284.006991	2458.96288	2375.740214
ENSMUSG00000017716	28.97663351	24.11859348	26.18299422	62.73153863	25.15658234	31.31047361	28.36038056	7618.138001	8182.067472	7051.317091	6965.47882	6812.909851	7502.978392	7244.676664	6893.684398
ENSMUSG00000017718	120.8739569	96.47437392	89.52894799	106.0901021	103.6451192	95.01109235	114.7306305	2168.275473	2111.501283	2226.37555	2102.934542	2036.320269	2106.099198	2258.396413	2066.904899
ENSMUSG00000017721	1139.195649	1034.90692	948.500081	1089.499222	1202.484636	1223.267814	1213.050823	316.2068398	316.9415348	312.4144009	286.8035467	278.8683964	317.7659434	336.3760487	278.2791707
ENSMUSG00000017724	14.07436485	23.02229378	9.290739885	23.9855883	19.11900258	21.59343008	36.09502981	1004.144935	961.6417217	1133.489072	1084.257311	879.210083	1059.219811	977.6491042	970.1575795
ENSMUSG00000017734	180.4830316	206.1043443	212.8424046	226.0180436	173.0772865	207.2969288	211.413746	17297.26701	19136.56209	15195.52066	15596.69165	14351.07119	15613.72271	17374.63238	16109.63576
ENSMUSG00000017737	54.64165177	50.42978637	27.87221966	39.66847296	54.33821786	28.0714591	45.11878726	78.11061817	144.9493709	166.9217738	117.1697416	118.1317512	160.4255248	160.9928148	150.5981395
ENSMUSG00000017740	130.8088027	127.1707656	150.3410636	173.4342539	126.789175	117.6841939	177.8969326	1177.305823	1172.575508	1125.594123	1215.417469	1135.807739	1121.950305	1211.493416	1131.668628
ENSMUSG00000017747	347.7196021	340.9492078	370.7849827	397.6072522	374.3299452	409.1955	406.0690853	1212.126219	1130.38875	1195.520812	1124.479759	1082.551622	1105.496405	1134.144913	1119.664428
ENSMUSG00000017754	890.8245046	905.5435552	1029.582902	946.5082152	1008.27582	900.4460343	1008.082618	2660.466477	2913.04967	2557.963398	2674.792833	2830.320565	2786.87931	2854.699408	2881.007885
ENSMUSG00000017756	8771.640916	8488.648605	8182.608001	8446.617172	9270.703724	8579.06977	8438.502325	491.2499119	454.3189236	450.0120792	436.3261274	422.1757667	478.1914682	420.9197615	463.7986179
ENSMUSG00000017760	3009.430366	2960.0092	3364.937064	3277.722893	3231.111436	3313.511846	3199.566571	15.99856035	9.735405507	10.1506484	13.11601585	20.3341539	10.28368749	21.58562879	10.91290866
ENSMUSG00000017764	139.0878409	191.8524481	189.1932486	162.3639823	189.1774992	159.7913826	174.029608	108.2255553	74.63810888	59.7760406	80.44489724	61.97075475	70.95744367	88.14131758	91.66843271
ENSMUSG00000017765	2000.215616	2036.924849	2074.368833	2719.596704	1999.445164	2150.705636	2209.531467	451.7240569	405.6418961	691.3719413	464.3069613	443.4782137	426.7730308	446.1029951	439.7902188
ENSMUSG00000017774	4513.731597	4448.784197	4652.971457	4955.791552	4887.420817	4180.488063	4673.017252	373.6134387	311.5329762	300.0080528	341.8908133	282.7415686	328.0496309	277.9149707	237.9014087
ENSMUSG00000017776	2868.686718	2828.453235	2915.603099	2659.632733	2953.382767	2519.95329	2578.216415	46.11349747	42.1867572	58.64819078	38.47364651	45.50977302	35.99290621	52.16526959	58.92970674
ENSMUSG00000017778	8019.904252	8103.847409	8413.187273	7856.20269	7393.016418	8562.874698	7271.859398	494.0731872	367.7819858	413.9208849	408.3452936	398.9367337	439.1134558	422.7185639	414.6905289
ENSMUSG00000017781	2617.003958	2523.681918	2683.334601	2563.69038	2695.779364	2679.744673	2538.25406	1188.598925	1131.470462	1108.676376	1389.42328	1389.500517	1310.141786	1166.523356	1213.515443
ENSMUSG00000017801	366.7613899	389.1863948	335.3112486	374.5441865	359.2359958	372.4866689	359.6611898	188.218357	359.128292	462.4184273	310.4123752	260.4708286	278.687931	277.0155695	259.727226
ENSMUSG00000017802	1200.460531	1197.159276	1161.342486	1105.182107	1187.390686	1099.105591	1171.79936	15.99856035	37.8599103	28.19624557	28.85523488	20.3341539	21.59574373	30.57964079	33.83001683
ENSMUSG00000017817	20373.05707	22268.03958	19152.43797	21194.03483	23287.9514	21579.39435	21636.39215	719.9352157	676.0698268	763.5543299	705.641653	696.2026979	692.092168	768.0886246	678.7829184
ENSMUSG00000017830	69.54392043	81.12617807	66.72440463	70.11171964	97.60753948	89.61273483	106.9959812	2668.936303	2161.260022	2326.754184	2297.051577	2276.456944	2521.560172	2622.653899	2480.504138
ENSMUSG00000017831	1306.43222	1424.093315	1423.172428	1357.030784	1334.305127	1196.276026	1326.492345	120.4597485	166.5836053	150.0040264	153.020185	168.4829895	146.0283623	163.6910184	156.0545938
ENSMUSG00000017837	1337.892564	1342.967137	1319.285064	1323.81997	1485.244621	1443.520801	1292.975532	1055.904983	1136.879021	1115.443475	1310.727184	1403.056619	1163.085055	1307.729344	1211.332861
ENSMUSG00000017843	3313.271066	3418.262476	3121.688602	3108.901253	3161.679269	3105.135245	3227.926951	1118.017041	1094.692264	1117.699174	953.0971521	953.7686474	1045.851018	1046.902997	1019.265668
ENSMUSG00000017858	555.5234596	548.1498518	522.8152717	530.4505105	553.4448115	577.6242546	520.7997158	2699.992332	1423.532627	1850.801559	1699.835655	2312.283787	1967.269417	1409.36168	1361.931
ENSMUSG00000017861	17.38598011	12.05929674	5.912289018	26.75315618	18.11273929	35.62915963	28.36038056	1070.02136	1256.949022	1159.429618	1337.833617	1411.771257	1096.241086	1358.095812	1177.502844
ENSMUSG00000017897	64.57649754	87.70397629	72.63669365	66.42162913	71.44469385	73.41766227	74.76827603	456.4295158	318.0232465	325.9485987	432.8285232	386.3489242	466.879412	420.9197615	455.068291
ENSMUSG00000017929	457.0029057	456.0606767	543.9305897	678.9766534	544.3884419	394.0800989	479.5482531	484.6622694	493.2605457	415.0487347	449.4421433	440.5733346	505.9574245	494.6706599	462.707327
ENSMUSG00000017969	274.0361626	258.7267301	279.5668093	440.043293	298.8601982	282.873934	448.6096562	9.410917852	17.30738757	11.27849823	13.99041691	25.17561912	7.198581242	11.6922156	19.64323558
ENSMUSG00000017978	58.78117084	52.62238577	39.69679769	37.8234277	47.2943748	42.10718865	37.38413801	224.9209367	280.1633362	207.5243674	196.7402378	236.2635025	239.6099185	229.3473059	180.0629928
ENSMUSG00000017999	485.9795392	411.1123889	444.2662891	472.331585	474.9562746	508.5252784	491.150227	1319.410683	1240.723346	1389.510981	1048.406867	1090.297966	1146.631155	1263.658686	1141.490245
ENSMUSG00000018001	1414.059715	1613.753164	1349.691122	1336.735286	1492.288464	1449.99883	1598.494177	540.1866847	422.9492837	443.2449803	497.5342014	433.7952833	479.219837	447.0023963	444.1553823
ENSMUSG00000018008	257.4780864	298.1935194	296.4590636	376.3892318	307.9165679	278.555248	388.0215704	624.8849454	566.8169428	610.166754	573.6070934	560.6416719	606.7375618	593.6047919	649.318065
ENSMUSG00000018012	29.80453733	30.6963917	48.98753758	35.05585982	22.13779246	22.67310158	23.20394773	569.36053	572.2255014	562.7970615	603.3367293	623.5807197	606.7375618	561.2263487	588.2057766
ENSMUSG00000018040	832.0433337	734.5208014	761.8406706	848.7208167	866.3926958	783.8415119	868.8589318	447.018598	497.5873926	512.0438195	496.6598004	526.7514154	464.8226745	518.9544923	476.8941083
ENSMUSG00000018042	2607.897016	2807.623541	2675.733087	2900.411139	3006.714721	3007.96481	2998.46569	1020.143495	959.4782983	869.5722133	796.5793629	949.8954752	899.8226553	846.336529	867.5762382
ENSMUSG00000018068	226.8456452	168.8301544	205.2408902	207.567591	221.3779246	164.1100686	188.2097983	115.7542896	121.151713	135.3419787	111.9233353	118.1317512	131.6311999	125.916168	106.9465048
ENSMUSG00000018076	1327.957719	1372.567229	1374.18489	1385.628986	1408.768611	1333.394307	1481.18533	944.8561523	750.7079357	833.4810189	852.5410305	907.2905813	811.3829429	864.324553	1022.539541
ENSMUSG00000018102	1268.348644	1181.811081	1201.883896	1034.147865	1228.647482	1135.814422	1162.775603	2410.136062	2147.19777	2068.476575	2045.224072	2073.115405	2129.751679	2011.960484	2120.378152
ENSMUSG00000018143	1972.89479	1960.18387	2589.58259	1883.791204	2018.564167	1769.581595	2413.210564	1911.357416	1830.256235	1626.359444	1653.492399	1725.498203	1724.574392	1776.31737	1684.953097
ENSMUSG00000018160	1549.008037	1564.419677	1494.964509	1559.985762	1587.883477	1534.213207	1481.18533	6122.743154	5033.204647	5746.394846	5052.289307	5676.133818	5534.680607	5328.952109	4968.647311
ENSMUSG00000018166	440.4448294	405.6308903	524.5044972	489.8595149	499.1065936	443.7449881	449.8987644	541.1277765	480.280005	552.6464131	519.3942278	514.1636058	526.5247994	468.5880251	498.7199256
ENSMUSG00000018167	471.0772705	445.0976797	518.5922082	595.0270943	513.1942798	654.2809314	592.9897754	2405.430603	2307.291105	2285.023741	2282.186759	2355.856974	2245.957348	2307.863479	2261.154674
ENSMUSG00000018168	19.04178774	17.54079526	18.58147977	12.91531678	14.08768611	17.27474406	24.49305594	334.0875837	324.5135169	421.8158337	378.6156577	407.6513711	384.6099121	400.2335339	464.8899087
ENSMUSG00000018169	215.2549918	215.9710416	239.0253989	248.1585866	282.7599855	259.121161	234.6176937	5109.187302	4066.154367	5702.408703	4427.966953	4494.816306	4898.120351	3787.378452	4262.582121
ENSMUSG00000018171	1658.291341	1588.538271	1652.062474	1530.465038	1521.4701	1288.048104	1353.563618	4950.14279	4883.928429	5203.899082	4724.388911	4885.038402	4923.82957	4749.737736	5075.593816
ENSMUSG00000018189	526.5468261	529.5127568	610.6549943	509.23249	509.1692266	532.2780515	507.9086337	124.2241156	127.6419833	138.7255282	111.0489342	122.9732165	126.4893561	137.6083836	126.5897404
ENSMUSG00000018196	710.341473	732.328202	784.645214	746.3208051	705.3905688	740.6546517	710.2986222	734.9926842	631.7196462	808.6683228	695.1488403	673.9319579	732.1985492	552.2323367	580.5667405
ENSMUSG00000018199	571.2536321	594.1944394	628.3918613	632.850522	596.7141331	544.154438	559.472962	899.6837466	1009.237038	1077.096581	1123.605358	1153.237014	924.5035053	1176.416769	1100.021193
ENSMUSG00000018209	562.1466901	632.564929	581.9381619	579.3442097	596.7141331	476.1351332	572.3640441	211.7456517	230.404597	232.3370635	211.6050558	195.5951947	234.4680747	221.2526951	230.2623726
ENSMUSG00000018217	896.6198313	969.128938	1055.765896	1003.704618	1003.244504	917.7207784	1045.466756	1741.019803	1680.980017	1734.633027	1766.290135	1791.34213	1705.035386	1766.423956	1821.364455
ENSMUSG00000018239	147.366879	164.4449555	132.6041965	137.4558714	162.0083903	139.277624	152.1147685	2086.400488	1910.302903	2065.093025	1896.575893	1950.142189	2043.368704	2068.62276	2119.286861
ENSMUSG00000018263	914.0058114	950.491843	905.4248325	875.4739729	875.4490655	1026.7676	1015.817267	2968.20349	2782.162551	3033.916023	3066.524507	3056.901137	2893.829659	2904.166474	2743.505236
ENSMUSG00000018286	2453.906907	2396.511152	2556.642694	2551.697586	2553.896239	2971.255979	2520.206545	122.3419321	187.1361281	186.0952207	157.3921903	133.6244399	182.0212686	184.377246	156.0545938
ENSMUSG00000018287	2035.81548	2016.095155	2063.388867	2154.090334	2071.896122	2374.197637	2067.729565	39.52585498	32.45135169	28.19624557	37.59924545	30.98537738	29.82269372	18.8874252	41.46905289
ENSMUSG00000018293	5937.726159	5609.765583	5664.817492	7114.494498	6462.222872	6836.479963	6368.194544	315.265748	306.1244176	334.9713973	314.7843805	376.6659937	333.1914746	334.5772463	300.104988
ENSMUSG00000018322	612.6488228	543.764653	608.9657689	564.5838476	605.7705028	617.5721003	587.8333426	1588.562933	1508.987854	1689.519034	1715.574874	1526.029836	1672.127586	1615.324555	1702.41375
ENSMUSG00000018326	2470.464983	2516.00782	2494.985966	2577.528219	2429.119591	2278.106873	2335.864072	543.9510518	689.0503675	606.7832046	560.4910775	656.5026832	535.7801182	790.5736546	737.7126252
ENSMUSG00000018334	377.5241395	337.6603087	445.1109018	441.8883383	461.8748518	415.673529	415.0928428	449.8418733	522.4667622	466.9298266	473.0509718	437.6684554	445.2836683	521.6526959	524.9109064
ENSMUSG00000018339	4219.825743	3897.345446	6133.57755	5327.56817	4643.9051	3928.924603	5148.69818	2814.805529	3034.201383	3230.161892	2949.354765	3267.98902	2959.645259	2834.912582	2846.086578
ENSMUSG00000018340	5918.684371	5940.848094	6180.875862	6364.483603	5992.297914	6347.388772	6031.737302	1101.077389	1041.688389	1059.050983	1109.614941	1108.695534	1125.035411	1075.683835	1116.390556
ENSMUSG00000018341	12.41855722	14.25189615	8.446127169	11.07027152	13.08142282	10.79671504	7.734649244	1485.983929	1494.925601	1636.510093	1537.197058	1573.476195	1477.765892	1597.336531	1626.02339
ENSMUSG00000018347	129.9808989	138.1337627	122.4688439	146.6810977	127.7954383	127.4012375	153.4038767	704.8777471	739.8908185	648.513648	705.641653	807.5563979	651.9857868	793.2718582	728.9822982
ENSMUSG00000018362	800.5829888	840.8618727	913.8709596	896.6919933	809.0356881	730.9376082	715.4550551	523.2470326	485.6885636	447.7563796	497.5342014	493.8294519	443.2269308	456.8958095	530.3673607
ENSMUSG00000018363	1314.711258	1258.55206	1368.272601	1167.913646	1270.91054	1061.317088	1305.866614	471.4869844	634.9647814	746.6365826	1046.658065	964.4198708	801.0992554	781.5796426	959.2446709
ENSMUSG00000018372	240.9200101	245.5711336	240.7146243	277.6793107	237.4781373	274.236562	232.0394773	4495.595458	4407.975271	5220.816829	5499.982648	5226.845846	5288.900476	4674.188035	5647.43023
ENSMUSG00000018377	1970.411079	1937.161576	2039.739711	2000.951578	2014.539114	1760.944223	1878.230658	468.663709	457.5640588	510.9159697	503.6550088	448.3196789	417.5177121	457.7952107	481.2592717
ENSMUSG00000018378	2295.777278	2291.266381	2477.249099	2573.838129	2538.80229	2708.895803	2606.576795	621.1205782	695.5406379	735.3580844	613.829542	558.7050858	633.4751493	717.7221574	709.3390626
ENSMUSG00000018379	3341.419796	3322.884402	3310.88185	3423.481468	3240.167806	3317.830532	3262.732873	2875.035404	2388.419484	2753.081417	2673.044031	2549.515582	2988.439584	2336.644317	2397.566032
ENSMUSG00000018381	162.2691477	139.2300624	162.1656416	158.6738918	165.0271802	163.0303971	145.6692274	168.4554295	130.8871185	178.200272	166.1362008	152.9903008	155.2836811	161.892216	156.0545938
ENSMUSG00000018387	30.63244114	29.600092	43.07524856	36.90090507	43.26932163	36.70883113	45.11878726	6.587642496	11.89882895	12.40634805	11.36721374	7.746344344	8.226949991	11.6922156	26.19098077
ENSMUSG00000018395	429.6820798	402.3419912	420.617133	399.4522974	392.4426845	490.1708628	416.381951	8.469826067	4.326846892	11.27849823	9.618411627	4.841465215	14.39716248	14.3904192	13.09549039
ENSMUSG00000018398	1782.476913	1706.938639	1771.99748	1778.623625	1746.873078	1780.37831	1714.513916	1228.12478	988.6845148	1018.44839	1048.406867	1066.09064	1208.33328	1129.647907	1242.980296
ENSMUSG00000018401	750.0808561	674.2243177	831.0989134	654.0685425	682.2465131	627.2891438	769.5975998	3722.01801	1455.983979	1650.044291	1583.540314	2913.593766	1970.354523	1713.359286	1594.375955
ENSMUSG00000018405	503.3655193	526.2238577	510.146081	466.7964492	618.8519256	592.7396557	438.2967905	719.9352157	703.1126199	665.4313954	760.7289196	781.4124857	614.9645118	834.6443134	711.5216444
ENSMUSG00000018411	3848.924834	3421.551375	3910.556879	3417.02381	4428.564755	3949.438361	4082.605693	17.88074392	14.0622524	11.27849823	7.869609513	20.3341539	5.141843744	16.1892216	5.456454328
ENSMUSG00000018412	1247.651049	1352.833834	1257.628335	1214.9623	1300.092175	1152.009495	1176.955793	11.29310142	12.98054068	19.17344698	20.98562537	16.46098173	15.42553123	17.0886228	5.456454328
ENSMUSG00000018415	1877.685852	1968.954268	2102.241052	1829.362369	1988.376268	1963.922466	1925.927662	4041.989217	3897.407338	4077.177109	4460.319792	4546.135837	4072.340246	3785.57965	3939.560025
ENSMUSG00000018417	999.2799043	867.1730656	777.0436995	971.4163261	906.6432276	850.7811451	795.3797639	138.3404924	123.3151364	165.7939239	143.4017733	156.863473	156.3120498	141.2059884	127.6810313
ENSMUSG00000018425	588.6396122	503.201564	603.0534798	489.8595149	539.3571254	515.0033074	529.8234732	205.1580092	283.4084714	228.953514	213.3538579	214.9610555	227.2694935	229.3473059	188.7933198
ENSMUSG00000018427	1096.972554	1151.114689	1115.733399	698.3496285	1094.814463	869.1355607	1193.7142	174.1019803	181.7275695	157.8989752	149.5225807	136.5293191	163.5106311	189.7736532	172.4239568
ENSMUSG00000018428	6792.122895	6421.027364	6433.415064	5358.011417	7119.312802	6010.531263	6629.88351	359.4970619	314.7781114	309.0308514	306.0403699	293.392792	314.6808372	312.9916175	271.7314255
ENSMUSG00000018433	625.0673801	585.4240417	569.2689712	594.1045717	601.7454496	533.357723	513.0650665	921.3288577	819.937486	990.2521443	1000.314809	928.5930282	945.0708802	885.0107806	1014.900505
ENSMUSG00000018442	837.8386604	861.691567	929.9186013	758.3135993	787.9041589	797.8772414	742.5263274	234.3318545	311.5329762	290.9852542	274.5619319	319.5367042	236.5248122	318.3880247	257.5446443
ENSMUSG00000018446	2914.221428	2739.652959	2947.698382	2868.122847	2862.81907	2962.618607	2513.761004	710.5242978	749.626224	537.9843654	605.0855314	597.4368075	654.0425243	800.4670678	696.2435723
ENSMUSG00000018449	171.3760896	171.0227538	188.3486359	192.807229	142.8893877	214.8546293	171.4513916	2095.811406	2000.084976	1988.399237	1867.720658	1944.33243	1965.212679	2165.758089	2096.369753
ENSMUSG00000018459	11.5906534	7.674097925	10.97996532	13.8378394	15.0939494	7.557700528	7.734649244	612.6507521	554.9181139	549.2628636	514.1478215	529.6562945	555.3191244	538.7413187	536.9151059
ENSMUSG00000018470	15.73017248	9.866697333	11.82457804	15.68288466	9.056369643	7.557700528	6.445541037	7724.481373	9627.234334	5653.911161	5666.99325	6050.863226	5974.822431	9176.590441	7567.010862
ENSMUSG00000018474	1135.884034	1045.869917	1074.347376	1022.155071	1078.714251	1164.965553	1188.557767	3906.472	3620.489137	3767.018408	3217.79589	3282.513416	3525.248071	3683.047913	3506.317551
ENSMUSG00000018476	2329.721334	1909.754084	2214.574544	2085.823659	2264.092411	1866.75203	2205.664143	9.410917852	10.81711723	7.894948758	10.49281268	11.61951652	13.36879374	14.3904192	25.09968991
ENSMUSG00000018481	934.7034067	957.0696413	877.5526128	875.4739729	808.0294248	780.6024974	935.8925585	586.3001822	471.6263112	541.3679149	452.0653465	495.766038	524.4680619	466.7892227	479.07669
ENSMUSG00000018486	23.18130681	17.54079526	10.1353526	12.91531678	15.0939494	12.95605805	28.36038056	26925.57707	20471.39436	24585.99828	26990.13743	25830.18522	29220.06963	19312.84196	26450.708
ENSMUSG00000018500	11.5906534	21.92599407	13.51380347	19.37297516	18.11273929	14.03572955	15.46929849	2771.515307	2646.948586	2976.395682	2844.426638	2933.92792	2929.822566	2735.97845	2791.522034
ENSMUSG00000018501	4945.897389	4880.726281	4881.016891	4851.546495	4627.804887	4766.74969	4634.344005	443.2542308	490.0154105	390.2360386	385.6108661	388.2855102	404.1489183	442.5053903	399.4124568
ENSMUSG00000018507	140.7436485	126.0744659	139.3610983	121.7729867	118.7390686	95.01109235	153.4038767	7996.456899	6363.710066	8334.810189	7339.722472	8313.764067	8236.20531	8613.56529	7166.507114
ENSMUSG00000018509	274.0361626	274.0749259	277.0329711	284.1369691	254.5846133	273.1568905	221.7266117	908.1535727	959.4782983	1000.402793	977.5803817	949.8954752	954.326199	757.2958102	842.4765483
ENSMUSG00000018537	177.1714163	154.5782582	180.7471214	204.8000232	197.2276056	206.2172573	201.1008803	993.7929251	984.3576679	1233.867706	883.1450675	766.8880901	1169.255267	1269.954494	1490.703322
ENSMUSG00000018541	312.1197381	343.1418072	355.5819538	341.3333719	401.4990542	355.2119248	373.8413801	192.923816	181.7275695	189.4787702	174.8802114	183.0073851	194.3616935	148.401198	200.7975193
ENSMUSG00000018547	1238.544107	1260.744659	1183.302416	1081.196519	1297.073386	1181.160625	1273.638909	58.34769068	71.39297372	91.35583563	68.20328244	84.24149474	69.92907492	58.46107799	73.116488
ENSMUSG00000018548	303.0127962	353.0085046	385.1433989	383.7694128	308.9228311	326.0607942	344.1918914	393.3763662	332.0854989	327.0764486	302.5427657	311.7903598	337.3049496	339.0742523	300.104988
ENSMUSG00000018554	890.8245046	884.7138608	909.6478961	934.515421	911.674544	1322.597592	961.6747227	699.2311964	602.5134297	657.5364466	598.964724	656.5026832	664.3262118	625.0838339	613.3054665
ENSMUSG00000018559	2436.520926	2496.274425	2334.509549	2451.14262	2648.484989	2536.148363	2353.911587	985.3230991	973.5405507	1079.35228	1050.155669	984.7540247	1038.652436	1050.500601	1094.564738
ENSMUSG00000018565	639.9696487	674.2243177	649.5071793	704.8072869	701.3655157	700.7068061	656.1560775	575.0070807	498.6691043	480.4640244	481.7949824	466.7172467	501.8439495	508.1616779	482.3505626
ENSMUSG00000018566	9556.493732	10227.37994	8896.305747	10039.81375	10215.58496	10992.13558	9523.931436	648.41224	655.5173041	628.2123512	585.8487082	585.817291	624.2198306	703.3317382	710.4303535
ENSMUSG00000018567	4055.900788	3878.708351	4251.780417	4161.49957	3937.508268	3956.996062	3815.760294	3319.230726	2787.57111	2885.039846	2917.001926	2970.723056	3147.83674	2616.35809	2782.791707
ENSMUSG00000018570	9.934845776	5.481498518	11.82457804	17.52792991	14.08768611	7.557700528	5.156432829	500.6608297	385.0893734	402.6423867	438.0749295	432.8269902	454.538987	454.1976059	449.6118366
ENSMUSG00000018572	543.9328062	555.8239497	559.9782313	539.6757367	474.9562746	562.5088536	529.8234732	266.3289752	206.6069391	221.0585652	250.9531034	260.4708286	242.6950247	257.2287431	208.4365553
ENSMUSG00000018574	23493.42655	22113.46132	24203.22201	20389.5951	22353.1328	23740.8967	20657.95902	7891.99571	8256.705581	8096.833877	8474.695044	9390.505931	8336.985447	8162.065888	8509.88617
ENSMUSG00000018583	3269.392164	3275.743514	3244.157445	3333.074251	3347.837978	3237.93484	3184.097272	10.35200964	10.81711723	31.57979503	18.3624222	13.5561026	17.48226873	22.48502999	15.27807212
ENSMUSG00000018585	432.9936951	463.7347746	509.3014683	477.8667207	561.4949179	518.2423219	497.595768	199.5114585	229.3228853	209.780067	195.8658368	162.6732312	202.5886435	185.2766472	218.2581731
ENSMUSG00000018593	8341.958836	7157.740765	7320.258417	8190.155881	8951.71826	8725.905095	8959.302041	1268.591726	1117.40821	1238.379105	1192.683042	1256.84437	1169.255267	1169.22156	1129.486046
ENSMUSG00000018599	957.0568097	1097.396003	1006.778358	957.5784867	1056.576458	1279.410732	1018.395484	121.4008403	157.9299116	115.0406819	112.7977363	122.9732165	117.2340374	188.874252	144.0503943
ENSMUSG00000018604	731.8669721	874.8471635	1007.622971	813.6649569	1002.23824	944.712566	959.0965063	1948.059995	1831.337947	1759.445723	1940.295945	1962.729998	1827.411267	2065.924556	2038.531337
ENSMUSG00000018651	238.4362986	220.3562404	223.82237	243.5459735	190.1837625	238.6074024	212.7028542	53.64223175	62.73927993	63.15959007	64.70567822	60.03416867	68.90070618	71.95209598	61.11228847
ENSMUSG00000018654	80.30667002	89.8965757	68.41363007	85.7946043	78.4885369	50.74456069	79.92470886	366.0847044	360.2100037	367.6790422	292.9243541	319.5367042	311.5957309	280.6131743	330.6611323
ENSMUSG00000018659	351.8591212	384.801196	406.2587168	351.4811208	396.4677377	400.558128	345.4809996	3868.828329	3393.329675	3578.667487	3460.879384	3485.854955	3628.084946	3537.344919	3750.766705
ENSMUSG00000018661	736.834395	724.6541041	805.7605319	714.9550358	812.054478	808.6739565	790.2233311	31159.54901	28308.39579	26433.41629	28272.88378	26702.61725	29706.48805	28105.38809	27204.78999
ENSMUSG00000018666	1265.864933	1191.677778	1265.22985	1316.439789	1248.772747	1426.246057	1345.828968	203.2758256	233.6497322	276.3232065	163.5129977	227.5488651	230.3545998	175.383234	148.4155577
ENSMUSG00000018669	585.327997	541.5720536	633.4595376	627.3153863	545.3947052	679.113376	589.1224508	26079.53555	20242.07147	25834.52804	29496.17085	27097.68081	28432.33917	20205.04795	25391.06457
ENSMUSG00000018672	779.8853934	755.3504958	801.5374683	723.2577395	764.7601032	927.4378219	785.0668983	165.6321542	209.8520743	178.200272	217.7258632	241.1049677	152.1985748	177.1820364	189.8846106
ENSMUSG00000018677	3157.625149	3027.979781	3206.994486	3106.133685	3247.211649	3465.745528	2895.337034	234.3318545	228.2411735	195.1180193	220.3490664	198.5000738	240.6382872	223.0514975	217.1668823
ENSMUSG00000018678	463.6261362	484.564469	407.1033295	475.0991528	502.1253835	473.9757902	583.9660179	725.5817664	680.3966737	721.8238865	710.0136583	706.8539214	770.2481929	704.2311394	591.4796492
ENSMUSG00000018697	271.5524512	256.5341306	315.0405434	271.2216523	260.6221931	269.917876	252.6652086	658.7642496	641.4550517	676.7098936	650.5543864	626.4855988	697.2340118	672.7520974	689.6958271
ENSMUSG00000018707	10373.6348	9814.074947	10350.72885	10450.33632	9537.363497	9592.881313	10387.63393	185.3950817	197.9532453	131.9584292	121.5417469	117.1634582	136.7730436	177.1820364	171.3326659
ENSMUSG00000018727	21.52549918	23.02229378	25.33838151	22.14054304	30.18789881	20.51375858	23.20394773	98.81463744	63.82099165	54.13679149	61.20807399	59.06587562	131.6311999	57.56167679	113.49425
ENSMUSG00000018733	221.8782223	208.2969437	223.82237	217.7153399	224.3967145	215.9343008	211.413746	1834.187889	1380.264158	1077.096581	1167.325411	1252.002905	1645.389998	1653.998806	1432.864907
ENSMUSG00000018736	1371.836621	1376.952428	1528.749018	1271.23618	1411.787401	1292.36679	1372.900241	212.6867434	222.8326149	243.6155617	223.8466706	251.7561912	234.4680747	229.3473059	214.9843005
ENSMUSG00000018740	231.8130681	244.4748339	200.1732139	215.8702947	241.5031905	283.9536055	265.5562907	5923.231696	4833.087978	6110.690339	5644.258823	5743.914331	5879.184137	5028.552108	5820.945477
ENSMUSG00000018750	2096.252459	2021.576653	2124.200983	1981.578603	2211.766719	1985.515896	2263.674012	519.4826654	624.1476641	562.7970615	665.4192044	659.4075623	510.0708995	651.1664686	518.3631612
ENSMUSG00000018752	67.06020899	84.41507718	86.15049712	68.26667439	80.50106349	82.0550343	55.43165292	675.7039018	689.0503675	772.5771285	650.5543864	699.107577	668.4396868	694.3377262	627.4922477
ENSMUSG00000018761	354.3428327	335.4677093	299.8375145	375.4667091	333.0731502	349.8135673	362.2394063	970.2656305	933.5172169	953.0331001	893.6378802	862.7491013	952.2694615	950.6670682	879.5804377
ENSMUSG00000018765	4107.230824	3989.434621	4556.685607	4199.322998	4453.721338	4413.697108	4475.783696	186.3361735	218.505768	246.9991112	248.3299002	202.373246	229.326231	194.2706592	226.9885
ENSMUSG00000018770	32688.12631	33299.0072	32343.59938	30140.65927	31164.98047	34504.14192	28362.95878	1367.406364	1268.847851	1278.981699	1248.644709	1277.178524	1360.531855	1300.534135	1208.058988
ENSMUSG00000018774	198.6969155	213.7784422	207.7747283	294.284718	192.1962891	191.1018562	215.2810706	218194.0126	226220.536	185820.0254	186725.7225	194810.8773	194484.0694	215742.064	191711.4315
ENSMUSG00000018796	25953.12878	25624.90927	25458.31651	22667.30346	26291.64734	24547.41131	22895.85087	354.791603	685.8052324	676.7098936	656.6751938	398.9367337	651.9857868	553.1317379	661.3222646
ENSMUSG00000018800	237.6083948	218.163641	251.6945896	286.904537	231.4405575	227.8106873	230.7503691	894.0371959	729.0737013	910.1748069	875.275458	710.7270936	923.4751365	604.3976063	879.5804377
ENSMUSG00000018809	172.2039934	164.4449555	209.4639538	203.8775005	172.0710232	212.6952863	234.6176937	1202.715301	983.2759562	1181.986614	1107.866139	1182.285806	1254.609874	1121.553296	1073.830212
ENSMUSG00000018819	795.6155659	811.2617807	699.3393296	784.1442328	780.8603159	739.5749802	788.9342229	755.6967035	798.3032515	828.9696196	828.932202	826.9222587	849.4325866	916.4898226	866.4849473
ENSMUSG00000018820	764.9831247	776.1801902	741.5699654	849.6433393	794.948002	814.072314	817.2946035	217.3922024	301.7975707	390.2360386	236.9626864	271.122052	241.666656	280.6131743	242.2665722
ENSMUSG00000018821	206.1480498	210.4895431	206.0855029	247.236064	184.1461827	213.7749578	211.413746	599.4754672	579.7974835	654.1528971	612.0807399	602.2782727	618.0496181	584.6107799	655.8658102
ENSMUSG00000018822	50.50213269	52.62238577	46.45369943	51.6612671	49.30690139	96.09076385	88.94846631	75.28734281	85.45522611	91.35583563	83.94250147	84.24149474	115.1772999	107.928144	94.94230531
ENSMUSG00000018830	1305.604316	1675.145947	1130.091815	1580.28126	1518.45131	1682.128203	2072.885997	234.3318545	349.3928865	570.6920103	263.1947181	326.3147555	298.2269372	341.7724559	275.0052981
ENSMUSG00000018841	261.6176054	271.8823265	289.7021619	266.6090392	255.5908766	274.236562	268.1345071	18.8218357	6.490270338	22.55699645	6.120807399	15.49268869	19.53900623	11.6922156	6.547745194
ENSMUSG00000018845	6803.713549	6131.604242	6682.575816	6154.148444	6763.095597	6991.95266	6500.97269	224.9209367	268.2645073	243.6155617	290.3011509	236.2635025	265.3191372	241.0395215	283.7356251
ENSMUSG00000018846	777.4016819	750.965297	615.7226706	670.6739497	582.626447	620.8111148	656.1560775	1346.702345	1378.100735	1515.830162	1230.282287	1348.832209	1255.638242	1279.847907	1292.088385
ENSMUSG00000018848	846.1176986	781.6616887	845.4573296	860.7136109	889.5367516	805.434942	917.8450436	1929.23816	1611.750467	1872.230706	1813.507792	2060.527596	2049.538917	1850.967669	1884.659325
ENSMUSG00000018858	1109.391112	1145.63319	1157.964035	1150.385716	1157.202788	1316.119563	1073.827137	589.1234575	624.1476641	662.0478459	598.964724	606.1514449	654.0425243	634.0778459	632.9487021
ENSMUSG00000018861	254.1664711	272.9786262	244.0930752	246.3135414	283.7662488	290.4316346	270.7127235	18.8218357	31.36963997	28.19624557	16.61362008	17.42927477	34.96453746	68.35449118	21.82581731
ENSMUSG00000018882	1651.66811	1552.36038	1549.019723	1655.005593	1671.403331	1780.37831	1638.456532	31.9971207	120.0700012	64.28743989	64.70567822	75.52685735	58.61701869	110.6263476	81.84681492
ENSMUSG00000018893	241636.9748	249830.258	236536.3252	226181.3301	247450.2065	271209.1631	233234.4806	260.6824245	314.7781114	303.3916023	296.4219583	275.9635173	229.326231	286.0095815	273.9140073
ENSMUSG00000018899	577.0489588	563.4980477	475.5169596	702.9622417	522.2506494	607.8550567	604.5917492	207.9812845	241.2217142	272.9396571	248.3299002	242.0732607	225.212756	225.7497011	250.9968991
ENSMUSG00000018900	729.3832607	765.2171931	717.9208093	702.039719	737.5909942	717.9815501	653.5778611	530.7757668	527.8753208	594.3768565	519.3942278	530.6245876	575.8864994	570.2203607	540.1889785
ENSMUSG00000018906	1496.022193	1440.537811	1628.413318	1498.176746	1647.253012	1652.977073	1558.531823	1482.219562	1430.022898	1308.305794	1352.698435	1331.402934	1427.375823	1355.397608	1299.727421
ENSMUSG00000018909	892.4803122	901.1583564	888.5325781	772.1514387	937.8373897	738.4953087	921.7123683	2398.84296	2563.656783	2580.520394	2392.361292	2488.513121	2497.907691	2748.570067	2375.740214
ENSMUSG00000018920	292.2500466	234.6081366	248.3161388	324.7279647	293.8288817	217.0139723	262.9780743	602.2987425	518.1399153	545.8793142	542.1286553	544.1806902	553.2623869	527.0491031	580.5667405
ENSMUSG00000018921	707.0298577	733.4245017	720.4546475	792.4469365	838.2173236	827.028372	846.9440922	136.4583088	122.2334247	115.0406819	112.7977363	112.321993	112.0921936	108.8275452	128.7723221
ENSMUSG00000018923	97.69265013	107.437371	86.99510984	95.94235319	105.6576458	93.93142084	85.08114168	2572.003849	1441.921727	2253.443946	2250.708321	1825.232386	2529.787122	1518.189225	1956.684522
ENSMUSG00000018927	158.9575324	207.200644	331.9327977	285.9820143	216.3466081	119.8435369	207.5464214	2725.40181	2915.213093	2702.328175	2566.367102	2463.337501	2534.928966	2779.149707	2544.890299
ENSMUSG00000018930	11.5906534	5.481498518	13.51380347	23.06306567	4.025053175	5.39835752	3.867324622	325.6177577	332.0854989	292.1131041	286.8035467	265.3122938	272.5177185	297.7017971	235.718827
ENSMUSG00000018931	313.7755457	304.7713176	271.9652948	303.5099442	337.0982034	283.9536055	323.56616	196.6881831	249.875408	406.0259362	187.9962272	263.3757077	195.3900623	212.2586832	185.5194472
ENSMUSG00000018932	1783.304817	1728.864633	1850.546463	1709.434428	1692.53486	1807.370098	1759.632703	174.1019803	252.0388314	199.6294186	201.1122431	162.6732312	216.985806	191.5724556	243.357863
ENSMUSG00000018965	2271.768067	2090.643535	2363.226382	2191.913761	2238.935828	2098.881404	2143.786949	4143.62713	4535.617254	4223.797586	4079.080931	4264.362561	3834.787065	4699.371269	4292.046974
ENSMUSG00000018974	664.8067632	685.1873148	703.5623931	682.6667439	678.2214599	692.069434	687.0946745	541.1277765	498.6691043	489.486823	442.4469348	445.4147998	490.5318932	572.9185643	512.9067068
ENSMUSG00000018983	29.80453733	24.11859348	14.35841619	34.13333719	25.15658234	29.15113061	41.25146264	521.364849	477.0348698	543.6236145	538.6310511	464.7806606	553.2623869	544.1377259	575.1102862
ENSMUSG00000018986	61.26488228	65.77798222	76.85975723	69.18919702	70.43843055	46.42587467	63.16630216	935.4452345	931.3537935	875.2114624	828.057801	818.2076213	969.7517302	902.0994034	762.8123151
ENSMUSG00000018995	373.3846204	414.401288	359.8050174	369.9315734	370.3048921	405.9564855	310.675078	1362.700905	1269.929563	1403.045179	1278.374345	1359.483432	1412.978661	1322.119764	1312.822911
ENSMUSG00000018999	279.8314893	266.400828	251.6945896	291.5171501	279.7411956	249.4041174	326.1443765	29659.4487	25727.43162	26557.47977	26332.58783	26560.27817	28917.72922	25842.49467	27777.71769
ENSMUSG00000019039	596.0907465	645.7205254	645.2841157	592.2595265	607.7830294	724.4595792	721.9005961	845.1004231	861.0425315	877.467162	855.1642337	864.6856874	798.0141491	846.336529	829.3810579
ENSMUSG00000019054	1479.464117	1436.152612	1506.789087	1532.310083	1493.294728	1623.825942	1448.957625	306.795922	321.2683817	347.3777454	342.7652143	307.9171877	341.4184246	330.9796415	373.221476
ENSMUSG00000019055	2809.077643	2607.000695	2866.615561	2952.994929	3043.946463	3102.975902	2876.000411	464.8993419	433.7664009	504.1488707	427.5821169	454.1294372	439.1134558	414.6239531	440.8815097
ENSMUSG00000019066	537.3095757	527.3201574	586.1612255	561.8162798	537.3445988	533.357723	565.918503	2119.3387	2056.333985	1777.49132	1828.37261	1811.676283	2000.177217	1943.605993	1797.356056
ENSMUSG00000019080	157.3017248	152.3856588	127.5365202	138.378394	159.9958637	186.7831702	167.584067	47.05458926	34.61477513	50.75324202	33.22724017	41.63660085	39.07801246	32.37844319	45.83421636
ENSMUSG00000019082	1656.635533	1357.219033	1195.971607	1255.553295	1314.179861	1485.627989	1227.231013	46.11349747	69.22955027	62.03174025	57.71046976	75.52685735	63.75886243	75.54970078	55.65583415
ENSMUSG00000019087	3206.471474	3275.743514	3236.555931	3263.885054	3249.224175	3177.473236	3191.831921	2417.664796	2040.108309	1907.19405	2012.871233	2066.337354	2098.900616	2129.782041	2017.796811
ENSMUSG00000019088	326.194103	329.9862108	347.1358266	339.4883267	345.1483097	378.9646979	366.1067309	260.6824245	339.657481	287.6017048	377.7412566	283.7098616	297.1985684	289.6071863	316.474351
ENSMUSG00000019122	110.9391112	121.6892671	239.8700116	204.8000232	163.0146536	100.4094499	130.1999289	537.3634093	545.1827084	562.7970615	508.0270141	553.8636206	530.6382744	567.5221571	544.5541419
ENSMUSG00000019124	228.5014528	260.9193295	195.1055376	239.855883	222.3841879	215.9343008	353.2156488	1532.097426	1324.015149	1321.839992	1241.649501	1297.512678	1438.68788	1155.730542	1595.467246
ENSMUSG00000019132	4580.791806	5046.267536	5219.70659	5095.092468	4864.276761	4684.694656	5023.654684	502.5430133	467.2994643	601.1439555	588.4719113	574.1977745	555.3191244	480.2802407	522.7283246
ENSMUSG00000019139	481.8400201	451.6754779	499.1661157	519.3802389	428.6681631	478.2944763	482.1264695	301.1493713	275.8364894	304.5194521	244.832296	261.4391216	298.2269372	289.6071863	238.9926996
ENSMUSG00000019143	611.820919	658.8761219	608.9657689	655.9135877	683.2527764	655.3606029	614.9046149	2810.100071	2960.644986	2800.45111	2595.222337	2791.588843	2520.531804	2585.778449	2827.534633
ENSMUSG00000019158	1002.59152	960.3585404	975.527688	962.1910998	1012.300873	1153.089166	1032.575674	57.4065989	45.43189236	43.98614308	34.10164122	47.44635911	40.10638121	44.07065879	50.19937982
ENSMUSG00000019173	1450.487483	1373.663529	1380.941792	1591.351531	1435.93772	1548.248937	1468.294248	446.0775062	379.6808148	358.6562436	440.6981327	425.0806459	474.0779932	517.1556899	463.7986179
ENSMUSG00000019179	32477.01084	31062.5558	31305.57035	28722.74199	31311.89491	32719.44493	29530.89081	443.2542308	430.5212657	434.2221817	453.8141486	391.1903894	467.9077807	432.6119771	447.4292549
ENSMUSG00000019188	926.4243686	941.7214454	967.9261735	968.6487582	920.7309137	891.8086623	932.0252339	1440.811523	1479.781637	1388.383132	1200.552651	1235.541923	1285.460936	1394.971261	1241.889005
ENSMUSG00000019189	419.747234	373.8381989	396.9679769	381.0018449	436.7182694	394.0800989	409.9364099	5655.020537	4995.344737	4977.201267	5124.864595	4956.692087	5208.687713	5475.554504	5324.408133
ENSMUSG00000019194	493.4306735	529.5127568	565.8905203	776.7640518	650.0460877	513.9236359	587.8333426	974.0299976	1074.139741	902.2798581	909.3770993	910.1954604	883.3687553	977.6491042	893.7672189
ENSMUSG00000019210	2306.540028	2502.852223	2272.852821	2202.984033	2161.453555	2353.683879	2083.198863	2568.239482	2576.637324	2354.95043	2318.037202	2423.637487	2362.163016	2665.825156	2341.910198
ENSMUSG00000019214	48.84632506	43.85198814	40.54141041	76.56937803	43.26932163	50.74456069	67.03362678	2677.406129	2285.656871	2559.091248	2437.830147	2492.386293	2739.574347	2486.844317	2357.18827
ENSMUSG00000019235	108.4553997	89.8965757	114.8673295	103.3225342	103.6451192	107.9671504	95.39400734	590.0645493	554.9181139	642.8743989	543.8774574	549.9904484	639.6453618	557.6287439	554.3757597
ENSMUSG00000019254	2027.536442	1968.954268	2069.301156	2084.901137	2215.791773	2259.752458	2194.062169	213.6278352	179.564146	205.2686677	214.228259	212.0561764	219.0425435	196.0694616	244.4491539
ENSMUSG00000019256	305.4965076	308.0602167	298.9929018	349.6360756	296.8476716	359.5306108	297.7839959	594.7700082	559.2449608	594.3768565	601.5879272	587.7538771	636.5602556	592.7053907	531.4586516
ENSMUSG00000019261	629.2068991	565.6906471	583.6273873	656.8361103	693.3154093	716.9018786	653.5778611	65.87642496	73.55639716	59.7760406	75.1984909	85.20978778	81.24113116	57.56167679	55.65583415
ENSMUSG00000019278	1196.321012	1361.604232	1373.340278	1217.729867	1453.044196	1327.99595	1245.278528	596.6521918	547.3461318	632.7237505	622.5735526	539.339225	637.5886243	620.5868279	644.9529016
ENSMUSG00000019295	611.820919	627.0834305	612.3442197	615.3225921	619.8581889	634.8468443	581.3878015	648.41224	573.3072132	622.5731021	578.8534997	587.7538771	597.4822431	571.1197619	664.5961372
ENSMUSG00000019297	316.2592572	334.3714096	347.9804393	308.1225574	350.1796262	322.8217797	371.2631637	3965.760783	3616.16229	3742.205712	3506.348238	3489.728127	3888.26224	3527.451506	3749.675414
ENSMUSG00000019301	14.90226866	16.44449555	9.290739885	19.37297516	18.11273929	8.637372032	15.46929849	321.8533905	272.5913542	262.7890087	250.9531034	226.5805721	275.6028247	312.9916175	288.1007885
ENSMUSG00000019302	3553.363172	3439.09217	3598.050174	3346.91209	3774.493614	3485.179615	3594.033682	4170.918792	2487.936963	3159.107353	3266.762349	3284.450002	3471.772896	2866.391624	3231.312253
ENSMUSG00000019303	66.23230517	43.85198814	43.91986128	83.02703642	58.36327103	59.38193272	55.43165292	3160.186215	2564.738495	2777.894113	2840.929034	2553.388754	2816.702003	2817.823959	2716.222965
ENSMUSG00000019326	390.7706005	458.2532761	403.7248787	382.8468902	473.9500113	437.2669591	527.2452568	8662.749882	7338.332329	8405.864728	7646.637243	8327.32017	8514.893241	7445.243132	8112.656295
ENSMUSG00000019338	479.3563087	555.8239497	470.4492833	510.1550127	496.0878038	553.8714815	559.472962	285.1508109	277.9999128	281.9624557	306.914771	282.7415686	273.5460872	266.2227551	275.0052981
ENSMUSG00000019362	1471.185079	1407.648819	1613.210289	1460.353318	1476.188252	1452.158173	1454.114058	3439.690475	3363.041747	3074.518617	2917.876327	2967.818177	2973.014053	3087.644319	3111.270258
ENSMUSG00000019370	5702.601475	5792.847634	5993.371839	6286.991702	6011.416916	6806.249161	6036.893735	610.7685686	472.7080229	628.2123512	584.0999061	525.7831223	653.0141555	565.7233547	489.9895987
ENSMUSG00000019373	1333.753045	1381.337627	1265.22985	1161.455987	1241.728904	1214.630442	1173.088469	6168.856652	5897.492314	5433.980445	5304.116812	5605.448426	5557.304719	6592.610794	5898.427129
ENSMUSG00000019428	2819.840393	2901.905315	2924.893838	3056.317463	3018.789881	3391.248194	3061.631992	96.93245387	84.37351439	117.2963816	100.5561216	80.36832257	115.1772999	123.2179644	102.5813414
ENSMUSG00000019432	2635.217842	2679.356476	2547.351954	3048.937282	2613.265774	2887.041602	2712.283668	63093.61655	21618.00878	70870.69931	90900.11068	69626.07955	80117.12412	22188.2276	50891.25823
ENSMUSG00000019433	681.3648395	643.527926	683.2916879	762.9262124	790.9229488	782.7618404	702.563973	1545.272711	1371.610465	1368.081835	1395.544087	1287.829747	1428.404192	1441.740123	1471.060087
ENSMUSG00000019437	168.0644744	178.6968517	184.970185	154.0612787	193.2025524	180.3051412	186.9206901	451.7240569	425.1127071	455.6513283	414.466101	424.1123528	431.9148745	452.3988035	360.1259857
ENSMUSG00000019461	601.0581694	574.4610447	600.5196417	656.8361103	632.9396117	673.7150185	654.8669693	168.4554295	231.4863087	285.3460051	171.3826072	181.070799	204.645381	207.7616772	185.5194472
ENSMUSG00000019464	77.82295858	93.18547481	72.63669365	80.25946854	84.52611667	83.1347058	91.52668272	735.933776	609.0037	739.8694837	751.984909	784.3173648	758.9361367	703.3317382	688.6045362
ENSMUSG00000019467	615.9604381	581.0388429	634.3041504	643.9207936	648.0335611	711.5035211	681.9382417	721.8173992	758.2799178	673.3263441	644.433579	713.6319727	743.5106055	693.438325	751.8994064
ENSMUSG00000019470	614.3046305	605.1574364	616.5672833	631.9279994	635.9584016	726.6189222	719.3223797	1241.300065	1176.902355	1042.133236	1079.885305	1161.951652	1133.262361	1072.08623	1146.9467
ENSMUSG00000019471	4306.755644	4299.687438	4369.181584	4427.186086	4470.827814	4456.883968	4166.397726	538.3045011	533.2838794	459.0348778	584.9743071	591.6270493	478.1914682	607.9952111	503.085089
ENSMUSG00000019478	347.7196021	323.4084126	313.351318	331.185623	325.0230438	359.5306108	318.4097272	1129.310142	997.3382086	1045.516786	1015.179627	1005.088179	1021.170168	1001.932937	1064.008594
ENSMUSG00000019487	3280.154914	3293.28431	3516.967353	3107.97873	3545.065583	3574.79235	3273.045738	687.938095	735.5639716	641.7465491	661.9216001	570.3246023	636.5602556	634.9772471	618.7619208
ENSMUSG00000019494	3386.954506	3333.847399	3592.982498	3405.031016	3271.361968	3592.067094	3136.400268	138.3404924	182.8092812	174.8167225	184.498623	142.3390773	152.1985748	131.3125752	180.0629928
ENSMUSG00000019505	8195.419861	7831.965083	8704.57866	8562.855023	8502.924831	9848.763459	9236.460306	118.5775649	155.7664881	117.2963816	132.0345596	156.863473	121.3475124	145.7029944	136.4113582
ENSMUSG00000019518	293.0779504	288.3268221	268.586844	345.0234624	291.8163552	333.6184947	355.7938652	1608.325861	1848.645335	1598.163199	1504.844219	1477.615184	1464.397098	1874.3521	1792.990892
ENSMUSG00000019528	3660.162765	3795.389574	4012.755018	3906.883325	3908.326632	3629.855596	3569.540626	333.1464919	295.3073004	348.5055952	335.7700059	346.6489094	353.7588496	276.1161683	369.9476034
ENSMUSG00000019539	589.467516	532.801656	576.0258729	676.2090855	634.9521383	628.3688153	687.0946745	66.81751675	35.69648686	65.41528971	62.9568761	47.44635911	81.24113116	67.45508998	80.75552406
ENSMUSG00000019558	6345.054835	6753.206174	7228.195631	6193.816917	8169.851681	6163.844616	6781.998279	16.93965213	19.47081101	18.04559716	21.86002642	10.65122347	9.25531874	17.0886228	14.18678125
ENSMUSG00000019564	110.9391112	90.9928754	97.13046244	123.618032	107.6701724	96.09076385	110.8633058	302.090463	301.7975707	303.3916023	267.5667234	251.7561912	321.8794184	272.5185635	277.1878799
ENSMUSG00000019577	22235.84065	10337.00991	19081.4905	9269.507355	11587.12183	10826.94584	18632.77003	71.52297567	69.22955027	78.94948758	71.70088667	80.36832257	74.04254992	55.76287439	84.02939665
ENSMUSG00000019578	1592.886939	1568.804876	1788.045122	1633.787572	1544.614156	1679.96886	1593.337744	1099.195205	1236.396499	1125.594123	1109.614941	1045.756486	1148.687893	1114.358087	1046.54794
ENSMUSG00000019579	505.8492307	449.4828785	503.3891792	531.3730331	499.1065936	524.7203509	433.1403577	15.05746856	21.63423446	23.68484628	29.72963594	24.20732607	26.73758747	31.47904199	19.64323558
ENSMUSG00000019590	201.180627	208.2969437	216.2208555	448.3459967	251.5658234	219.1733153	275.8691564	12.23419321	22.71594618	15.78989752	34.97604228	21.30244695	20.56737498	20.6862276	22.91710818
ENSMUSG00000019647	955.4010021	915.4102525	809.1389828	818.27757	873.4365389	847.5421306	790.2233311	278.5631684	230.404597	267.300408	248.3299002	217.8659347	255.0354497	234.7437131	280.4617525
ENSMUSG00000019659	779.8853934	780.565389	777.8883122	786.9118007	733.5659411	937.1548654	813.4272788	75.28734281	57.33072132	36.09119432	41.97125073	66.81221997	48.3333312	53.06467079	45.83421636
ENSMUSG00000019689	1202.944243	1207.025974	1289.723619	1181.751485	1234.685061	1425.166385	1225.941905	1221.537137	934.5989286	1158.301768	1108.74054	1084.488208	1170.283636	1121.553296	1197.14608
ENSMUSG00000019699	607.6813999	621.601932	615.7226706	586.7243907	587.6577635	497.7285633	635.5303462	47.99568104	47.59531581	59.7760406	61.20807399	40.66830781	46.2765937	58.46107799	48.01679809
ENSMUSG00000019710	1211.223281	1185.09998	1351.380347	1174.371304	1251.791537	1283.729418	1129.25879	1035.200964	967.0502803	966.567298	866.5314475	839.5100683	938.9006677	924.5844334	863.2110747
ENSMUSG00000019715	731.0390683	757.5430952	826.8758498	754.6235088	815.0732678	754.6903813	776.0431408	6904.790428	6537.865654	6239.265219	6592.109569	6550.502436	6695.708924	6503.570076	6539.014867
ENSMUSG00000019718	191.2457812	206.1043443	188.3486359	217.7153399	196.2213423	237.5277309	172.7404998	133.6350335	97.35405507	108.273583	124.1649501	91.98783908	133.6879374	125.916168	98.2161779
ENSMUSG00000019726	196.2132041	156.7708576	153.7195145	158.6738918	126.789175	124.162223	199.8117721	450.7829651	493.2605457	456.7791782	526.3894363	559.6733789	477.1630995	486.5760491	504.1763799
ENSMUSG00000019731	2320.614392	2507.237422	2312.549619	2238.962415	2446.226067	2160.422679	2481.533299	601.3576507	670.6612682	527.833717	566.6118849	509.3221406	516.2411119	601.6994027	496.5373439
ENSMUSG00000019732	314.6034496	270.7860268	462.0031561	277.6793107	292.8226184	436.1872876	341.6136749	121.4008403	135.2139654	129.7027296	118.9185437	135.561026	119.2907749	117.8215572	99.30746877
ENSMUSG00000019734	63.74859373	57.00758459	49.83215029	59.96397075	58.36327103	61.54127573	63.16630216	308.6781055	274.7547776	305.6473019	303.4171668	295.3293781	300.2836747	287.8083839	272.8227164
ENSMUSG00000019737	19.04178774	20.82969437	10.97996532	19.37297516	18.11273929	19.43408707	19.33662311	1871.831561	1757.78155	1816.966064	1879.962272	1811.676283	1912.765873	1827.583238	1853.01189
ENSMUSG00000019738	325.3661992	347.527006	337.000474	330.2631004	317.9792008	327.1404657	301.6513205	127.047391	138.4591005	127.44703	118.0441427	122.0049234	125.4609874	71.95209598	91.66843271
ENSMUSG00000019761	81.96247765	59.200184	92.06278614	85.7946043	79.4948002	89.61273483	73.47916782	1075.66791	985.4393796	901.1520083	860.4106401	932.4662004	1001.631161	1007.329344	940.6927262
ENSMUSG00000019763	1342.859987	1391.204324	1373.340278	1335.812764	1309.148545	1309.641534	1166.642928	1601.738218	1572.808845	1574.478352	1573.921903	1519.251784	1487.021211	1618.022758	1538.720121
ENSMUSG00000019768	27.32082588	30.6963917	19.42609249	29.52072406	16.1002127	12.95605805	19.33662311	2498.59869	2121.236689	2528.639302	2219.229883	2265.805721	2420.780035	2278.183239	2246.967892
ENSMUSG00000019773	21.52549918	26.31119289	21.11531792	31.36576931	35.21921528	38.86817414	33.51681339	857.3346163	739.8908185	821.0746709	859.536239	846.2881196	876.1701741	714.1245526	758.4471516
ENSMUSG00000019774	345.2358907	326.6973117	304.9051908	297.9748085	334.0794135	334.6981662	315.8315108	61.17096604	57.33072132	43.98614308	39.34804756	44.54147998	50.3900687	53.96407199	60.02099761
ENSMUSG00000019775	45.53470981	49.33348666	52.36598845	58.11892549	53.33195456	56.14291821	58.00986933	333.1464919	345.0660396	330.459998	332.2724017	347.6172024	357.8723246	331.8790427	330.6611323
ENSMUSG00000019777	1388.394697	1327.618941	1326.041965	1367.178533	1378.580712	1296.685476	1222.074581	6450.243096	5415.048885	7561.105211	6306.180423	5953.065628	6225.744406	5952.23714	5643.065066
ENSMUSG00000019779	62.0927861	74.54837985	54.8998266	62.73153863	60.37579762	68.01930475	59.29897754	66.81751675	59.49414476	66.54313954	61.20807399	66.81221997	66.84396868	65.65628758	72.02519713
ENSMUSG00000019782	1121.809669	1067.795911	1169.788613	1121.787514	1108.90215	1131.495736	1049.334081	362.3203373	305.0427059	365.4233425	319.1563858	346.6489094	345.5318996	332.7784439	320.8395145
ENSMUSG00000019787	7889.09545	8296.796157	8295.786105	7746.422498	7882.060379	8798.243086	7501.320659	65.87642496	65.9844151	80.07733741	86.56570464	75.52685735	77.12765617	67.45508998	108.0377957
ENSMUSG00000019789	105.1437845	131.5559644	101.353526	116.237851	92.57622301	98.25010686	104.4177648	2862.80121	2982.27922	3121.888309	3130.355784	2992.025503	2892.801291	2899.669468	2993.410844
ENSMUSG00000019790	521.5794032	553.6313503	637.6826012	600.5622301	527.2819659	580.8632691	589.1224508	2088.282671	1995.758129	1766.212822	2068.832901	2236.756929	1991.950267	2132.480245	1827.9122
ENSMUSG00000019791	657.3556288	692.8614127	724.6777111	711.2649453	626.9020319	676.954033	626.5065888	842.2771477	738.8091068	771.4492787	741.4920963	783.3490718	763.0496117	716.8227562	808.6465314
ENSMUSG00000019792	136.6041294	167.7338547	145.2733873	132.8432583	131.8204915	147.914996	141.8019028	467.7226172	409.968743	507.5324202	489.6645919	471.5587119	514.1843744	436.2095819	479.07669
ENSMUSG00000019794	343.5800831	328.8899111	371.6295954	309.04508	338.1044667	353.0525818	332.5899175	239.0373134	235.8131556	245.8712613	218.6002642	215.9293486	263.2623997	223.0514975	205.1626827
ENSMUSG00000019795	2276.73549	2273.725585	2324.374197	2449.297574	2241.954618	2193.892496	2067.729565	1302.471031	1241.805058	1259.808252	1375.432863	1194.873615	1181.595692	1364.39162	1344.470346
ENSMUSG00000019796	168.0644744	167.7338547	149.4964509	187.2720933	199.2401321	154.3930251	194.6553393	49.87786461	55.16729787	54.13679149	50.7152613	41.63660085	37.02127496	53.96407199	40.37776203
ENSMUSG00000019797	1059.716883	1175.233282	1185.836254	1062.746066	1060.601511	1213.55077	981.0113458	638.0602303	609.0037	598.8882558	693.4000382	681.6783023	680.7801118	666.456289	638.4051564
ENSMUSG00000019802	1799.034989	1893.309588	1789.734347	1638.400185	1631.152799	1630.303971	1789.282192	529.834675	581.9609069	545.8793142	564.8630828	527.7197084	529.6099057	582.8119775	612.2141756
ENSMUSG00000019804	2431.553504	2472.155832	2683.334601	2592.288582	2486.476599	2560.980807	2413.210564	179.748531	212.0154977	206.3965175	231.7162801	257.5659494	205.6737498	189.7736532	181.1542837
ENSMUSG00000019806	891.6524084	866.0767659	940.8985666	746.3208051	832.1797438	901.5257058	786.3560065	125.1652074	127.6419833	120.679931	143.4017733	121.0366304	136.7730436	142.1053896	129.863613
ENSMUSG00000019808	64.57649754	59.200184	59.12289018	78.41442328	69.43216726	76.65667678	101.8395484	1390.933658	1201.781724	1308.305794	1380.679269	1552.173748	1442.801355	1485.810782	1408.856508
ENSMUSG00000019809	425.5425607	408.9197895	413.8602313	423.4378857	397.474001	377.8850264	400.9126525	21.64511106	24.87936963	21.42914663	28.85523488	30.01708433	24.68084997	15.2898204	22.91710818
ENSMUSG00000019810	6779.704338	6259.871308	6645.412856	6598.80435	6215.688365	5406.994892	6187.719395	1733.491068	2000.084976	1926.367497	1961.281571	2193.183742	1873.68786	2255.698209	2116.012988
ENSMUSG00000019813	75.33924713	73.45208014	96.28584972	65.49910651	65.40711409	83.1347058	79.92470886	603.2398343	518.1399153	754.5315313	682.0328244	605.1831519	601.5957181	535.1437139	577.2928679
ENSMUSG00000019814	432.1657912	403.4382909	440.8878382	380.0793223	389.4238946	387.6020699	363.5285145	1066.256993	989.7662265	1148.151119	1042.28606	1131.934567	1034.538961	1093.671859	1006.170178
ENSMUSG00000019817	100.1763616	62.48908311	92.06278614	114.3928057	65.40711409	58.30226121	78.63560065	226.8031202	196.8715336	207.5243674	174.8802114	225.612279	215.9574373	206.862276	177.8804111
ENSMUSG00000019818	3565.78173	3691.241102	3591.293272	3487.13553	3255.261755	3205.544695	3105.461671	3934.704754	3259.197421	2821.880256	3303.487193	3255.401211	3324.716165	3529.250308	3365.54103
ENSMUSG00000019820	2425.758177	2503.948523	2206.973029	2520.331817	2167.491134	2345.046507	2232.735415	13.17528499	12.98054068	18.04559716	16.61362008	19.36586086	17.48226873	7.195209598	14.18678125
ENSMUSG00000019822	815.4852574	811.2617807	811.6728209	827.5027963	797.9667919	951.190595	830.1856855	589.1234575	544.1009966	553.7742629	554.3702701	624.5490127	582.0567119	562.1257499	575.1102862
ENSMUSG00000019823	432.1657912	444.00138	378.3864972	427.1279762	402.5053175	461.0197322	513.0650665	15.99856035	41.10504547	28.19624557	39.34804756	23.23903303	26.73758747	38.67425159	29.46485337
ENSMUSG00000019826	245.0595291	241.1859348	250.8499769	244.4684961	269.6785627	219.1733153	251.3761004	323.7355741	350.4745982	287.6017048	301.6683647	343.7440303	323.9361559	359.7604799	319.7482236
ENSMUSG00000019828	1707.96557	1663.08665	1434.152393	1770.320921	1747.879341	1797.653054	1491.498196	657.8231578	629.5562228	708.2896886	564.8630828	692.3295257	621.1347243	807.6622774	637.3138655
ENSMUSG00000019831	14.07436485	14.25189615	22.80454336	11.99279415	21.13152917	16.19507256	15.46929849	544.8921436	541.9375732	451.1399291	471.3021697	522.8782432	497.7304745	581.0131751	532.5499424
ENSMUSG00000019832	52.98584414	39.46678933	45.60908671	66.42162913	59.36953432	44.26653166	51.56432829	1766.429281	1602.015062	1688.391184	1784.652557	1691.607946	1727.659498	1609.928148	1555.089483
ENSMUSG00000019837	829.5596223	804.6839825	777.8883122	857.0235204	857.3363262	808.6739565	783.7777901	272.9166177	242.3034259	351.8891447	315.6587816	333.0928068	247.8368685	281.5125755	308.835315
ENSMUSG00000019838	701.234531	830.9951753	735.6576764	698.3496285	776.8352627	672.635347	685.8055663	390.5530908	347.2294631	386.8524892	357.6300323	424.1123528	442.198562	384.9437135	375.4040578
ENSMUSG00000019841	290.5942389	301.4824185	258.4514914	285.9820143	230.4342942	263.439847	265.5562907	1509.511223	1348.894519	1361.314736	1450.631354	1307.195608	1472.624048	1284.344913	1449.23427
ENSMUSG00000019842	165.5807629	140.3263621	128.381133	162.3639823	151.9457573	173.8271121	183.0533654	1072.844635	1068.731182	1060.178833	1177.818224	1208.429718	1165.141792	1107.162877	1059.643431
ENSMUSG00000019843	1626.003092	1472.330502	1412.192463	1367.178533	1554.676789	1369.023467	1470.872465	29.17384534	29.20621652	31.57979503	34.97604228	13.5561026	13.36879374	17.988024	25.09968991
ENSMUSG00000019845	41.39519073	28.50379229	28.71683237	23.9855883	31.1941621	29.15113061	19.33662311	5170.358268	5515.648075	5244.501675	5209.681497	5092.253113	4960.850845	5025.853904	5336.412333
ENSMUSG00000019846	2645.152688	2334.022069	2204.439191	2407.784056	2328.493261	2237.079356	2464.774892	287.0329945	306.1244176	293.2409539	299.0451615	312.7586529	298.2269372	312.0922163	292.465952
ENSMUSG00000019848	668.9462822	653.3946234	889.3771909	702.039719	694.3216726	611.0940712	696.118432	181.6307145	147.1127943	157.8989752	136.4065649	143.3073704	164.5389998	137.6083836	139.6852308
ENSMUSG00000019849	1433.101503	1407.648819	1326.041965	1492.64161	1528.513943	1459.715873	1384.502215	503.4841051	577.6340601	512.0438195	499.2830035	642.9465806	472.0212557	594.5041931	545.6454328
ENSMUSG00000019850	323.7103915	241.1859348	142.7395491	272.1441749	220.3716613	214.8546293	232.0394773	27.29166177	15.14396412	14.66204769	11.36721374	25.17561912	12.34042499	22.48502999	15.27807212
ENSMUSG00000019851	3442.424061	3672.604007	3477.270555	3428.094081	3495.758682	3409.60261	3274.334847	149.6335938	223.9143267	160.1546748	119.7929448	142.3390773	137.8014124	196.0694616	139.6852308
ENSMUSG00000019853	17.38598011	23.02229378	13.51380347	20.29549779	19.11900258	19.43408707	23.20394773	344.4395934	334.2489224	357.5283938	316.5331826	296.2976712	302.3404122	291.4059887	280.4617525
ENSMUSG00000019854	707.0298577	692.8614127	741.5699654	635.6180899	727.5283613	673.7150185	699.9857566	1751.371812	2023.882634	1787.641969	2095.064933	2260.964255	1805.815523	1791.60719	2125.834606
ENSMUSG00000019856	28.1487297	35.08159052	31.25067052	50.73874448	32.2004254	34.54948813	23.20394773	42.34913033	55.16729787	65.41528971	43.72005285	55.19270345	46.2765937	54.86347319	44.74292549
ENSMUSG00000019857	380.8357547	428.6531841	409.6371677	400.3748201	365.2735756	422.151558	390.5997868	1191.4222	1179.065778	1188.753713	1210.171063	1440.820048	1156.914843	1236.67665	1297.544839
ENSMUSG00000019861	802.2387964	780.565389	728.9007746	732.4829657	736.5847309	713.6628641	706.4312976	1389.051475	1096.855687	1603.802448	1345.703227	1407.898085	1302.943205	1389.574854	1259.349659
ENSMUSG00000019863	736.0064912	668.7428192	628.3918613	697.4271059	776.8352627	705.0254921	632.9521298	278.5631684	336.4123458	362.0397931	354.1324281	375.6977007	329.0779996	385.8431147	368.8563126
ENSMUSG00000019864	1996.076097	2099.413932	1994.130625	1997.261487	2363.712477	2186.334796	2031.634535	2950.322747	3059.080753	2744.058618	3338.463236	3210.859731	2841.382853	2798.936534	2830.808505
ENSMUSG00000019866	324.5382953	306.963917	294.7698382	261.0739034	292.8226184	285.033277	281.0255892	1316.587407	1051.423795	1159.429618	1201.427052	1156.141893	1169.255267	1048.701799	1140.398955
ENSMUSG00000019868	440.4448294	450.5791782	483.118474	449.2685193	453.8247454	497.7285633	446.0314397	899.6837466	854.5522611	858.293715	943.4787405	849.1929987	993.4042114	869.7209602	922.1407814
ENSMUSG00000019872	1485.259443	1450.404508	1642.771734	1295.221768	1369.524343	1372.262482	1268.482476	8493.353361	8372.448736	8765.648822	7805.778236	7736.661414	8157.020916	6635.782052	8052.635297
ENSMUSG00000019873	1183.074551	1222.37417	1177.390127	1256.475818	1160.221578	1137.973765	1188.557767	8.469826067	9.735405507	10.1506484	15.73921903	11.61951652	13.36879374	9.893413198	13.09549039
ENSMUSG00000019876	26.49292207	27.40749259	16.89225434	31.36576931	22.13779246	19.43408707	27.07127235	9.410917852	24.87936963	22.55699645	31.47843805	48.41465215	26.73758747	30.57964079	27.28227164
ENSMUSG00000019877	6095.027883	6321.264091	6495.916405	6025.917799	5842.364683	5423.189964	5593.440512	1517.039958	1804.295154	1551.921356	1585.289116	1710.005514	1540.496386	1881.54731	1718.783113
ENSMUSG00000019878	352.687025	425.364285	383.4541735	333.9531909	342.1295198	337.9371807	360.9502981	3375.696233	2354.886421	2456.456914	2756.986533	2698.632711	2786.87931	2010.161682	2491.417046
ENSMUSG00000019883	201.180627	213.7784422	192.5716994	162.3639823	170.0584966	184.6238272	172.7404998	394.317458	365.6185624	304.5194521	335.7700059	318.5684111	320.8510497	312.0922163	389.590839
ENSMUSG00000019889	616.7883419	558.0165491	635.1487631	684.5117891	708.4093587	586.2616266	643.2649955	421.6091198	437.0115361	418.4322842	635.6895684	597.4368075	460.7091995	500.0670671	445.2466732
ENSMUSG00000019890	17.38598011	9.866697333	21.11531792	9.225226269	17.10647599	12.95605805	20.62573132	183.5128981	174.1555874	193.9901695	173.1314093	175.2610408	191.2765873	188.874252	183.3368654
ENSMUSG00000019891	160.61334	199.5265461	187.5040231	187.2720933	199.2401321	177.0661266	154.6929849	726.5228581	698.785773	832.3531691	835.0530094	838.5417752	779.5035117	709.6275466	763.9036059
ENSMUSG00000019897	341.0963716	351.9122049	375.0080463	373.6216639	364.2673123	372.4866689	330.0117011	195.7470913	196.8715336	193.9901695	196.7402378	197.5317808	231.3829685	180.7796412	214.9843005
ENSMUSG00000019899	2617.831862	2388.837054	2321.840359	2569.225516	2274.155044	2500.519203	2533.097627	753.8145199	1080.630011	1118.827024	936.483532	1025.422333	1178.510586	886.809583	796.6423319
ENSMUSG00000019906	56.2974594	58.10388429	56.58905203	52.58378973	58.36327103	52.90390369	39.96235443	783.929457	990.8479382	840.2481179	890.140276	855.002757	851.4893241	922.785631	923.2320723
ENSMUSG00000019907	1323.8182	1437.248911	1535.505919	1371.791146	1437.950247	1334.473979	1388.369539	1294.001205	1674.489747	1443.647773	1627.260367	1621.890847	1317.340367	1630.614375	1436.138779
ENSMUSG00000019916	1472.840886	1350.641235	1994.130625	1647.625412	1698.57244	1478.070289	1704.20105	819.6909449	791.8129812	822.2025207	786.9609513	807.5563979	857.6595366	875.1173674	855.5720386
ENSMUSG00000019917	456.1750019	445.0976797	371.6295954	444.6559062	412.5679504	418.9125435	462.7898464	6088.86385	4068.31779	4138.080999	3304.361594	4885.038402	4496.02817	4278.451507	3100.357349
ENSMUSG00000019920	3587.307229	3391.951283	3603.11785	2851.51744	3003.695932	2758.560693	3053.897343	156.2212363	155.7664881	140.9812278	165.2617998	155.8951799	163.5106311	136.7089824	150.5981395
ENSMUSG00000019923	1228.609261	1356.122733	1395.300208	1334.890241	1200.472109	1295.605805	1179.53401	363.2614291	273.6730659	367.6790422	371.6204492	370.8562355	311.5957309	351.6658691	317.5656419
ENSMUSG00000019927	1187.21407	1112.744199	1102.219596	1062.746066	1100.852043	1171.443582	983.5895622	1165.07163	1300.217491	1311.689344	1170.823015	1151.300428	1190.851011	1355.397608	1317.188075
ENSMUSG00000019929	8389.149354	9411.732956	9548.346764	7890.336028	9375.355107	8321.028281	10593.89125	1222.478229	1117.40821	1206.79931	1233.779891	1368.19807	1308.085049	1198.901799	1131.668628
ENSMUSG00000019933	18.21388392	5.481498518	15.2030289	4.612613134	10.06263294	15.11540106	14.18019028	133.6350335	176.3190108	191.7344698	178.3778156	169.4512825	142.9432561	183.4778448	190.9759015
ENSMUSG00000019942	49.67422888	33.98529081	29.56144509	103.3225342	29.18163552	63.70061873	58.00986933	399.9640087	414.2955899	417.3044344	399.601283	417.3343015	378.4396996	437.1089831	445.2466732
ENSMUSG00000019943	2160.001052	2237.547695	2157.140879	2313.686748	2109.127863	2112.917133	2179.881979	65.87642496	63.82099165	59.7760406	50.7152613	56.16099649	46.2765937	57.56167679	66.5687428
ENSMUSG00000019944	1481.947828	1986.495063	2103.085665	2930.854386	1630.146536	1989.834582	1794.438625	648.41224	786.4044226	745.5087328	760.7289196	707.8222144	717.8013867	814.857487	769.3600603
ENSMUSG00000019945	388.2868891	412.2086886	420.617133	398.5297748	338.1044667	399.4784565	296.4948877	111.0488306	122.2334247	111.6571324	101.4305226	105.5439417	89.46808115	91.73892238	123.3158678
ENSMUSG00000019947	622.5836686	594.1944394	525.3491099	697.4271059	567.5324976	622.9704578	763.1520587	507.2484722	625.2293759	604.5275049	725.7528773	643.9148736	531.6666432	554.0311391	644.9529016
ENSMUSG00000019948	223.53403	251.0526321	199.3286012	199.2648874	205.2777119	198.6595567	190.7880147	7.528734281	10.81711723	9.022798581	11.36721374	18.39756782	3.085106247	10.7928144	10.91290866
ENSMUSG00000019951	1010.870558	982.2845344	996.6430059	982.4865976	823.1233742	844.3031161	880.4609056	829.1018627	682.5600972	835.7367186	845.5458221	733.9661266	861.7730116	680.8467082	787.912005
ENSMUSG00000019952	211.9433765	209.3932434	237.3361734	213.1027268	206.2839752	255.8821464	217.859287	3170.538224	1764.27182	1838.395211	1910.566309	3708.562355	3531.418284	2791.741324	2232.781111
ENSMUSG00000019960	920.6290419	1043.677318	1094.618081	817.3550474	1095.820727	849.7014736	864.9916071	1106.723939	1131.470462	1059.050983	1091.252519	1113.536999	1115.780093	1109.861081	1141.490245
ENSMUSG00000019961	1066.340113	1014.077226	1028.738289	1125.477605	1035.444929	1041.883001	1024.841025	21.64511106	16.22567584	7.894948758	26.23203171	16.46098173	28.79432497	19.7868264	26.19098077
ENSMUSG00000019966	1733.630588	1754.079526	1636.859445	1940.987607	1585.870951	1564.444009	1485.052655	637.1191386	677.1515386	636.1073	660.172798	574.1977745	615.9928806	647.5688638	613.3054665
ENSMUSG00000019969	999.2799043	932.9510478	951.8785319	982.4865976	1020.35098	947.9515805	973.2766965	827.2196792	1038.443254	1068.073782	1075.5133	1002.1833	965.6382552	1083.778446	934.144981
ENSMUSG00000019970	4042.654327	4141.82028	4766.149561	2691.921025	4372.214011	2476.76643	2913.384549	646.5300564	640.37334	665.4313954	592.8439166	706.8539214	657.1276305	659.2610794	640.5877381
ENSMUSG00000019971	227.673549	197.3339467	213.6870174	205.7225458	166.0334435	217.0139723	193.3662311	348.2039605	322.3500934	295.4966535	269.3155255	281.7732755	285.8865122	275.2167671	254.2707717
ENSMUSG00000019975	360.1381594	378.2233977	355.5819538	421.5928405	334.0794135	372.4866689	358.3720816	308.6781055	378.599103	343.9941959	294.6731562	305.0123085	314.6808372	398.4347315	342.6653318
ENSMUSG00000019977	1702.170243	1669.664449	1726.388393	1675.30109	1850.518197	1476.990617	1575.290229	195.7470913	231.4863087	275.1953567	240.4602907	255.6293634	230.3545998	243.7377251	261.9098077
ENSMUSG00000019978	1307.260123	1346.256036	1250.871434	1428.065026	1396.693452	1362.545438	1439.933868	6843.619462	6233.904659	6244.904468	6066.594533	5624.814287	6332.694756	6027.786841	6219.266643
ENSMUSG00000019979	207.8038575	195.1413472	190.882474	232.475702	190.1837625	158.7117111	202.3899886	2956.910389	1488.435331	1811.326815	1801.266177	3050.123085	1753.368717	1680.081441	2025.435847
ENSMUSG00000019984	579.5326702	488.9496678	484.8076995	569.1964608	526.2757026	458.8603892	496.3066598	420.668028	409.968743	401.5145369	413.5916999	439.6050415	440.1418245	375.9497015	380.8605121
ENSMUSG00000019986	56.2974594	60.2964837	65.0351792	83.02703642	75.46974702	65.85996174	64.45541037	1143.426519	1193.12803	1089.502929	1132.349369	1011.86623	983.1205239	1295.137728	1116.390556
ENSMUSG00000019988	1010.042654	959.2622407	950.1893065	933.5928984	911.674544	831.347058	953.9400734	4636.759226	5908.309431	4661.403317	4505.788647	4266.299147	4397.30477	6280.518578	5624.513121
ENSMUSG00000019989	114.2507264	109.6299704	103.8873642	105.1675795	117.7328054	152.2336821	114.7306305	848.8647902	994.0930734	1008.297741	1016.928429	1192.937029	980.0354177	1053.198805	948.3317622
ENSMUSG00000019990	747.5971446	851.8248697	673.1563353	758.3135993	607.7830294	818.391	832.7639019	3354.992214	3167.251925	2720.373772	2803.329789	2834.193737	2913.368666	3314.293421	3379.727811
ENSMUSG00000019992	12.41855722	6.577798222	6.756901735	31.36576931	14.08768611	12.95605805	10.31286566	200.4525502	182.8092812	197.373719	204.6098473	173.3244547	148.0850998	229.3473059	282.6443342
ENSMUSG00000019996	871.7827168	823.3210774	973.8384625	829.3478416	880.4803819	842.1437731	823.7401445	57.4065989	136.2956771	73.31023847	85.69130358	84.24149474	63.75886243	117.8215572	122.2245769
ENSMUSG00000019997	2397.609447	2807.623541	4002.619665	2708.526432	2888.981916	1809.529441	4836.733994	5705.839493	2961.726697	2845.565103	3208.177478	4507.404115	3164.29064	2431.081443	2802.434943
ENSMUSG00000019998	1285.734624	1296.922549	1187.52548	1267.546089	1274.935593	1274.012375	1195.003308	9109.76848	6205.780155	9154.75701	7707.845317	7807.346806	7602.730161	9406.837149	7499.350828
ENSMUSG00000020000	24.00921062	5.481498518	10.1353526	16.60540728	21.13152917	16.19507256	15.46929849	10.35200964	34.61477513	27.06839574	26.23203171	29.04879129	7.198581242	33.27784439	21.82581731
ENSMUSG00000020003	771.6063552	770.6986916	790.557503	711.2649453	722.4970448	749.2920237	689.6728909	199.5114585	340.7391927	270.6839574	284.1803435	300.1708433	235.4964435	286.9089827	349.213077
ENSMUSG00000020009	1083.726093	1124.803496	1156.274809	1157.765897	1143.115102	1037.564315	1189.846875	287.9740863	240.1400025	260.533309	260.571515	302.1074294	275.6028247	235.6431143	267.3662621
ENSMUSG00000020015	767.4668362	560.2091486	680.7578498	654.9910651	643.0022446	627.2891438	660.0234022	156.2212363	141.7042357	182.7116713	167.8850029	159.7683521	130.6028311	139.407186	129.863613
ENSMUSG00000020018	285.6268161	298.1935194	296.4590636	345.0234624	311.941621	358.4509393	275.8691564	31.05602891	20.55252274	11.27849823	34.10164122	19.36586086	11.31205624	22.48502999	28.37356251
ENSMUSG00000020019	400.7054463	406.72719	391.0556879	373.6216639	480.9938544	413.514186	484.704686	324.6766659	329.9220755	338.3549468	356.7556312	334.0610998	337.3049496	358.8610787	330.6611323
ENSMUSG00000020021	315.4313534	319.0232138	315.8851561	279.5243559	290.8100919	263.439847	274.5800482	608.886385	651.1904572	677.8377434	655.8007927	663.2807345	607.7659306	624.1844327	678.7829184
ENSMUSG00000020022	7302.939549	6973.562415	7697.800301	7279.626049	7645.588505	8132.085768	6593.788481	4167.154425	3929.858689	4311.769872	3844.741448	4057.14785	3789.53884	3715.426356	3894.817099
ENSMUSG00000020023	1714.5888	1450.404508	1882.641746	1734.342539	1557.695579	1494.265361	1561.110039	1736.314344	1312.11632	1564.327704	1530.20185	1390.46881	1629.964467	1425.550902	1462.32976
ENSMUSG00000020024	481.0121163	520.7423592	559.9782313	501.852309	576.5888673	547.3934525	487.2829024	201.393642	199.034957	212.0357667	219.4746653	199.4683669	210.8155935	234.7437131	196.4323558
ENSMUSG00000020027	1267.52074	1316.655944	1655.440925	1630.097482	1068.651618	1210.311756	1599.783285	105.4022799	76.80153233	93.61153528	93.5609131	73.59027127	100.7801374	77.34850318	106.9465048
ENSMUSG00000020029	7168.819131	7326.570919	6897.107446	7188.296309	7235.033081	6999.51036	6703.362678	1466.221001	1483.026772	1601.546748	1413.906509	1503.759096	1489.077948	1446.237129	1405.582635
ENSMUSG00000020032	1409.092293	1682.820045	1938.386185	1683.603794	1635.177852	1232.984858	1740.29608	1355.172171	1097.937399	1479.738967	1308.978382	1448.566392	1228.900655	1188.108985	1282.266767
ENSMUSG00000020034	3432.489216	3080.602167	3370.00474	3083.993142	2999.670878	2990.690066	3331.055608	1064.374809	861.0425315	945.1381514	967.087569	927.6247352	968.7233615	992.0395234	897.0410915
ENSMUSG00000020038	330.333622	333.2751099	218.7546937	249.0811093	350.1796262	281.7942625	300.3622123	747.2268774	637.1282048	665.4313954	575.3558955	698.139284	699.2907492	702.432337	579.4754496
ENSMUSG00000020042	144.0552637	160.0597567	99.66430059	131.9207356	163.0146536	134.958938	137.9345782	1863.361735	1823.765965	1767.340672	1957.783967	1832.97873	1839.751692	1684.578447	1868.289962
ENSMUSG00000020044	2559.050691	2588.3636	2973.881376	4004.670723	2311.386785	2404.428439	3155.736892	763.2254378	770.1787467	681.2212929	778.2169407	763.9832109	780.5318804	772.5856306	770.4513511
ENSMUSG00000020048	9385.117643	7737.683308	9188.541747	8846.069469	7496.661538	7645.15392	8416.587486	104.4611882	87.61864956	85.71658652	85.69130358	89.08295996	94.6099249	80.04670678	86.21197838
ENSMUSG00000020051	56.2974594	63.58538281	54.8998266	49.81622185	56.35074444	44.26653166	41.25146264	639.9424139	624.1476641	664.3035455	626.9455579	744.6173501	733.226918	626.8826363	688.6045362
ENSMUSG00000020053	290.5942389	289.4231218	298.9929018	341.3333719	302.8852514	223.4920013	336.4572421	160.9266953	210.933786	131.9584292	129.4113564	141.3707843	179.9645311	198.7676652	184.4281563
ENSMUSG00000020056	321.2266801	301.4824185	368.2511446	313.6576931	343.1357831	360.6102823	357.0829734	634.2958632	637.1282048	689.1162416	589.3463124	628.4221849	671.524793	627.7820375	635.1312838
ENSMUSG00000020057	115.906534	173.2153532	130.9149711	171.5892086	151.9457573	123.0825515	139.2236864	4001.522271	3588.037785	3291.065782	3175.824639	3512.96716	3425.496303	3562.528152	3570.703712
ENSMUSG00000020059	24.00921062	21.92599407	12.66919075	25.83063355	16.1002127	33.46981662	18.0475149	762.284346	919.4549645	709.4175384	762.4777217	693.2978188	736.3120242	751.0000018	688.6045362
ENSMUSG00000020063	365.9334861	385.8974957	430.7524856	417.90275	340.1169932	344.4152098	358.3720816	747.2268774	727.9919895	827.8417698	860.4106401	795.9368813	882.3403866	867.0227566	863.2110747
ENSMUSG00000020064	803.894604	803.5876828	852.2142313	733.4054884	680.2339865	709.3441781	678.0709171	485.6033611	515.9764918	483.8475739	434.5773253	564.5148441	615.9928806	531.5461091	516.1805794
ENSMUSG00000020067	5153.701246	5317.053563	5262.781839	4732.541076	5743.75088	4910.346	5095.844744	564.6550711	678.2332503	579.7148088	576.2302965	638.1051153	563.5460744	552.2323367	575.1102862
ENSMUSG00000020069	1700.514435	1665.27925	1778.754382	1659.618206	1688.509807	1622.74627	1688.731752	20.70401927	14.0622524	15.78989752	19.23682325	17.42927477	17.48226873	6.295808399	22.91710818
ENSMUSG00000020070	237.6083948	275.1712256	228.0454336	255.5387676	244.5219804	240.7667454	274.5800482	904.3892055	908.6378473	823.3303705	859.536239	1036.073556	949.1843552	1160.227548	1144.764118
ENSMUSG00000020072	83.61828528	60.2964837	103.8873642	70.11171964	71.44469385	88.53306332	83.79203348	147.7514103	166.5836053	204.1408179	186.2474251	165.5781104	139.8581498	172.6850304	148.4155577
ENSMUSG00000020074	1619.379861	1890.020689	1936.69696	1665.153342	1660.334435	1587.117111	1559.820931	856.3935245	830.7546032	1050.028185	976.7059806	920.8466839	914.2198178	794.1712594	890.4933463
ENSMUSG00000020075	1626.830996	1562.227078	1662.197827	1667.920909	1640.209169	1380.899854	1599.783285	111.9899224	150.3579295	127.44703	94.43531415	143.3073704	105.9219811	214.0574856	175.6978294
ENSMUSG00000020076	1171.483898	1190.581478	1193.437769	1075.661383	1048.526352	922.0394644	1063.514271	69.6407921	56.24900959	59.7760406	68.20328244	68.74880605	61.70212493	94.43712598	52.38196155
ENSMUSG00000020077	654.8719174	587.6166411	638.5272139	673.4415176	650.0460877	733.0969512	621.3501559	908.1535727	1009.237038	1019.57624	1011.682023	998.3101273	1028.368749	859.827547	925.414654
ENSMUSG00000020078	2256.865799	2315.384974	2364.070994	2140.252494	2311.386785	2161.502351	2114.13746	936.3863262	709.6028903	909.046957	794.8305608	1624.795726	976.9503115	1940.008388	1945.771613
ENSMUSG00000020079	918.9732343	939.528846	917.2494105	1052.598317	1037.457456	934.9955224	920.42326	1028.613321	951.9063162	995.8913934	974.9571785	911.1637535	997.5176864	956.0634754	1021.44825
ENSMUSG00000020083	114.2507264	94.28177451	82.77204625	88.56217218	87.54490655	109.0468219	100.5504402	355.7326948	429.439554	427.4550828	372.4948503	363.1098911	384.6099121	361.5592823	348.1217861
ENSMUSG00000020085	818.7968727	826.6099765	861.5049712	839.4955905	883.4991718	898.2866913	848.2332004	780.1650899	793.9764046	822.2025207	902.3818908	928.5930282	852.5176928	827.4491038	851.2068752
ENSMUSG00000020086	174.6877049	177.600552	174.8348324	210.3351589	178.108603	233.2090449	203.6790968	455.488424	522.4667622	551.5185633	490.538993	527.7197084	498.7588432	489.2742527	471.4376539
ENSMUSG00000020087	724.4158378	753.1578964	714.5423585	718.6451263	852.3050097	915.5614354	803.1144132	519.4826654	533.2838794	559.413512	581.4767029	517.068485	586.1701869	529.7473067	443.0640914
ENSMUSG00000020088	3829.883047	4126.472084	4445.196729	3780.497725	4165.930036	3721.627674	3980.766144	141.1637678	133.0505419	228.953514	118.9185437	171.3878686	119.2907749	133.1113776	93.85101444
ENSMUSG00000020089	1136.711938	1046.966217	1058.299734	1051.675795	1073.682934	1036.484644	1033.864782	170.3376131	173.0738757	177.0724222	202.8610452	212.0561764	157.3404186	185.2766472	175.6978294
ENSMUSG00000020091	985.2055394	1016.269825	951.0339192	815.5100022	1054.563932	787.0805264	1057.06873	118.5775649	191.462975	262.7890087	220.3490664	191.7220225	205.6737498	184.377246	183.3368654
ENSMUSG00000020092	664.8067632	663.2613207	570.9581966	800.7496401	702.371779	728.7782652	665.179835	26.35056998	30.28792824	40.60259362	39.34804756	39.70001476	33.93616871	37.77485039	79.66423319
ENSMUSG00000020097	664.8067632	675.3206174	728.9007746	647.6108841	687.2778296	618.6517718	709.009514	1450.222441	1536.030647	1586.8847	1571.298699	1619.954261	1400.638236	1498.402399	1735.152476
ENSMUSG00000020098	26.49292207	19.73339467	31.25067052	35.05585982	17.10647599	25.9121161	19.33662311	629.5904043	723.6651427	658.6642964	716.1344657	664.2490275	603.6524556	702.432337	632.9487021
ENSMUSG00000020099	1287.390432	1305.692947	1161.342486	1131.935263	1381.599502	1435.9631	1597.205069	661.587525	689.0503675	680.0934431	748.4873048	687.4880605	636.5602556	640.3736543	616.5793391
ENSMUSG00000020100	168.8923782	179.7931514	181.5917341	208.4901137	202.258922	173.8271121	204.968205	110.1077389	142.7859474	130.8305794	131.1601585	91.98783908	117.2340374	92.63832358	139.6852308
ENSMUSG00000020101	765.8110285	748.7726976	822.6527862	952.9658736	765.7663665	927.4378219	948.7836406	1955.58873	1782.660919	2104.567769	2067.084099	1939.490965	2016.631117	1859.06228	1897.754815
ENSMUSG00000020102	158.1296286	134.8448635	189.1932486	150.3711882	114.7140155	139.277624	149.5365521	442.313139	472.7080229	493.9982223	424.9589137	381.5074589	484.3616807	404.7305399	408.1427837
ENSMUSG00000020105	72.02763187	76.74097925	76.85975723	83.94955905	68.42590397	83.1347058	87.6593581	354.791603	388.3345085	354.1448443	389.9828714	427.017232	336.2765809	455.9964083	388.4995482
ENSMUSG00000020107	1085.381901	1207.025974	1128.40259	1021.232548	1210.534742	1369.023467	1158.908278	255.0358738	298.5524355	297.7523532	306.0403699	324.3781694	278.687931	339.9736535	345.9392044
ENSMUSG00000020108	1329.613526	1697.071941	1721.320717	746.3208051	2271.136254	1262.135988	1268.482476	131.7528499	181.7275695	184.9673709	243.9578949	190.7537295	192.304956	173.5844316	219.349464
ENSMUSG00000020109	1157.409533	1228.951968	1232.289954	1141.160489	1180.346843	1232.984858	1174.377577	36.70257962	70.31126199	54.13679149	50.7152613	51.31953128	34.96453746	55.76287439	42.56034376
ENSMUSG00000020111	427.1983684	451.6754779	454.4016417	473.2541076	477.9750645	480.4538193	504.0413091	74.34625103	143.8676592	164.6660741	117.1697416	141.3707843	137.8014124	156.4958088	125.4984495
ENSMUSG00000020114	976.9265013	1037.09952	1008.467584	961.2685772	991.1693442	847.5421306	938.4707749	4021.285198	3347.897783	3789.575404	3789.654181	3554.603761	3747.375721	3789.177255	3623.085674
ENSMUSG00000020115	555.5234596	587.6166411	545.6198151	552.5910535	515.2068063	503.1269208	514.3541747	95.0502703	104.9260371	87.97228617	109.3001321	84.24149474	88.4397124	92.63832358	84.02939665
ENSMUSG00000020116	665.634667	712.5948074	698.4947168	727.8703526	694.3216726	722.3002361	650.9996447	46.11349747	40.02333375	24.8126961	41.97125073	56.16099649	33.93616871	43.17125759	33.83001683
ENSMUSG00000020120	161.4412439	165.5412552	141.8949364	232.475702	151.9457573	160.8710541	193.3662311	2145.68927	2231.571284	2287.27944	2173.761028	2227.073999	2119.467991	2138.776053	2074.543936
ENSMUSG00000020121	191.2457812	162.2523561	149.4964509	153.1387561	176.0960764	171.6677691	177.8969326	10359.53837	9341.662439	8721.662678	8326.921266	8850.198413	9020.850665	9412.233556	9242.142341
ENSMUSG00000020122	213.5991842	240.0896351	250.8499769	160.5189371	215.3403448	191.1018562	220.4375035	2730.107269	3258.11571	2657.214182	2994.82362	3520.713504	2849.609803	3508.56408	3209.486436
ENSMUSG00000020123	46.36261362	65.77798222	48.14292486	40.59099558	63.3945875	50.74456069	48.98611188	44.2313139	55.16729787	32.70764486	44.59445391	40.66830781	60.67375618	79.14730558	58.92970674
ENSMUSG00000020124	2184.838167	2096.125033	2138.559399	1903.164179	2030.639327	1918.576263	1928.505878	545.8332354	629.5562228	540.240065	553.4958691	465.7489537	593.3687681	635.8766483	592.57094
ENSMUSG00000020128	736.834395	701.6318103	798.1590174	662.3712461	671.1776169	678.0337045	687.0946745	799.9280174	704.1943316	770.3214289	803.5745714	812.3978631	710.6028055	804.9640738	840.2939665
ENSMUSG00000020130	764.1552209	807.9728816	757.617607	751.8559409	782.8728425	649.9622454	736.0807864	8423.712569	8431.94288	7856.601865	7435.906589	7732.788241	7871.134404	7749.240737	7636.853478
ENSMUSG00000020131	94.38103487	81.12617807	81.08282082	106.0901021	80.50106349	116.6045224	90.23757451	788.634916	749.626224	830.0974695	814.067384	805.6198118	790.8155679	804.0646726	794.4597502
ENSMUSG00000020132	2376.911852	2457.903936	2362.381769	2449.297574	2488.489125	2364.480594	2333.285855	804.6334763	775.5873054	848.1430666	817.5649883	815.3027422	787.7304617	846.336529	755.173279
ENSMUSG00000020133	494.2585773	492.2385669	527.882948	517.5351937	545.3947052	587.3412982	525.9561486	166.573246	199.034957	231.2092136	201.9866442	203.341539	184.0780061	234.7437131	211.7104279
ENSMUSG00000020134	471.9051743	458.2532761	451.8678035	453.8811324	450.8059556	416.7532005	373.8413801	592.8878247	665.2527096	682.3491427	778.2169407	731.0612475	705.4609617	751.899403	785.7294232
ENSMUSG00000020135	432.1657912	378.2233977	370.7849827	446.5009514	510.1754899	432.9482731	452.4769808	423.4913033	457.5640588	422.9436835	431.0797211	402.8099059	433.971612	433.5113783	419.0556924
ENSMUSG00000020137	227.673549	207.200644	223.82237	190.0396611	222.3841879	168.4287546	170.1622834	149.6335938	118.9882895	101.506484	139.9041691	130.7195608	162.4822623	113.3245512	128.7723221
ENSMUSG00000020142	56.2974594	55.91128488	67.56901735	59.96397075	62.38832421	65.85996174	90.23757451	27.29166177	24.87936963	23.68484628	27.98083382	24.20732607	19.53900623	34.17724559	17.46065385
ENSMUSG00000020143	157.3017248	142.5189615	103.0427515	123.618032	146.9144409	125.2418945	146.9583356	1396.580209	1729.657045	1501.168114	1719.946879	1670.305499	1582.659505	1787.110184	1600.9237
ENSMUSG00000020149	4493.034002	4300.783737	4429.149087	4434.566267	4319.88832	4301.411272	3980.766144	408.4338348	520.3033387	580.8426587	611.2063388	511.2587267	730.1418117	590.9065883	751.8994064
ENSMUSG00000020150	125.8413798	151.2893591	141.8949364	123.618032	137.8580712	139.277624	166.2949587	1083.196645	919.4549645	1011.681291	985.4499912	943.1174239	1000.602793	940.773655	927.5972358
ENSMUSG00000020151	60.43697847	65.77798222	69.25824278	55.35135761	50.31316468	44.26653166	46.40789546	53.64223175	89.78207301	69.926689	88.31450675	132.6561469	75.07091867	134.0107788	116.7681226
ENSMUSG00000020152	2458.874329	2517.10412	2528.770474	2564.612903	2478.426492	2228.441984	2497.002598	18.8218357	12.98054068	9.022798581	11.36721374	16.46098173	21.59574373	23.38443119	16.36936298
ENSMUSG00000020153	10189.01225	9620.029899	10305.96437	10216.93809	11057.82733	12730.4067	10363.14088	287.0329945	256.3656783	201.8851183	214.228259	234.3269164	213.9006998	344.4706595	213.8930097
ENSMUSG00000020154	4035.203193	3418.262476	3469.669041	4232.533812	3258.280545	3927.844931	3588.877249	1298.706664	1295.890644	1417.707227	1289.741559	1329.466348	1080.815555	1327.516171	1296.453548
ENSMUSG00000020155	62.0927861	73.45208014	54.05521388	54.42883499	65.40711409	71.25831926	83.79203348	61.17096604	50.84045098	46.24184273	56.8360687	57.12928954	53.47517494	65.65628758	56.74712501
ENSMUSG00000020156	637.4859373	633.6612287	576.8704856	730.6379205	658.096194	781.6821689	725.7679207	237.1551299	190.3812632	146.6204769	190.6194304	222.7073999	240.6382872	205.9628748	197.5236467
ENSMUSG00000020160	901.5872541	966.9363386	864.8834221	966.803713	868.4052224	1039.723658	890.7737713	1396.580209	1805.376866	1510.190913	1856.353444	1893.981192	1480.850998	1739.44192	1744.974094
ENSMUSG00000020163	8457.037467	8328.588848	9289.05066	8489.053212	8648.833009	9782.903497	8130.405464	6537.764632	5676.823122	5306.533416	4777.727375	5369.184923	5315.638063	4810.897018	5033.033472
ENSMUSG00000020166	976.9265013	999.8253297	1037.184416	919.755059	942.8687061	852.9404881	898.5084205	33.87930427	28.1245048	36.09119432	34.10164122	32.92196346	26.73758747	37.77485039	30.55614424
ENSMUSG00000020167	959.5405212	957.0696413	899.5125435	984.3316429	957.9626555	1135.814422	1073.827137	892.1550123	932.4355052	948.5217008	871.7778538	866.6222735	931.7020865	881.4131758	886.1281829
ENSMUSG00000020169	343.5800831	290.5194215	288.8575492	272.1441749	325.0230438	265.59919	337.7463503	2201.213686	2000.084976	2259.083195	2052.219281	2103.132489	2182.198485	2190.941323	2286.254363
ENSMUSG00000020170	838.6665642	875.9434632	905.4248325	824.7352284	814.0670046	757.9293958	877.8826892	1855.833	892.4121714	1364.698285	1371.935258	1649.003052	1747.198504	763.5916186	957.0620891
ENSMUSG00000020171	568.7699207	503.201564	537.1736879	512.0000579	554.4510748	519.3219934	562.0511784	848.8647902	768.0153233	814.3075719	807.9465766	872.4320317	914.2198178	869.7209602	907.9540002
ENSMUSG00000020173	189.5899736	172.1190535	181.5917341	166.9765955	177.1023397	165.1897401	215.2810706	89.40371959	96.27234334	94.7393851	103.1793247	91.01954604	106.9503499	88.14131758	87.30326925
ENSMUSG00000020175	32.28824877	42.75568844	24.49376879	35.97838245	30.18789881	38.86817414	38.67324622	10.35200964	14.0622524	10.1506484	7.869609513	13.5561026	6.170212493	12.5916168	14.18678125
ENSMUSG00000020176	2256.865799	2183.82901	2401.233954	2240.807461	2260.067358	2057.853887	2076.753322	97.87354566	54.08558615	72.18238865	76.07289196	57.12928954	86.38297491	59.36047919	104.7639231
ENSMUSG00000020178	427.1983684	347.527006	428.2186474	342.2558946	415.5867403	486.9318483	438.2967905	1052.140616	1087.120282	1065.818082	970.5851732	1002.1833	1041.737543	970.4538946	1006.170178
ENSMUSG00000020180	1100.28417	1098.492303	1040.562867	1081.196519	1118.964783	1210.311756	1049.334081	2797.865877	2924.948499	2661.725581	3025.427657	3427.757372	2961.701997	3004.000007	3135.278657
ENSMUSG00000020181	162.2691477	98.66697333	109.7996532	158.6738918	124.7766484	138.1979525	193.3662311	189.1594488	166.5836053	203.0129681	169.6338051	196.5634877	185.1063748	179.88024	187.7020289
ENSMUSG00000020182	25.66501825	10.96299704	16.89225434	22.14054304	19.11900258	23.75277309	36.09502981	1509.511223	1208.271995	1306.050095	1313.350388	1183.254099	1292.659517	1367.089824	1365.204873
ENSMUSG00000020183	264.1013169	289.4231218	231.4238844	268.4540844	284.7725121	276.395905	243.6414512	151.5157774	174.1555874	182.7116713	144.2761744	150.0854217	166.5957373	160.0934136	160.4197572
ENSMUSG00000020184	1702.170243	1679.531146	1684.157757	1630.097482	1607.00248	1457.55653	1574.001121	315.265748	257.4473901	318.05365	318.2819847	309.8537738	304.3971497	340.8730547	324.1133871
ENSMUSG00000020185	37.25567166	49.33348666	38.85218498	59.04144812	46.28811151	58.30226121	51.56432829	505.3662886	380.7625265	478.2083248	481.7949824	470.5904189	455.5673558	446.1029951	437.6076371
ENSMUSG00000020186	178.827224	144.7115609	165.5440925	220.4829078	241.5031905	223.4920013	269.4236153	405.6105594	434.8481126	354.1448443	378.6156577	433.7952833	437.0567183	436.2095819	461.6160362
ENSMUSG00000020189	2318.130681	2176.154912	2007.644428	2267.560617	1706.622546	1813.848127	1940.107852	1421.048596	1292.645509	1321.839992	1239.026298	1329.466348	1404.751711	1448.035932	1381.574236
ENSMUSG00000020190	5614.843671	6499.960943	7223.127955	6356.180899	7019.692736	6132.534142	7051.421894	1080.373369	1003.828479	957.5444994	994.1940018	1024.454039	988.2623677	982.1461102	966.8837069
ENSMUSG00000020193	39.7393831	54.81498518	45.60908671	43.35856346	35.21921528	41.02751715	42.54057084	1366.465272	1437.59488	1457.181971	1374.558462	1417.581015	1400.638236	1430.047908	1354.291964
ENSMUSG00000020196	1067.168017	1097.396003	1053.232058	1131.012741	1202.484636	1166.045224	1103.476625	2209.683512	2002.248399	2668.49268	2830.436221	2910.688887	2840.354484	2360.928149	2604.911296
ENSMUSG00000020198	2502.753232	2598.230298	2736.545203	2286.011069	2783.32427	2461.651029	2570.481765	576.8892643	490.0154105	495.1260721	564.8630828	596.4685145	535.7801182	599.9006003	538.0063967
ENSMUSG00000020205	1544.040614	1351.737535	1472.159965	1606.111893	1384.618292	1318.278906	1184.690443	321.8533905	371.027121	284.2181553	324.4027921	299.2025503	300.2836747	348.0682643	320.8395145
ENSMUSG00000020211	900.7593503	847.4396709	936.675503	935.4379436	1009.282084	1142.292451	904.9539616	1658.203725	1497.089025	1951.180193	1475.988984	1681.925016	1587.801348	1623.419166	1499.433649
ENSMUSG00000020212	120.8739569	111.8225698	125.0026821	122.6955094	123.7703851	96.09076385	121.1761715	28.23275356	27.04279307	23.68484628	23.60882854	26.14391216	26.73758747	28.78083839	25.09968991
ENSMUSG00000020216	23.18130681	15.34819585	13.51380347	13.8378394	22.13779246	18.35441557	21.91483952	211.7456517	191.462975	196.2458691	209.8562537	221.7391068	220.0709123	248.2347311	250.9968991
ENSMUSG00000020218	78.65086239	92.0891751	91.21817342	83.02703642	88.55116984	104.7281359	274.5800482	288.915178	316.9415348	298.880203	261.445916	274.0269312	280.7446684	309.3940127	273.9140073
ENSMUSG00000020219	1193.009397	1130.284994	1224.688439	1284.151497	1286.004489	1385.21854	1234.965663	62.11205782	102.7626137	128.5748798	162.6385966	154.9268869	93.58155615	89.94011998	133.1374856
ENSMUSG00000020220	3640.293073	3432.514372	3462.912139	3467.762554	3036.90262	3341.583305	3407.112992	1182.952374	1095.773975	1184.242314	1214.543068	1185.190685	1238.155974	1111.659883	1235.34126
ENSMUSG00000020224	167.2365706	215.9710416	193.4163122	229.7081341	203.2651853	207.2969288	158.5603095	28.23275356	23.79765791	20.30129681	28.85523488	23.23903303	24.68084997	34.17724559	36.01259857
ENSMUSG00000020225	1502.645424	1446.019309	1465.403064	1643.012798	1435.93772	1570.922038	1398.682405	1236.594606	1061.1592	1098.525727	1034.41645	1092.234553	1187.765905	1194.404793	1061.826012
ENSMUSG00000020227	147.366879	130.4596647	154.5641272	197.4198422	173.0772865	140.3572955	166.2949587	366.0847044	388.3345085	453.3956287	378.6156577	367.9513563	373.2978558	464.0910191	441.9728006
ENSMUSG00000020228	346.0637945	289.4231218	295.6144509	306.2775121	311.941621	305.5470356	306.8077533	775.459631	664.1709979	817.6911214	713.5112625	814.3344492	746.5957117	770.7868282	831.5636396
ENSMUSG00000020230	497.5701926	479.0829705	501.6999538	547.9784404	448.793429	478.2944763	544.0036635	1662.909184	1708.022811	1343.269139	1503.969818	1659.654276	1567.233973	1922.919765	2009.066484
ENSMUSG00000020231	503.3655193	501.0089646	458.6247053	493.5496054	484.0126442	503.1269208	489.8611188	442.313139	494.3422574	380.0853902	449.4421433	460.9074885	464.8226745	460.4934143	530.3673607
ENSMUSG00000020232	1467.873463	1477.812	1534.661307	1572.901079	1686.49728	1754.466194	1522.436793	1170.718181	1083.875146	1170.708116	1129.726166	1072.868692	1188.794274	1174.617967	1108.751519
ENSMUSG00000020235	1222.813934	1202.640775	1184.147029	1220.497435	1314.179861	1274.012375	1209.183498	2291.558497	2337.579033	2272.617393	2036.480062	2087.639801	2244.928979	2249.402401	2256.78951
ENSMUSG00000020238	1645.04488	1481.1009	1772.842093	1750.025423	1798.192506	1682.128203	1652.636722	374.5545305	338.5757693	384.5967895	345.3884175	400.8733198	361.9857996	368.7544919	377.5866395
ENSMUSG00000020241	3034.267481	2893.134918	2546.507341	2644.872371	3062.059203	2921.59109	3466.41197	1207.42076	1093.610552	1198.904361	1228.533485	1222.954113	1143.546049	1233.079045	1223.33706
ENSMUSG00000020246	742.6297217	712.5948074	656.264081	642.9982709	670.1713536	652.1215884	563.3402866	417.8447526	481.3617167	482.7197241	464.3069613	558.7050858	511.0992682	537.8419175	536.9151059
ENSMUSG00000020248	342.7521793	414.401288	350.5142775	376.3892318	377.3487351	369.2476544	336.4572421	207.0401927	247.7119846	235.7206129	229.0930769	225.612279	247.8368685	252.7317371	252.08819
ENSMUSG00000020250	1868.57891	1769.427722	2024.536682	1931.762381	1932.025524	1832.202542	1914.325688	401.8461923	379.6808148	340.6106464	383.862064	476.4001772	313.6524684	411.9257495	363.3998582
ENSMUSG00000020251	34.77196021	28.50379229	30.40605781	43.35856346	32.2004254	43.18686016	37.38413801	3990.229169	3629.142831	3436.55841	3370.816075	3512.96716	3850.212596	4588.744921	3828.248357
ENSMUSG00000020253	245.8874329	275.1712256	258.4514914	263.8414713	255.5908766	270.9975475	283.6038056	189.1594488	240.1400025	184.9673709	215.10266	199.4683669	194.3616935	193.371258	178.971702
ENSMUSG00000020255	346.8916983	385.8974957	288.0129364	358.8613019	344.1420464	358.4509393	357.0829734	1175.42364	934.5989286	1027.471188	950.4739489	938.2759587	1011.914849	957.8622778	873.0326925
ENSMUSG00000020256	204.4922422	220.3562404	161.3210289	137.4558714	151.9457573	175.9864551	204.968205	611.7096604	711.7663137	645.1300985	674.1632149	647.7880458	661.2411055	647.5688638	627.4922477
ENSMUSG00000020257	1366.869198	1426.285914	1305.77126	1206.659596	1370.530606	1262.135988	1193.7142	311.5013809	347.2294631	295.4966535	315.6587816	268.2171729	313.6524684	277.9149707	302.2875698
ENSMUSG00000020258	33.9440564	28.50379229	29.56144509	12.91531678	31.1941621	25.9121161	29.64948877	112.9310142	111.4163075	106.0178833	103.1793247	89.08295996	114.1489311	122.3185632	98.2161779
ENSMUSG00000020260	1242.683626	1182.90738	1212.019249	1237.102843	1317.198651	1283.729418	1271.060692	490.3088201	424.0309954	550.3907134	475.674175	486.0831076	465.8510432	500.9664683	483.4418535
ENSMUSG00000020261	440.4448294	495.527466	481.4292486	455.7261777	521.2443861	476.1351332	474.3918203	438.5487719	457.5640588	430.8386322	472.1765708	447.3513859	439.1134558	430.8131747	427.7860193
ENSMUSG00000020262	934.7034067	815.6469795	781.2667631	820.1226153	853.311273	952.2702665	987.4568868	1414.460953	1273.174698	1170.708116	1268.755934	1124.188223	1050.992861	1349.1018	1337.922601
ENSMUSG00000020263	1815.593066	1817.664909	2152.917815	1724.19479	1643.227959	1786.856339	1758.343595	1232.830239	1500.33416	1657.939239	1889.580684	1781.659199	1614.538936	1546.970064	1665.309861
ENSMUSG00000020264	897.4477351	848.5359706	739.0361273	693.7370154	732.5596778	896.1273483	663.8907268	283.2686273	308.287841	263.9168585	290.3011509	275.9635173	357.8723246	323.7844319	374.3127669
ENSMUSG00000020265	1071.307536	1191.677778	1320.129676	1221.419958	1106.889623	1103.424277	1080.272678	227.744212	168.7470288	159.026825	172.2570082	186.8805573	182.0212686	154.6970064	182.2455746
ENSMUSG00000020267	2472.948694	2364.718461	2715.429885	2587.675968	2514.651971	2578.255551	2308.792799	2397.901869	2514.979756	2579.392544	2293.553972	2478.83019	2543.155916	2530.015575	2375.740214
ENSMUSG00000020268	537.3095757	474.6977717	475.5169596	525.8378973	548.413495	470.7367757	456.3443054	376.4367141	321.2683817	375.5739909	322.65399	351.4903746	352.7304809	375.9497015	359.0346948
ENSMUSG00000020271	1442.208445	1507.412092	1388.543307	1371.791146	1519.457573	1384.138868	1588.181311	197.6292749	243.3851377	217.6750158	203.7354463	201.4049529	230.3545998	229.3473059	216.0755914
ENSMUSG00000020272	540.621191	526.2238577	577.7150983	546.1333951	608.7892927	551.7121385	489.8611188	882.7440945	862.1242432	759.0429306	759.8545185	783.3490718	818.5815241	891.306589	823.9246035
ENSMUSG00000020273	316.2592572	306.963917	315.8851561	245.3910187	270.684826	253.7228034	284.8929138	86.58044424	100.5991902	74.43808829	80.44489724	90.051253	99.75176864	82.74491038	88.39456011
ENSMUSG00000020275	571.2536321	534.9942554	459.469318	511.0775353	451.8122188	449.1433456	467.9462793	18719.2567	21112.84941	19761.05674	21878.38885	24584.96036	19004.25448	22089.29347	20969.15398
ENSMUSG00000020277	4520.354828	4330.383829	4386.918451	4654.126653	4793.838331	4864.999797	4474.494588	70.58188389	61.65756821	73.31023847	74.32408984	76.4951504	68.90070618	71.05269478	42.56034376
ENSMUSG00000020280	246.7153368	224.7414392	218.7546937	244.4684961	210.3090284	195.4205422	242.352343	33516.98393	34133.41342	29846.28986	30994.89427	29803.09157	31476.31067	32491.76774	32226.91055
ENSMUSG00000020282	1149.130495	1052.447715	1062.522798	1171.603736	1154.183998	1108.822635	1259.458719	79.99280174	78.96495578	83.46088688	48.09205813	61.97075475	66.84396868	69.25389238	62.20357934
ENSMUSG00000020283	869.2990054	895.6768579	848.8357804	712.1874679	850.2924831	770.8854538	715.4550551	12502.40437	15023.89412	12274.38962	13647.6517	12515.18758	12177.94272	14309.47309	13290.83145
ENSMUSG00000020284	404.0170615	420.9790862	412.1710058	396.6847296	482.0001177	466.4180897	452.4769808	248.4482313	220.6691915	288.7295546	237.8370875	221.7391068	242.6950247	222.1520963	225.8972092
ENSMUSG00000020287	99.34845776	118.400368	97.97507516	144.8360524	112.7014889	120.9232084	108.2850894	923.2110412	928.1086583	989.1242945	909.3770993	959.5784056	979.0070489	903.8982058	905.7714185
ENSMUSG00000020288	714.480992	585.4240417	684.1363007	548.900963	604.7642395	604.6160422	623.9283724	5.646550711	8.653693784	14.66204769	20.11122431	17.42927477	16.45389998	8.994011998	12.00419952
ENSMUSG00000020289	513.3003651	539.3794542	543.9305897	468.6414945	548.413495	567.9072111	562.0511784	507.2484722	740.9725302	428.5829326	501.0318056	530.6245876	565.6028119	758.1952114	608.940303
ENSMUSG00000020290	1358.59016	1177.425882	1430.773942	1214.9623	1158.209051	965.2263245	1026.130133	483.7211776	479.1982933	403.7702365	503.6550088	542.2441041	448.3687745	515.3568875	550.0105963
ENSMUSG00000020300	1981.173828	2008.421057	2003.421364	1956.670492	1633.165326	1469.432917	1811.197031	127.9884828	107.0894606	128.5748798	128.5369554	108.4488208	107.9787186	103.431138	127.6810313
ENSMUSG00000020303	409.8123882	399.0530921	342.0681503	508.3099674	438.730796	543.0747665	438.2967905	41.40803855	53.00387442	48.49754237	56.8360687	35.82684259	45.24822495	36.87544919	36.01259857
ENSMUSG00000020305	209.4596651	192.9487478	189.1932486	191.8847064	177.1023397	186.7831702	203.6790968	4669.697438	5190.052847	4335.454718	4353.642863	4309.872334	4325.318958	5625.754505	4970.829893
ENSMUSG00000020307	3169.215802	3185.846939	3273.718891	3032.331875	3312.618763	3478.701586	2997.176582	2057.226642	1876.769839	1981.632138	1894.82709	1984.032445	1899.397079	2009.26228	2021.070683
ENSMUSG00000020308	360.9660632	366.164101	386.8326243	406.8324785	433.6994796	502.0472493	429.273033	5040.487601	4337.664009	4647.869119	4622.083987	4347.635763	4506.311858	4318.924561	4121.805599
ENSMUSG00000020309	299.7011809	336.564009	321.7974451	273.0666976	346.154573	332.5388232	270.7127235	191.0416324	133.0505419	131.9584292	154.7689871	218.8342277	175.8510561	140.3065872	146.232976
ENSMUSG00000020311	966.9916555	1029.425422	1035.495191	1005.549663	968.0252885	937.1548654	881.7500138	864.8633506	726.9102778	799.6455243	777.3425397	944.0857169	878.2269116	780.6802414	785.7294232
ENSMUSG00000020312	92.72522724	107.437371	92.06278614	101.477489	109.682699	101.4891214	119.8870633	4964.259167	3953.656347	4780.955398	4566.996721	4756.255427	4971.134532	4444.840729	4479.749003
ENSMUSG00000020315	26313.26694	23879.60014	24453.22738	26299.27505	22151.88015	23925.52053	25516.60786	319.971207	261.774237	293.2409539	333.1468027	277.9001033	321.8794184	267.1221563	270.6401347
ENSMUSG00000020319	83.61828528	97.57067362	53.21060116	68.26667439	83.51985337	68.01930475	91.52668272	4315.846927	4001.251663	4586.965229	4402.609322	4573.248042	4292.411158	4057.198812	4298.59472
ENSMUSG00000020321	39858.60125	41229.63925	39380.06792	38348.34308	38118.25983	40595.64855	36345.1168	476.1924433	677.1515386	579.7148088	649.6799853	659.4075623	547.0921744	611.5928159	605.6664304
ENSMUSG00000020325	50.50213269	61.3927834	83.61665897	110.7027152	116.7265421	82.0550343	121.1761715	1052.140616	475.9531581	790.6227257	515.0222226	888.8930135	552.2340182	460.4934143	493.2634713
ENSMUSG00000020326	19016.12272	19871.52843	17374.5282	16471.6415	18528.32603	17062.04878	16094.51597	31.9971207	42.1867572	36.09119432	31.47843805	27.1122052	39.07801246	44.97005999	39.28647116
ENSMUSG00000020328	274.8640665	336.564009	298.1482891	320.1153515	260.6221931	268.8382045	286.182022	945.7972441	1036.279831	975.5900966	1051.03007	1012.834523	992.3758427	1089.174853	1012.717923
ENSMUSG00000020329	1243.51153	1162.077686	1223.843827	1092.26679	1263.866697	1389.537226	1191.135984	7167.355036	6227.414389	7000.563849	6913.889157	6804.195213	6744.042255	7590.046725	7170.872278
ENSMUSG00000020330	35.59986403	27.40749259	18.58147977	120.8504641	14.08768611	33.46981662	30.93859698	5623.023416	5333.920506	5126.077444	5061.033318	4886.974988	5354.716075	4911.629952	4851.879188
ENSMUSG00000020331	850.2572176	713.6911071	754.2391562	784.1442328	840.2298502	885.3306332	733.50257	1200.833118	903.2292887	999.2749429	986.3243923	1002.1833	1075.673711	1048.701799	946.1491805
ENSMUSG00000020333	759.187798	812.3580804	728.0561619	641.1532257	828.1546907	854.0201596	681.9382417	973.0889059	1005.991902	1017.32054	897.1354845	970.2296291	955.3545677	1035.210781	922.1407814
ENSMUSG00000020334	150.6784943	156.7708576	140.205711	139.3009167	163.0146536	128.480909	95.39400734	55.52441532	55.16729787	67.67098936	39.34804756	41.63660085	54.50354369	52.16526959	58.92970674
ENSMUSG00000020335	38.08357547	39.46678933	48.14292486	47.04865397	39.24426845	38.86817414	56.72076112	377.3778059	336.4123458	364.2954927	364.6252408	403.7781989	371.2411184	367.8550907	389.590839
ENSMUSG00000020340	6397.212776	6740.050578	6207.058856	6390.314236	6332.414907	6162.764945	5580.54943	33.87930427	34.61477513	20.30129681	36.72484439	20.3341539	39.07801246	33.27784439	31.6474351
ENSMUSG00000020346	2101.219882	2173.962312	2230.622185	2207.596646	2387.862796	2363.400922	2285.588852	830.0429545	909.719559	915.814056	856.9130358	906.3222882	900.851024	790.5736546	885.036892
ENSMUSG00000020349	5219.105648	5395.987141	5295.721735	5084.022197	5275.838449	4993.480706	4996.583412	1962.176372	1809.703713	1987.271387	1787.27576	1807.803111	1974.467998	1936.410783	1905.393851
ENSMUSG00000020354	194.5573964	158.963457	173.9902197	214.9477721	147.9207042	169.5084261	189.4989065	633.3547714	534.3655911	613.5503035	632.1919642	556.7684997	619.0779868	686.2431154	649.318065
ENSMUSG00000020357	915.661619	877.0397629	854.7480695	924.3676721	962.993972	964.146653	1033.864782	230.5674874	263.9376604	193.9901695	185.3730241	196.5634877	159.3971561	267.1221563	246.6317356
ENSMUSG00000020358	5086.641037	4843.452091	5015.310313	5475.17179	5102.761162	5238.566137	5017.209143	151.5157774	141.7042357	139.853378	193.2426336	147.1805425	122.3758811	132.2119764	142.9591034
ENSMUSG00000020359	372.5567166	333.2751099	364.8726937	362.5513924	349.1733629	351.9729103	305.5186451	5842.297802	5526.465193	5563.683175	5657.374839	5191.987297	5672.482019	5247.1066	5554.670506
ENSMUSG00000020361	5450.090812	5336.786957	5324.438567	5141.2186	5361.370829	4755.952975	5233.779322	255.0358738	239.0582908	243.6155617	271.9387287	226.5805721	248.8652372	255.4299407	233.5362452
ENSMUSG00000020362	760.0157018	723.5578044	663.8655955	727.8703526	628.9145585	545.2341095	699.9857566	4980.257727	4667.586085	4759.526252	5009.443655	4824.03594	4776.772839	4508.698215	4823.505626
ENSMUSG00000020363	482.6679239	424.2679853	713.6977457	449.2685193	396.4677377	375.7256834	442.1641151	381.142173	281.245048	244.7434115	255.3251086	327.2830485	279.7162997	241.9389227	259.727226
ENSMUSG00000020364	53.81374795	58.10388429	48.98753758	45.20360872	47.2943748	55.0632467	47.69700367	10.35200964	19.47081101	16.91774734	12.2416148	21.30244695	21.59574373	16.1892216	12.00419952
[truncated: 13,622 more rows]
