# Supplementary material for: Recurrent hypoglycaemia promotes cardiomyopathy and cardiac vulnerability in a rodent model of type 1 diabetes
Source: Diabetologia. 2025 Nov 10;69(2):515–28. doi: 10.1007/s00125-025-06574-5 (PMC12779658; doi:10.1007/s00125-025-06574-5)
Supplement: Supplementary file 2 — ESM Data File (ZIP 72.0 MB) [file 125_2025_6574_MOESM2_ESM.zip › Diab-25-1066_RNAseq_data/unblinding.xlsx]

## Sheet: Sheet1
ID	Experimental Group
AM11-10	CONTROL+RS
AM11-14	CONTROL+RS
AM11-19	CONTROL+RS
AM11-30	CONTROL+RS
AM11-11	CONTROL+RH
AM11-15	CONTROL+RH
AM11-26	CONTROL+RH
AM11-17	STZ-T1D+RS
AM11-23	STZ-T1D+RS
AM11-25	STZ-T1D+RS
AM11-29	STZ-T1D+RS
AM11-16	STZ-T1D+RH
AM11-20	STZ-T1D+RH
AM11-24	STZ-T1D+RH
AM11-32	STZ-T1D+RH
